# Supplementary material for: Structure of 2,2′-(5-tert-butyl-1,3-phenyl­ene)bis­(1-pentyl-1H-benzimidazol-3-ium) tetra­chlorido­mercurate(II)
Source: Acta Crystallogr E Crystallogr Commun. 2017 Mar 24;73(Pt 4):560–3. doi: 10.1107/S2056989017004303 (PMC5382622; doi:10.1107/S2056989017004303)
Supplement: Supplementary file 1 [file e-73-00560-sup1.cif]

##############################################################################
#                                                                            #
# This CIF contains the data in a paper accepted for publication in          #
# Acta Crystallographica Section E. It conforms to the requirements of       #
# Notes for Authors for Acta Crystallographica Section E, and has been       #
# peer reviewed under the auspices of the IUCr Commission on Journals.       #
#                                                                            #
# Full details of the Crystallographic Information File format               #
# are given in the paper "The Crystallographic Information File (CIF):       #
# a New Standard Archive File for Crystallography" by S. R. Hall, F. H.      #
# Allen and I. D. Brown [Acta Cryst. (1991), A47, 655-685].                  #
#                                                                            #
# The current version of the core CIF dictionary is obtainable from          #
# ftp://ftp.iucr.org/pub/cif_core.dic.                                       #
#                                                                            #
# Software is freely available for graphical display of the structure(s)     #
# in this CIF. For information consult the CIF software page                 #
# http://www.iucr.org/resources/cif/software.                                #
#                                                                            #
# This file may be used for bona fide research purposes within the           #
# scientific community so long as proper attribution is given to the journal # 
# article from which it was obtained.                                        #
#                                                                            #
##############################################################################
data_I
_audit_creation_method     'SHELXL-2016/6'
_journal_date_recd_electronic     2017-03-03
_journal_date_accepted     2017-03-17
_journal_name_full     'Acta Crystallographica, Section E'
_journal_year     2017
_journal_volume     73
_journal_issue      4
_journal_page_first     560
_journal_page_last     563
_journal_paper_category     GM
_journal_paper_doi     10.1107/S2056989017004303
_journal_coeditor_code     ZL2697
_publ_contact_author_name     'Ray J. Butcher'
_publ_contact_author_address
;
Department of Chemistry
Howard University
525 College Street NW
Washington DC 20059
USA
;
_publ_contact_author_email     'rbutcher99@yahoo.com'
_publ_contact_author_fax     '202-806-5442'
_publ_contact_author_phone     '703-585-6631'
_publ_section_title
;\
Structure of
2,2'-(5-<i>tert</i>-butyl-1,3-phenylene)bis(1-pentyl-1<i>H</i>-benzimidazol-\
3-ium) tetrachloridomercurate(II)
;
_publ_section_title_footnote     .
loop_
    _publ_author_name
    _publ_author_footnote
    _publ_author_address
    'Rani, Varsha' .
;
Department of Chemistry
Indian Institute of Technology Bombay
Powai
Mumbai 400 076
India
;
    'Singh, Harkesh B.' .
;
Department of Chemistry
Indian Institute of Technology Bombay
Powai
Mumbai 400 076
India
;
    'Butcher, Ray J.' .
;
Department of Chemistry
Howard University
525 College Street NW
Washington
DC 20059
USA
;
_publ_section_synopsis
;\
The structure of a
2,2'-[5-(<i>tert</i>-butyl)-1,3-phenylene)bis(1-pentyl-1<i>H</i>-\
benzimidazol-3-ium) salt of the tetrachloridomercurate(II) anion is reported
in which there is an N---H...Cl...H---N trifurcated hydrogen bond.
;
_chemical_name_systematic
;\
2,2'-(5-<i>tert</i>-Butyl-1,3-phenylene)bis(1-pentyl-1<i>H</i>-benzimidazol-\
3-ium) tetrachloridomercurate(II)
;
_chemical_name_common     ?
_chemical_formula_moiety     'C34 H44 N4 +, Hg Cl4 -'
_chemical_formula_sum     'C34 H44 Cl4 Hg N4'
_chemical_formula_iupac     '(C34 H44 N4) [Hg Cl4]'
_chemical_formula_weight     851.12
_chemical_melting_point     ?
_shelx_space_group_comment
;
The symmetry employed for this shelxl refinement is uniquely defined
by the following loop, which should always be used as a source of
symmetry information in preference to the above space-group names.
They are only intended as comments.
;
_space_group_crystal_system     triclinic
_space_group_name_H-M_alt     'P -1'
_space_group_name_Hall     '-P 1'
loop_
    _space_group_symop_operation_xyz
    'x, y, z'
    '-x, -y, -z'
_cell_length_a     9.806(5)
_cell_length_b     11.264(5)
_cell_length_c     17.274(5)
_cell_angle_alpha     96.727(5)
_cell_angle_beta     95.859(5)
_cell_angle_gamma     108.575(5)
_cell_volume     1776.4(13)
_cell_formula_units_Z     2
_cell_measurement_reflns_used     9629
_cell_measurement_theta_min     2.604
_cell_measurement_theta_max     61.222
_cell_measurement_temperature     100(2)
_exptl_crystal_description     block
_exptl_crystal_colour     colourless
_exptl_crystal_size_max     0.200
_exptl_crystal_size_mid     0.110
_exptl_crystal_size_min     0.090
_exptl_crystal_density_diffrn     1.591
_exptl_crystal_density_meas     ?
_exptl_crystal_density_method     ?
_exptl_crystal_F_000     848
_exptl_absorpt_coefficient_mu     10.757
_exptl_absorpt_correction_type     multi-scan
_exptl_absorpt_process_details
;
(SADABS; Sheldrick, 1996)
;
_shelx_estimated_absorpt_T_min     ?
_shelx_estimated_absorpt_T_max     ?
_exptl_absorpt_correction_T_min     0.4970
_exptl_absorpt_correction_T_max     0.7528
_diffrn_ambient_temperature     100(2)
_diffrn_radiation_type     CuK\a
_diffrn_radiation_wavelength     1.54178
_diffrn_measurement_device_type     'Bruker Quest CCD'
_diffrn_measurement_method     '\w scans'
_diffrn_detector_area_resol_mean     ?
_diffrn_reflns_number     6193
_diffrn_reflns_av_R_equivalents     0.0378
_diffrn_reflns_theta_min     2.604
_diffrn_reflns_theta_max     66.588
_diffrn_reflns_theta_full     66.588
_diffrn_measured_fraction_theta_max     0.984
_diffrn_measured_fraction_theta_full     0.984
_diffrn_reflns_limit_h_min     -11
_diffrn_reflns_limit_h_max     11
_diffrn_reflns_limit_k_min     -13
_diffrn_reflns_limit_k_max     13
_diffrn_reflns_limit_l_min     -20
_diffrn_reflns_limit_l_max     20
_refine_special_details     ?
_reflns_number_total     6193
_reflns_number_gt     6138
_reflns_threshold_expression     'I > 2\s(I)'
_refine_ls_structure_factor_coef     Fsqd
_refine_ls_matrix_type     full
_refine_ls_R_factor_all     0.0196
_refine_ls_R_factor_gt     0.0195
_refine_ls_wR_factor_gt     0.0478
_refine_ls_wR_factor_ref     0.0479
_refine_ls_goodness_of_fit_ref     1.101
_refine_ls_restrained_S_all     1.098
_refine_ls_number_reflns     6193
_refine_ls_number_parameters     410
_refine_ls_number_restraints     67
_refine_ls_hydrogen_treatment     constr
_refine_ls_weighting_scheme     calc
_refine_ls_weighting_details
              'w=1/[\s^2^(Fo^2^)+(0.0123P)^2^+4.1059P] where P=(Fo^2^+2Fc^2^)/3'
_atom_sites_solution_hydrogens     mixed
_atom_sites_solution_primary     ?
_atom_sites_solution_secondary     ?
_refine_ls_shift/su_max     0.002
_refine_ls_shift/su_mean     0.000
_refine_diff_density_max     1.357
_refine_diff_density_min     -0.761
_refine_ls_extinction_method     none
_refine_ls_extinction_coef     .
loop_
    _atom_type_symbol
    _atom_type_description
    _atom_type_scat_dispersion_real
    _atom_type_scat_dispersion_imag
    _atom_type_scat_source
    'C' 'C' 0.0181 0.0091
                         'International Tables Vol C Tables 4.2.6.8 and 6.1.1.4'
    'H' 'H' 0.0000 0.0000
                         'International Tables Vol C Tables 4.2.6.8 and 6.1.1.4'
    'N' 'N' 0.0311 0.0180
                         'International Tables Vol C Tables 4.2.6.8 and 6.1.1.4'
    'Cl' 'Cl' 0.3639 0.7018
                         'International Tables Vol C Tables 4.2.6.8 and 6.1.1.4'
    'Hg' 'Hg' -4.2923 7.6849
                         'International Tables Vol C Tables 4.2.6.8 and 6.1.1.4'
_computing_data_collection
;
APEX2 (Bruker, 2005)
;
_computing_cell_refinement
;
APEX2 (Bruker, 2005)
;
_computing_data_reduction
;
SAINT (Bruker, 2002)
;
_computing_structure_solution
;
SIR92 (Altomare <i>et al.</i>,  1993)
;
_computing_structure_refinement
;
SHELXL2016 (Sheldrick, 2015)
;
_computing_molecular_graphics
;
SHELXTL (Sheldrick, 2008)
;
_computing_publication_material
;
SHELXTL (Sheldrick, 2008)
;
loop_
    _atom_site_type_symbol
    _atom_site_label
    _atom_site_fract_x
    _atom_site_fract_y
    _atom_site_fract_z
    _atom_site_U_iso_or_equiv
    _atom_site_adp_type
    _atom_site_calc_flag
    _atom_site_occupancy
    _atom_site_disorder_assembly
    _atom_site_disorder_group
    Hg Hg 0.92160(2) 0.04332(2) 0.77777(2) 0.01320(4) Uani d 1 . .
    Cl Cl1 0.90325(6) 0.27221(6) 0.81804(3) 0.01173(12) Uani d 1 . .
    Cl Cl2 0.67643(7) -0.05962(7) 0.70059(4) 0.02181(15) Uani d 1 . .
    Cl Cl3 1.13497(7) 0.09387(7) 0.71258(4) 0.02149(14) Uani d 1 . .
    Cl Cl4 0.92562(7) -0.03357(7) 0.90227(4) 0.02064(14) Uani d 1 . .
    N N1 0.7288(2) 0.2251(2) 0.64598(12) 0.0103(4) Uani d 1 . .
    H H1A 0.786478 0.240862 0.691195 0.012 Uiso calc 1 . .
    N N2 0.5412(2) 0.2067(2) 0.55973(12) 0.0093(4) Uani d 1 . .
    N N3 0.4506(2) 0.2061(2) 0.96891(12) 0.0083(4) Uani d 1 . .
    N N4 0.6596(2) 0.2112(2) 0.93340(12) 0.0093(4) Uani d 1 . .
    H H4B 0.731909 0.222420 0.905661 0.011 Uiso calc 1 . .
    C C1 0.5974(3) 0.2376(2) 0.63675(15) 0.0093(5) Uani d 1 . .
    C C2 0.7605(3) 0.1834(2) 0.57342(15) 0.0107(5) Uani d 1 . .
    C C3 0.8791(3) 0.1515(3) 0.55187(16) 0.0145(5) Uani d 1 . .
    H H3A 0.959906 0.157791 0.589417 0.017 Uiso calc 1 . .
    C C4 0.8719(3) 0.1104(3) 0.47260(17) 0.0175(6) Uani d 1 . .
    H H4A 0.950066 0.087255 0.455158 0.021 Uiso calc 1 . .
    C C5 0.7527(3) 0.1016(3) 0.41676(17) 0.0182(6) Uani d 1 . .
    H H5A 0.753552 0.074077 0.362738 0.022 Uiso calc 1 . .
    C C6 0.6347(3) 0.1318(3) 0.43830(16) 0.0160(6) Uani d 1 . .
    H H6A 0.553716 0.125044 0.400717 0.019 Uiso calc 1 . .
    C C7 0.6410(3) 0.1728(2) 0.51834(16) 0.0112(5) Uani d 1 . .
    C C8 0.388(7) 0.196(6) 0.529(4) 0.011(2) Uani d 0.267(18) A 1
    H H8A 0.324342 0.184164 0.568393 0.013 Uiso d 0.267(18) A 1
    H H8B 0.347222 0.123574 0.487932 0.013 Uiso d 0.267(18) A 1
    C C9 0.383(3) 0.295(4) 0.477(3) 0.0131(15) Uani d 0.267(18) A 1
    H H9A 0.441717 0.290281 0.434405 0.016 Uiso calc 0.267(18) A 1
    H H9B 0.425475 0.380907 0.509106 0.016 Uiso calc 0.267(18) A 1
    C C10 0.226(3) 0.274(2) 0.4416(15) 0.0146(14) Uani d 0.267(18) A 1
    H H10A 0.185328 0.190262 0.407582 0.018 Uiso calc 0.267(18) A 1
    H H10B 0.166182 0.274397 0.484450 0.018 Uiso calc 0.267(18) A 1
    C C11 0.218(2) 0.377(2) 0.3929(14) 0.0331(16) Uani d 0.267(18) A 1
    H H11A 0.261683 0.461609 0.426420 0.040 Uiso calc 0.267(18) A 1
    H H11B 0.274690 0.375184 0.348875 0.040 Uiso calc 0.267(18) A 1
    C C12 0.061(2) 0.359(2) 0.3600(16) 0.045(2) Uani d 0.267(18) A 1
    H H12A 0.059390 0.417668 0.322680 0.067 Uiso calc 0.267(18) A 1
    H H12B 0.008610 0.375105 0.403260 0.067 Uiso calc 0.267(18) A 1
    H H12C 0.013309 0.271338 0.332829 0.067 Uiso calc 0.267(18) A 1
    C C8A 0.396(2) 0.198(2) 0.5222(15) 0.011(2) Uani d 0.733(18) A 2
    H H8AA 0.336219 0.197140 0.562771 0.013 Uiso d 0.733(18) A 2
    H H8AB 0.355259 0.119230 0.486591 0.013 Uiso d 0.733(18) A 2
    C C9A 0.3993(11) 0.3134(11) 0.4833(9) 0.0131(15) Uani d 0.733(18) A 2
    H H9AA 0.457776 0.317383 0.439655 0.016 Uiso calc 0.733(18) A 2
    H H9AB 0.445820 0.391532 0.522333 0.016 Uiso calc 0.733(18) A 2
    C C10A 0.2453(8) 0.3062(7) 0.4513(5) 0.0146(14) Uani d 0.733(18) A 2
    H H10C 0.199418 0.227719 0.412483 0.018 Uiso calc 0.733(18) A 2
    H H10D 0.187130 0.301002 0.495179 0.018 Uiso calc 0.733(18) A 2
    C C11A 0.2417(7) 0.4193(8) 0.4123(5) 0.0331(16) Uani d 0.733(18) A 2
    H H11C 0.290625 0.498002 0.450600 0.040 Uiso calc 0.733(18) A 2
    H H11D 0.297192 0.422840 0.367341 0.040 Uiso calc 0.733(18) A 2
    C C12A 0.0887(7) 0.4149(10) 0.3828(6) 0.045(2) Uani d 0.733(18) A 2
    H H12D 0.093526 0.487533 0.355660 0.067 Uiso calc 0.733(18) A 2
    H H12E 0.035429 0.418294 0.427505 0.067 Uiso calc 0.733(18) A 2
    H H12F 0.038428 0.335987 0.346036 0.067 Uiso calc 0.733(18) A 2
    C C13 0.5319(3) 0.2776(2) 0.70281(15) 0.0096(5) Uani d 1 . .
    C C14 0.4612(3) 0.3667(2) 0.69900(15) 0.0106(5) Uani d 1 . .
    H H14A 0.448566 0.397654 0.650880 0.013 Uiso calc 1 . .
    C C15 0.4086(3) 0.4111(2) 0.76422(15) 0.0099(5) Uani d 1 . .
    C C16 0.4336(3) 0.3674(2) 0.83453(15) 0.0100(5) Uani d 1 . .
    H H16A 0.402656 0.399307 0.880457 0.012 Uiso calc 1 . .
    C C17 0.5035(3) 0.2771(2) 0.83886(15) 0.0090(5) Uani d 1 . .
    C C18 0.5510(3) 0.2304(2) 0.77264(15) 0.0092(5) Uani d 1 . .
    H H18A 0.595734 0.167208 0.774895 0.011 Uiso calc 1 . .
    C C19 0.3288(3) 0.5074(2) 0.75636(16) 0.0139(5) Uani d 1 . .
    C C20 0.4329(4) 0.6272(3) 0.73242(19) 0.0228(7) Uani d 1 . .
    H H20A 0.382906 0.689130 0.726752 0.034 Uiso calc 1 . .
    H H20B 0.463592 0.604517 0.682141 0.034 Uiso calc 1 . .
    H H20C 0.518497 0.664220 0.773123 0.034 Uiso calc 1 . .
    C C21 0.1958(3) 0.4478(3) 0.69226(18) 0.0243(7) Uani d 1 . .
    H H21A 0.131693 0.369865 0.706788 0.036 Uiso calc 1 . .
    H H21B 0.227761 0.427582 0.641934 0.036 Uiso calc 1 . .
    H H21C 0.142904 0.507698 0.687084 0.036 Uiso calc 1 . .
    C C22 0.2771(3) 0.5445(3) 0.83319(17) 0.0162(6) Uani d 1 . .
    H H22A 0.208836 0.468930 0.847978 0.024 Uiso calc 1 . .
    H H22B 0.228501 0.606900 0.825887 0.024 Uiso calc 1 . .
    H H22C 0.360949 0.581275 0.874997 0.024 Uiso calc 1 . .
    C C23 0.5353(3) 0.2327(2) 0.91271(15) 0.0088(5) Uani d 1 . .
    C C24 0.6564(3) 0.1682(2) 1.00576(15) 0.0091(5) Uani d 1 . .
    C C25 0.7573(3) 0.1319(2) 1.05176(15) 0.0112(5) Uani d 1 . .
    H H25A 0.847917 0.133746 1.036094 0.013 Uiso calc 1 . .
    C C26 0.7169(3) 0.0929(2) 1.12160(16) 0.0127(5) Uani d 1 . .
    H H26A 0.782433 0.068395 1.155286 0.015 Uiso calc 1 . .
    C C27 0.5816(3) 0.0886(2) 1.14430(15) 0.0126(5) Uani d 1 . .
    H H27A 0.558408 0.060958 1.192707 0.015 Uiso calc 1 . .
    C C28 0.4818(3) 0.1234(2) 1.09797(15) 0.0104(5) Uani d 1 . .
    H H28A 0.390052 0.119514 1.112863 0.013 Uiso calc 1 . .
    C C29 0.5231(3) 0.1643(2) 1.02846(15) 0.0086(5) Uani d 1 . .
    C C30 0.3016(3) 0.2106(2) 0.96844(15) 0.0097(5) Uani d 1 . .
    H H30A 0.239454 0.132290 0.984765 0.012 Uiso calc 1 . .
    H H30B 0.260795 0.213677 0.914165 0.012 Uiso calc 1 . .
    C C31 0.2987(3) 0.3254(2) 1.02351(15) 0.0116(5) Uani d 1 . .
    H H31A 0.366003 0.403763 1.009825 0.014 Uiso calc 1 . .
    H H31B 0.331720 0.319240 1.078541 0.014 Uiso calc 1 . .
    C C32 0.1447(3) 0.3319(3) 1.01653(17) 0.0153(6) Uani d 1 . .
    H H32A 0.117316 0.347650 0.962901 0.018 Uiso calc 1 . .
    H H32B 0.076545 0.248586 1.023004 0.018 Uiso calc 1 . .
    C C33 0.1271(3) 0.4344(3) 1.07662(18) 0.0209(6) Uani d 1 . .
    H H33A 0.198659 0.517088 1.071842 0.025 Uiso calc 1 . .
    H H33B 0.028751 0.439720 1.063744 0.025 Uiso calc 1 . .
    C C34 0.1476(4) 0.4122(3) 1.16171(19) 0.0294(7) Uani d 1 . .
    H H34A 0.123242 0.475748 1.196056 0.044 Uiso calc 1 . .
    H H34B 0.249058 0.419258 1.177643 0.044 Uiso calc 1 . .
    H H34C 0.083626 0.327163 1.166161 0.044 Uiso calc 1 . .
loop_
    _atom_site_aniso_label
    _atom_site_aniso_U_11
    _atom_site_aniso_U_22
    _atom_site_aniso_U_33
    _atom_site_aniso_U_12
    _atom_site_aniso_U_13
    _atom_site_aniso_U_23
    Hg 0.01221(6) 0.01533(7) 0.01315(6) 0.00693(5) -0.00075(4) 0.00220(4)
    Cl1 0.0100(3) 0.0128(3) 0.0126(3) 0.0058(2) -0.0012(2) -0.0006(2)
    Cl2 0.0157(3) 0.0210(3) 0.0217(3) 0.0007(3) -0.0083(3) 0.0010(3)
    Cl3 0.0168(3) 0.0241(4) 0.0258(4) 0.0097(3) 0.0075(3) 0.0008(3)
    Cl4 0.0176(3) 0.0293(4) 0.0191(3) 0.0108(3) 0.0016(3) 0.0121(3)
    N1 0.0104(10) 0.0146(11) 0.0073(10) 0.0067(9) -0.0015(8) 0.0027(8)
    N2 0.0096(10) 0.0109(11) 0.0087(10) 0.0056(9) -0.0003(8) 0.0019(8)
    N3 0.0082(10) 0.0088(10) 0.0088(10) 0.0046(8) -0.0010(8) 0.0016(8)
    N4 0.0084(10) 0.0107(11) 0.0102(11) 0.0046(9) 0.0018(8) 0.0024(8)
    C1 0.0114(12) 0.0061(12) 0.0102(12) 0.0030(10) -0.0008(10) 0.0033(9)
    C2 0.0105(12) 0.0097(12) 0.0120(13) 0.0042(10) 0.0005(10) 0.0016(10)
    C3 0.0109(13) 0.0167(14) 0.0173(14) 0.0064(11) 0.0010(11) 0.0040(11)
    C4 0.0144(13) 0.0195(15) 0.0212(15) 0.0082(12) 0.0064(11) 0.0026(12)
    C5 0.0231(15) 0.0205(15) 0.0123(14) 0.0094(12) 0.0044(11) 0.0002(11)
    C6 0.0189(14) 0.0208(15) 0.0102(13) 0.0105(12) -0.0012(11) 0.0020(11)
    C7 0.0124(13) 0.0101(12) 0.0124(13) 0.0052(10) 0.0017(10) 0.0022(10)
    C8 0.007(3) 0.0168(16) 0.008(5) 0.0046(19) -0.001(3) 0.002(2)
    C9 0.009(2) 0.016(4) 0.014(3) 0.003(2) -0.002(2) 0.005(3)
    C10 0.008(2) 0.017(4) 0.017(3) 0.003(3) -0.0042(17) 0.003(3)
    C11 0.015(2) 0.037(4) 0.050(4) 0.009(3) -0.003(2) 0.026(3)
    C12 0.021(3) 0.046(5) 0.070(5) 0.010(3) -0.007(3) 0.036(4)
    C8A 0.007(3) 0.0168(16) 0.008(5) 0.0046(19) -0.001(3) 0.002(2)
    C9A 0.009(2) 0.016(4) 0.014(3) 0.003(2) -0.002(2) 0.005(3)
    C10A 0.008(2) 0.017(4) 0.017(3) 0.003(3) -0.0042(17) 0.003(3)
    C11A 0.015(2) 0.037(4) 0.050(4) 0.009(3) -0.003(2) 0.026(3)
    C12A 0.021(3) 0.046(5) 0.070(5) 0.010(3) -0.007(3) 0.036(4)
    C13 0.0081(12) 0.0084(12) 0.0105(12) 0.0014(10) -0.0007(10) 0.0004(10)
    C14 0.0112(12) 0.0098(12) 0.0113(13) 0.0039(10) -0.0007(10) 0.0043(10)
    C15 0.0094(12) 0.0067(12) 0.0135(13) 0.0028(10) 0.0006(10) 0.0024(10)
    C16 0.0102(12) 0.0077(12) 0.0111(13) 0.0022(10) 0.0010(10) 0.0003(10)
    C17 0.0075(12) 0.0072(12) 0.0101(12) 0.0004(10) -0.0019(9) 0.0018(10)
    C18 0.0068(12) 0.0076(12) 0.0128(13) 0.0025(10) -0.0012(10) 0.0023(10)
    C19 0.0182(14) 0.0101(13) 0.0174(14) 0.0095(11) 0.0030(11) 0.0042(10)
    C20 0.0355(18) 0.0146(14) 0.0269(16) 0.0148(13) 0.0148(14) 0.0104(12)
    C21 0.0270(16) 0.0317(17) 0.0223(16) 0.0234(14) -0.0040(13) 0.0036(13)
    C22 0.0211(14) 0.0128(13) 0.0211(15) 0.0118(12) 0.0075(12) 0.0060(11)
    C23 0.0097(12) 0.0047(12) 0.0106(12) 0.0017(10) -0.0005(10) -0.0001(9)
    C24 0.0122(12) 0.0054(12) 0.0090(12) 0.0037(10) -0.0013(10) -0.0007(9)
    C25 0.0107(12) 0.0100(13) 0.0136(13) 0.0060(10) -0.0012(10) 0.0004(10)
    C26 0.0156(13) 0.0093(13) 0.0132(13) 0.0063(11) -0.0044(10) 0.0009(10)
    C27 0.0185(14) 0.0093(12) 0.0099(13) 0.0047(11) 0.0010(10) 0.0021(10)
    C28 0.0132(13) 0.0079(12) 0.0099(12) 0.0042(10) 0.0011(10) -0.0006(10)
    C29 0.0100(12) 0.0057(12) 0.0091(12) 0.0033(10) -0.0030(9) -0.0011(9)
    C30 0.0049(12) 0.0120(13) 0.0128(13) 0.0037(10) -0.0008(9) 0.0031(10)
    C31 0.0096(12) 0.0130(13) 0.0124(13) 0.0050(10) -0.0003(10) 0.0014(10)
    C32 0.0121(13) 0.0146(14) 0.0204(14) 0.0070(11) -0.0007(11) 0.0027(11)
    C33 0.0188(15) 0.0177(15) 0.0300(17) 0.0121(12) 0.0044(12) 0.0011(12)
    C34 0.0379(19) 0.0280(17) 0.0275(17) 0.0191(15) 0.0084(14) -0.0012(14)
_geom_special_details
;
 All esds (except the esd in the dihedral angle between two l.s. planes)
 are estimated using the full covariance matrix.  The cell esds are taken
 into account individually in the estimation of esds in distances, angles
 and torsion angles; correlations between esds in cell parameters are only
 used when they are defined by crystal symmetry.  An approximate (isotropic)
 treatment of cell esds is used for estimating esds involving l.s. planes.
;
loop_
    _geom_bond_atom_site_label_1
    _geom_bond_atom_site_label_2
    _geom_bond_site_symmetry_2
    _geom_bond_distance
    _geom_bond_publ_flag
    Hg Cl4 . 2.4120(9) ?
    Hg Cl3 . 2.4171(11) ?
    Hg Cl2 . 2.4716(12) ?
    Hg Cl1 . 2.6579(13) ?
    Cl4 Cl4 2_757 3.4343(16) ?
    N1 C1 . 1.336(3) ?
    N1 C2 . 1.386(3) ?
    N1 H1A . 0.8800 ?
    N2 C1 . 1.347(3) ?
    N2 C7 . 1.390(3) ?
    N2 C8A . 1.468(17) ?
    N2 C8 . 1.51(5) ?
    N3 C23 . 1.340(3) ?
    N3 C29 . 1.401(3) ?
    N3 C30 . 1.477(3) ?
    N4 C23 . 1.339(3) ?
    N4 C24 . 1.392(3) ?
    N4 H4B . 0.8800 ?
    C1 C13 . 1.460(4) ?
    C2 C3 . 1.394(4) ?
    C2 C7 . 1.396(4) ?
    C3 C4 . 1.380(4) ?
    C3 H3A . 0.9500 ?
    C4 C5 . 1.407(4) ?
    C4 H4A . 0.9500 ?
    C5 C6 . 1.379(4) ?
    C5 H5A . 0.9500 ?
    C6 C7 . 1.394(4) ?
    C6 H6A . 0.9500 ?
    C8 C9 . 1.524(16) ?
    C8 H8A . 0.9599 ?
    C8 H8B . 0.9600 ?
    C9 C10 . 1.532(15) ?
    C9 H9A . 0.9900 ?
    C9 H9B . 0.9900 ?
    C10 C11 . 1.529(15) ?
    C10 H10A . 0.9900 ?
    C10 H10B . 0.9900 ?
    C11 C12 . 1.526(15) ?
    C11 H11A . 0.9900 ?
    C11 H11B . 0.9900 ?
    C12 H12A . 0.9800 ?
    C12 H12B . 0.9800 ?
    C12 H12C . 0.9800 ?
    C8A C9A . 1.525(8) ?
    C8A H8AA . 0.9599 ?
    C8A H8AB . 0.9600 ?
    C9A C10A . 1.527(6) ?
    C9A H9AA . 0.9900 ?
    C9A H9AB . 0.9900 ?
    C10A C11A . 1.518(6) ?
    C10A H10C . 0.9900 ?
    C10A H10D . 0.9900 ?
    C11A C12A . 1.518(6) ?
    C11A H11C . 0.9900 ?
    C11A H11D . 0.9900 ?
    C12A H12D . 0.9800 ?
    C12A H12E . 0.9800 ?
    C12A H12F . 0.9800 ?
    C13 C14 . 1.393(4) ?
    C13 C18 . 1.393(4) ?
    C14 C15 . 1.392(4) ?
    C14 H14A . 0.9500 ?
    C15 C16 . 1.391(4) ?
    C15 C19 . 1.536(3) ?
    C16 C17 . 1.400(4) ?
    C16 H16A . 0.9500 ?
    C17 C18 . 1.388(4) ?
    C17 C23 . 1.464(4) ?
    C18 H18A . 0.9500 ?
    C19 C22 . 1.528(4) ?
    C19 C21 . 1.533(4) ?
    C19 C20 . 1.540(4) ?
    C20 H20A . 0.9800 ?
    C20 H20B . 0.9800 ?
    C20 H20C . 0.9800 ?
    C21 H21A . 0.9800 ?
    C21 H21B . 0.9800 ?
    C21 H21C . 0.9800 ?
    C22 H22A . 0.9800 ?
    C22 H22B . 0.9800 ?
    C22 H22C . 0.9800 ?
    C24 C29 . 1.392(4) ?
    C24 C25 . 1.396(4) ?
    C25 C26 . 1.384(4) ?
    C25 H25A . 0.9500 ?
    C26 C27 . 1.409(4) ?
    C26 H26A . 0.9500 ?
    C27 C28 . 1.382(4) ?
    C27 H27A . 0.9500 ?
    C28 C29 . 1.389(4) ?
    C28 H28A . 0.9500 ?
    C30 C31 . 1.523(4) ?
    C30 H30A . 0.9900 ?
    C30 H30B . 0.9900 ?
    C31 C32 . 1.528(4) ?
    C31 H31A . 0.9900 ?
    C31 H31B . 0.9900 ?
    C32 C33 . 1.524(4) ?
    C32 H32A . 0.9900 ?
    C32 H32B . 0.9900 ?
    C33 C34 . 1.524(5) ?
    C33 H33A . 0.9900 ?
    C33 H33B . 0.9900 ?
    C34 H34A . 0.9800 ?
    C34 H34B . 0.9800 ?
    C34 H34C . 0.9800 ?
loop_
    _geom_angle_atom_site_label_1
    _geom_angle_atom_site_label_2
    _geom_angle_atom_site_label_3
    _geom_angle_site_symmetry_1
    _geom_angle_site_symmetry_3
    _geom_angle
    _geom_angle_publ_flag
    Cl4 Hg Cl3 . . 120.68(3) ?
    Cl4 Hg Cl2 . . 108.75(3) ?
    Cl3 Hg Cl2 . . 120.54(4) ?
    Cl4 Hg Cl1 . . 102.32(3) ?
    Cl3 Hg Cl1 . . 101.25(3) ?
    Cl2 Hg Cl1 . . 98.16(3) ?
    Hg Cl4 Cl4 . 2_757 146.10(4) ?
    C1 N1 C2 . . 109.6(2) ?
    C1 N1 H1A . . 125.2 ?
    C2 N1 H1A . . 125.2 ?
    C1 N2 C7 . . 108.4(2) ?
    C1 N2 C8A . . 128.6(11) ?
    C7 N2 C8A . . 122.9(12) ?
    C1 N2 C8 . . 123(3) ?
    C7 N2 C8 . . 128(3) ?
    C23 N3 C29 . . 108.6(2) ?
    C23 N3 C30 . . 127.4(2) ?
    C29 N3 C30 . . 123.9(2) ?
    C23 N4 C24 . . 109.2(2) ?
    C23 N4 H4B . . 125.4 ?
    C24 N4 H4B . . 125.4 ?
    N1 C1 N2 . . 109.0(2) ?
    N1 C1 C13 . . 122.6(2) ?
    N2 C1 C13 . . 128.3(2) ?
    N1 C2 C3 . . 132.0(2) ?
    N1 C2 C7 . . 106.0(2) ?
    C3 C2 C7 . . 122.0(2) ?
    C4 C3 C2 . . 115.9(2) ?
    C4 C3 H3A . . 122.1 ?
    C2 C3 H3A . . 122.1 ?
    C3 C4 C5 . . 122.2(3) ?
    C3 C4 H4A . . 118.9 ?
    C5 C4 H4A . . 118.9 ?
    C6 C5 C4 . . 121.8(3) ?
    C6 C5 H5A . . 119.1 ?
    C4 C5 H5A . . 119.1 ?
    C5 C6 C7 . . 116.2(3) ?
    C5 C6 H6A . . 121.9 ?
    C7 C6 H6A . . 121.9 ?
    N2 C7 C6 . . 131.1(2) ?
    N2 C7 C2 . . 107.1(2) ?
    C6 C7 C2 . . 121.8(2) ?
    N2 C8 C9 . . 112(4) ?
    N2 C8 H8A . . 113.5 ?
    C9 C8 H8A . . 116.9 ?
    N2 C8 H8B . . 109.3 ?
    C9 C8 H8B . . 96.3 ?
    H8A C8 H8B . . 107.2 ?
    C8 C9 C10 . . 110(2) ?
    C8 C9 H9A . . 109.6 ?
    C10 C9 H9A . . 109.6 ?
    C8 C9 H9B . . 109.6 ?
    C10 C9 H9B . . 109.6 ?
    H9A C9 H9B . . 108.1 ?
    C11 C10 C9 . . 111.3(18) ?
    C11 C10 H10A . . 109.4 ?
    C9 C10 H10A . . 109.4 ?
    C11 C10 H10B . . 109.4 ?
    C9 C10 H10B . . 109.4 ?
    H10A C10 H10B . . 108.0 ?
    C12 C11 C10 . . 111.1(15) ?
    C12 C11 H11A . . 109.4 ?
    C10 C11 H11A . . 109.4 ?
    C12 C11 H11B . . 109.4 ?
    C10 C11 H11B . . 109.4 ?
    H11A C11 H11B . . 108.0 ?
    C11 C12 H12A . . 109.5 ?
    C11 C12 H12B . . 109.5 ?
    H12A C12 H12B . . 109.5 ?
    C11 C12 H12C . . 109.5 ?
    H12A C12 H12C . . 109.5 ?
    H12B C12 H12C . . 109.5 ?
    N2 C8A C9A . . 112.4(13) ?
    N2 C8A H8AA . . 107.8 ?
    C9A C8A H8AA . . 106.1 ?
    N2 C8A H8AB . . 108.8 ?
    C9A C8A H8AB . . 113.3 ?
    H8AA C8A H8AB . . 108.3 ?
    C8A C9A C10A . . 110.8(7) ?
    C8A C9A H9AA . . 109.5 ?
    C10A C9A H9AA . . 109.5 ?
    C8A C9A H9AB . . 109.5 ?
    C10A C9A H9AB . . 109.5 ?
    H9AA C9A H9AB . . 108.1 ?
    C11A C10A C9A . . 113.0(6) ?
    C11A C10A H10C . . 109.0 ?
    C9A C10A H10C . . 109.0 ?
    C11A C10A H10D . . 109.0 ?
    C9A C10A H10D . . 109.0 ?
    H10C C10A H10D . . 107.8 ?
    C12A C11A C10A . . 113.2(5) ?
    C12A C11A H11C . . 108.9 ?
    C10A C11A H11C . . 108.9 ?
    C12A C11A H11D . . 108.9 ?
    C10A C11A H11D . . 108.9 ?
    H11C C11A H11D . . 107.7 ?
    C11A C12A H12D . . 109.5 ?
    C11A C12A H12E . . 109.5 ?
    H12D C12A H12E . . 109.5 ?
    C11A C12A H12F . . 109.5 ?
    H12D C12A H12F . . 109.5 ?
    H12E C12A H12F . . 109.5 ?
    C14 C13 C18 . . 120.3(2) ?
    C14 C13 C1 . . 121.9(2) ?
    C18 C13 C1 . . 117.7(2) ?
    C15 C14 C13 . . 121.4(2) ?
    C15 C14 H14A . . 119.3 ?
    C13 C14 H14A . . 119.3 ?
    C16 C15 C14 . . 117.8(2) ?
    C16 C15 C19 . . 122.9(2) ?
    C14 C15 C19 . . 119.2(2) ?
    C15 C16 C17 . . 121.2(2) ?
    C15 C16 H16A . . 119.4 ?
    C17 C16 H16A . . 119.4 ?
    C18 C17 C16 . . 120.3(2) ?
    C18 C17 C23 . . 117.5(2) ?
    C16 C17 C23 . . 122.2(2) ?
    C17 C18 C13 . . 118.9(2) ?
    C17 C18 H18A . . 120.6 ?
    C13 C18 H18A . . 120.6 ?
    C22 C19 C21 . . 108.6(2) ?
    C22 C19 C15 . . 112.1(2) ?
    C21 C19 C15 . . 108.5(2) ?
    C22 C19 C20 . . 109.1(2) ?
    C21 C19 C20 . . 109.8(2) ?
    C15 C19 C20 . . 108.7(2) ?
    C19 C20 H20A . . 109.5 ?
    C19 C20 H20B . . 109.5 ?
    H20A C20 H20B . . 109.5 ?
    C19 C20 H20C . . 109.5 ?
    H20A C20 H20C . . 109.5 ?
    H20B C20 H20C . . 109.5 ?
    C19 C21 H21A . . 109.5 ?
    C19 C21 H21B . . 109.5 ?
    H21A C21 H21B . . 109.5 ?
    C19 C21 H21C . . 109.5 ?
    H21A C21 H21C . . 109.5 ?
    H21B C21 H21C . . 109.5 ?
    C19 C22 H22A . . 109.5 ?
    C19 C22 H22B . . 109.5 ?
    H22A C22 H22B . . 109.5 ?
    C19 C22 H22C . . 109.5 ?
    H22A C22 H22C . . 109.5 ?
    H22B C22 H22C . . 109.5 ?
    N4 C23 N3 . . 109.2(2) ?
    N4 C23 C17 . . 122.9(2) ?
    N3 C23 C17 . . 127.9(2) ?
    N4 C24 C29 . . 106.4(2) ?
    N4 C24 C25 . . 131.6(2) ?
    C29 C24 C25 . . 122.0(2) ?
    C26 C25 C24 . . 115.8(2) ?
    C26 C25 H25A . . 122.1 ?
    C24 C25 H25A . . 122.1 ?
    C25 C26 C27 . . 122.0(2) ?
    C25 C26 H26A . . 119.0 ?
    C27 C26 H26A . . 119.0 ?
    C28 C27 C26 . . 121.7(2) ?
    C28 C27 H27A . . 119.1 ?
    C26 C27 H27A . . 119.1 ?
    C27 C28 C29 . . 116.3(2) ?
    C27 C28 H28A . . 121.8 ?
    C29 C28 H28A . . 121.8 ?
    C28 C29 C24 . . 122.1(2) ?
    C28 C29 N3 . . 131.4(2) ?
    C24 C29 N3 . . 106.6(2) ?
    N3 C30 C31 . . 111.9(2) ?
    N3 C30 H30A . . 109.2 ?
    C31 C30 H30A . . 109.2 ?
    N3 C30 H30B . . 109.2 ?
    C31 C30 H30B . . 109.2 ?
    H30A C30 H30B . . 107.9 ?
    C30 C31 C32 . . 110.1(2) ?
    C30 C31 H31A . . 109.6 ?
    C32 C31 H31A . . 109.6 ?
    C30 C31 H31B . . 109.6 ?
    C32 C31 H31B . . 109.6 ?
    H31A C31 H31B . . 108.1 ?
    C33 C32 C31 . . 113.9(2) ?
    C33 C32 H32A . . 108.8 ?
    C31 C32 H32A . . 108.8 ?
    C33 C32 H32B . . 108.8 ?
    C31 C32 H32B . . 108.8 ?
    H32A C32 H32B . . 107.7 ?
    C34 C33 C32 . . 114.2(2) ?
    C34 C33 H33A . . 108.7 ?
    C32 C33 H33A . . 108.7 ?
    C34 C33 H33B . . 108.7 ?
    C32 C33 H33B . . 108.7 ?
    H33A C33 H33B . . 107.6 ?
    C33 C34 H34A . . 109.5 ?
    C33 C34 H34B . . 109.5 ?
    H34A C34 H34B . . 109.5 ?
    C33 C34 H34C . . 109.5 ?
    H34A C34 H34C . . 109.5 ?
    H34B C34 H34C . . 109.5 ?
loop_
    _geom_torsion_atom_site_label_1
    _geom_torsion_atom_site_label_2
    _geom_torsion_atom_site_label_3
    _geom_torsion_atom_site_label_4
    _geom_torsion_site_symmetry_1
    _geom_torsion_site_symmetry_2
    _geom_torsion_site_symmetry_3
    _geom_torsion_site_symmetry_4
    _geom_torsion
    _geom_torsion_publ_flag
    C2 N1 C1 N2 . . . . -0.7(3) ?
    C2 N1 C1 C13 . . . . 178.7(2) ?
    C7 N2 C1 N1 . . . . 0.2(3) ?
    C8A N2 C1 N1 . . . . 175.5(10) ?
    C8 N2 C1 N1 . . . . 173(3) ?
    C7 N2 C1 C13 . . . . -179.2(2) ?
    C8A N2 C1 C13 . . . . -3.9(11) ?
    C8 N2 C1 C13 . . . . -7(3) ?
    C1 N1 C2 C3 . . . . -177.2(3) ?
    C1 N1 C2 C7 . . . . 0.9(3) ?
    N1 C2 C3 C4 . . . . 178.6(3) ?
    C7 C2 C3 C4 . . . . 0.8(4) ?
    C2 C3 C4 C5 . . . . 0.3(4) ?
    C3 C4 C5 C6 . . . . -1.0(5) ?
    C4 C5 C6 C7 . . . . 0.7(4) ?
    C1 N2 C7 C6 . . . . 178.9(3) ?
    C8A N2 C7 C6 . . . . 3.3(10) ?
    C8 N2 C7 C6 . . . . 7(3) ?
    C1 N2 C7 C2 . . . . 0.4(3) ?
    C8A N2 C7 C2 . . . . -175.3(9) ?
    C8 N2 C7 C2 . . . . -172(2) ?
    C5 C6 C7 N2 . . . . -178.0(3) ?
    C5 C6 C7 C2 . . . . 0.4(4) ?
    N1 C2 C7 N2 . . . . -0.8(3) ?
    C3 C2 C7 N2 . . . . 177.6(2) ?
    N1 C2 C7 C6 . . . . -179.5(2) ?
    C3 C2 C7 C6 . . . . -1.2(4) ?
    C1 N2 C8 C9 . . . . 115(5) ?
    C7 N2 C8 C9 . . . . -74(6) ?
    N2 C8 C9 C10 . . . . 175(4) ?
    C8 C9 C10 C11 . . . . 177(4) ?
    C9 C10 C11 C12 . . . . -178(3) ?
    C1 N2 C8A C9A . . . . 102.1(16) ?
    C7 N2 C8A C9A . . . . -83(2) ?
    N2 C8A C9A C10A . . . . -175.0(15) ?
    C8A C9A C10A C11A . . . . 179.7(15) ?
    C9A C10A C11A C12A . . . . -178.1(9) ?
    N1 C1 C13 C14 . . . . 136.1(3) ?
    N2 C1 C13 C14 . . . . -44.6(4) ?
    N1 C1 C13 C18 . . . . -39.6(4) ?
    N2 C1 C13 C18 . . . . 139.8(3) ?
    C18 C13 C14 C15 . . . . 0.3(4) ?
    C1 C13 C14 C15 . . . . -175.2(2) ?
    C13 C14 C15 C16 . . . . 2.3(4) ?
    C13 C14 C15 C19 . . . . -178.8(2) ?
    C14 C15 C16 C17 . . . . -2.9(4) ?
    C19 C15 C16 C17 . . . . 178.4(2) ?
    C15 C16 C17 C18 . . . . 0.8(4) ?
    C15 C16 C17 C23 . . . . 177.9(2) ?
    C16 C17 C18 C13 . . . . 2.0(4) ?
    C23 C17 C18 C13 . . . . -175.4(2) ?
    C14 C13 C18 C17 . . . . -2.5(4) ?
    C1 C13 C18 C17 . . . . 173.2(2) ?
    C16 C15 C19 C22 . . . . -1.9(4) ?
    C14 C15 C19 C22 . . . . 179.3(2) ?
    C16 C15 C19 C21 . . . . -121.9(3) ?
    C14 C15 C19 C21 . . . . 59.4(3) ?
    C16 C15 C19 C20 . . . . 118.8(3) ?
    C14 C15 C19 C20 . . . . -60.0(3) ?
    C24 N4 C23 N3 . . . . 0.3(3) ?
    C24 N4 C23 C17 . . . . -179.1(2) ?
    C29 N3 C23 N4 . . . . -0.5(3) ?
    C30 N3 C23 N4 . . . . -176.8(2) ?
    C29 N3 C23 C17 . . . . 178.8(2) ?
    C30 N3 C23 C17 . . . . 2.5(4) ?
    C18 C17 C23 N4 . . . . 37.0(3) ?
    C16 C17 C23 N4 . . . . -140.3(3) ?
    C18 C17 C23 N3 . . . . -142.3(3) ?
    C16 C17 C23 N3 . . . . 40.4(4) ?
    C23 N4 C24 C29 . . . . 0.1(3) ?
    C23 N4 C24 C25 . . . . 179.3(3) ?
    N4 C24 C25 C26 . . . . -179.7(3) ?
    C29 C24 C25 C26 . . . . -0.6(4) ?
    C24 C25 C26 C27 . . . . 0.9(4) ?
    C25 C26 C27 C28 . . . . -0.2(4) ?
    C26 C27 C28 C29 . . . . -0.8(4) ?
    C27 C28 C29 C24 . . . . 1.1(4) ?
    C27 C28 C29 N3 . . . . -179.8(2) ?
    N4 C24 C29 C28 . . . . 178.9(2) ?
    C25 C24 C29 C28 . . . . -0.4(4) ?
    N4 C24 C29 N3 . . . . -0.4(3) ?
    C25 C24 C29 N3 . . . . -179.7(2) ?
    C23 N3 C29 C28 . . . . -178.6(3) ?
    C30 N3 C29 C28 . . . . -2.2(4) ?
    C23 N3 C29 C24 . . . . 0.6(3) ?
    C30 N3 C29 C24 . . . . 177.0(2) ?
    C23 N3 C30 C31 . . . . -105.7(3) ?
    C29 N3 C30 C31 . . . . 78.5(3) ?
    N3 C30 C31 C32 . . . . 175.7(2) ?
    C30 C31 C32 C33 . . . . 173.0(2) ?
    C31 C32 C33 C34 . . . . -65.8(3) ?
loop_
    _geom_hbond_atom_site_label_D
    _geom_hbond_atom_site_label_H
    _geom_hbond_atom_site_label_A
    _geom_hbond_site_symmetry_A
    _geom_hbond_distance_DH
    _geom_hbond_distance_HA
    _geom_hbond_distance_DA
    _geom_hbond_angle_DHA
    N1 H1A Cl1 . 0.88 2.30 3.171(2) 170.8
    N4 H4B Cl1 . 0.88 2.35 3.224(2) 169.6
    C3 H3A Cl3 . 0.95 2.90 3.803(3) 159.9
    C6 H6A Cl2 2_656 0.95 2.56 3.492(3) 168.6
    C18 H18A Cl1 . 0.95 2.85 3.331(4) 113
    C25 H25A Cl4 2_757 0.95 2.96 3.664(3) 132.4
    C28 H28A Cl4 2_657 0.95 2.91 3.796(3) 156.1
    C30 H30A Cl4 2_657 0.99 2.77 3.627(3) 145.3
_shelx_hkl_file
;
   1   0   0 1280.30 21.2443   1
   2   0   0 5356.79 77.4488   1
   3   0   0 667.644 22.3576   1
   4   0   0 8094.45 181.361   1
   5   0   026655.00 393.953   1
   6   0   015609.70 259.109   1
   7   0   0 6091.49 72.4149   1
   8   0   0 2557.70 35.1018   1
   9   0   0 84.0286 7.20865   1
  10   0   0 62.7976 7.10217   1
 -11   1   0 1441.62 45.0949   1
 -10   1   0 1070.79 24.4556   1
  -9   1   0 89.7925 10.5016   1
  -8   1   0  71.558 6.07775   1
  -7   1   0 5648.30 67.7364   1
  -6   1   0 7811.90 142.429   1
  -5   1   028186.70 440.165   1
  -4   1   010479.40 181.377   1
  -3   1   0 91.6627 7.03065   1
  -2   1   0 4946.00 92.8749   1
  -1   1   0 9068.71 203.847   1
   0   1   038487.20 999.942   1
   1   1   024888.70 797.521   1
   2   1   0 6113.09 99.7252   1
   3   1   0 6983.84 127.642   1
   4   1   0  755.83 20.8342   1
   5   1   0 5466.00  140.62   1
   6   1   0 6927.69 130.107   1
   7   1   011815.10  146.84   1
   8   1   0 9211.86 111.976   1
   9   1   0 531.854  19.836   1
  10   1   0 720.571  43.462   1
 -11   2   0 1653.06 33.5969   1
 -10   2   0 1688.73 34.2437   1
  -9   2   0 82.2056 7.42375   1
  -8   2   0 1550.34 31.0469   1
  -7   2   0 2012.40 34.9115   1
  -6   2   0 8625.42 144.567   1
  -5   2   018206.40 284.861   1
  -4   2   0 6886.50 120.119   1
  -3   2   0 753.071 17.3374   1
  -2   2   0 755.874 14.7703   1
  -1   2   0 5867.89 98.8973   1
   0   2   0 3240.22  102.17   1
   1   2   096223.30 2753.67   1
   2   2   0 2544.23  79.905   1
   3   2   0 8905.54 164.917   1
   4   2   0 1204.24 40.5184   1
   5   2   0 116.584 9.48878   1
   6   2   0 2265.32 33.8027   1
   7   2   0 8808.58 117.915   1
   8   2   0 7248.70 94.8331   1
   9   2   0 1504.84  36.084   1
  10   2   0 602.855 23.3087   1
 -11   3   0 3296.59 57.5783   1
 -10   3   0 6045.22 107.953   1
  -9   3   0 995.223 27.8477   1
  -8   3   0 3663.40 71.3892   1
  -7   3   0 1178.60 22.5716   1
  -6   3   020650.50 369.406   1
  -5   3   016727.70 294.417   1
  -4   3   012492.50  211.00   1
  -3   3   0 96.1918 4.71519   1
  -2   3   0 4281.07 99.9975   1
  -1   3   024324.40 551.131   1
   0   3   0 2675.09  117.13   1
   1   3   0 9822.72  357.51   1
   2   3   013357.10 413.933   1
   3   3   0 447.001 21.8047   1
   4   3   0 625.982 28.9591   1
   5   3   0 92.2404 5.45486   1
   6   3   0 1244.51 21.6866   1
   7   3   0 6309.79 86.6548   1
   8   3   0 3679.37 57.6867   1
   9   3   0 3412.25 70.9743   1
 -11   4   0 4596.48 84.2105   1
 -10   4   0 8927.00 155.363   1
  -9   4   0 5143.07 89.2394   1
  -8   4   0  350.13 14.6404   1
  -7   4   0 619.016 12.6661   1
  -6   4   0 7605.56 147.554   1
  -5   4   022571.10 379.457   1
  -4   4   0 3098.74 49.4365   1
  -3   4   0 5654.92  88.266   1
  -2   4   0 5703.39 106.993   1
  -1   4   0 3692.73 123.636   1
   0   4   0 1541.26 64.3994   1
   1   4   0 3727.26 134.479   1
   2   4   021888.40 478.886   1
   3   4   013677.00 292.952   1
   4   4   0 1568.85 37.5416   1
   5   4   0 180.793 8.15924   1
   6   4   0 669.807  14.373   1
   7   4   0 8475.43 147.547   1
   8   4   0 4989.63 89.6872   1
   9   4   0 4762.29 106.573   1
 -11   5   0 3421.75 76.2863   1
 -10   5   0 5067.79 100.193   1
  -9   5   0 4361.14 90.2099   1
  -8   5   0 59.9413 6.72109   1
  -7   5   0 26.8632 4.04952   1
  -6   5   0 714.068 20.4877   1
  -5   5   0 7540.31  122.93   1
  -4   5   0 3937.22 68.0603   1
  -3   5   010284.90 221.654   1
  -2   5   0 1282.94  27.781   1
  -1   5   0 2481.84 60.0403   1
   0   5   0 447.856 21.0993   1
   1   5   0 165.629 11.2351   1
   2   5   011558.30  335.98   1
   3   5   012504.30 288.002   1
   4   5   0 3441.83 53.9291   1
   5   5   0 6588.40 110.532   1
   6   5   0 916.432 20.4697   1
   7   5   0 2043.97 49.7145   1
   8   5   0 3805.11 87.2367   1
 -11   6   0 2312.13 67.5239   1
 -10   6   0 2388.84  53.692   1
  -9   6   0 1573.10 36.5429   1
  -8   6   0 1434.90 29.3071   1
  -7   6   0  27.869 5.89191   1
  -6   6   0  72.232 5.15154   1
  -5   6   0 1039.26 22.2034   1
  -4   6   0 1477.46  29.613   1
  -3   6   0 2404.92 50.9481   1
  -2   6   0 7513.91 161.919   1
  -1   6   0 1599.25 36.1759   1
   0   6   0 2929.58 67.2242   1
   1   6   0  90.364 8.28048   1
   2   6   0 3978.80 122.722   1
   3   6   0 6418.38 125.418   1
   4   6   0 2979.81 68.7567   1
   5   6   0 3201.87 73.1567   1
   6   6   0 1108.86 34.9884   1
   7   6   0 776.664 21.1627   1
 -11   7   0 1565.03 45.0039   1
 -10   7   0 4618.58 114.557   1
  -9   7   0 822.961 24.2936   1
  -8   7   010805.20 200.408   1
  -7   7   0 81.3978 9.16485   1
  -6   7   0   32.53 4.70579   1
  -5   7   0 52.7219 4.32394   1
  -4   7   0 3704.77 97.3835   1
  -3   7   011419.80  222.31   1
  -2   7   0 7013.27  156.95   1
  -1   7   0 110.628 6.71424   1
   0   7   0 2489.23 62.7367   1
   1   7   0 906.567 25.9125   1
   2   7   0 3637.21 100.518   1
   3   7   0 1497.95 38.1433   1
   4   7   0 2892.54 66.2512   1
   5   7   0 1405.28 33.2646   1
   6   7   0 266.825 24.7075   1
   7   7   0 332.298  27.839   1
 -11   8   0 19.7492 12.7752   1
 -10   8   0 1102.36 31.8769   1
  -9   8   0 3000.21 61.7478   1
  -8   8   0 9047.87  153.48   1
  -7   8   0 4316.29 73.0411   1
  -6   8   0 1369.86 24.9606   1
  -5   8   0 742.592 13.8183   1
  -4   8   0 1243.21 17.3382   1
  -3   8   014795.00 179.076   1
  -2   8   0 7427.18 98.6991   1
  -1   8   0 6044.78 87.9288   1
   0   8   0 3636.56 65.2859   1
   1   8   0 93.1752 8.00089   1
   2   8   0 5535.55 115.296   1
   3   8   0 1806.84 49.0239   1
   4   8   0 3984.87 98.6502   1
   5   8   0 1453.61 65.5495   1
   6   8   0 184.902 29.2594   1
 -10   9   0 24.8861 6.89247   1
  -9   9   0 650.322 20.1207   1
  -8   9   0 4734.36 84.3427   1
  -7   9   016371.40 254.438   1
  -6   9   0 4463.71 66.8931   1
  -5   9   0 2973.07  40.693   1
  -4   9   0 27.2866 4.15446   1
  -3   9   0 7101.28 95.2229   1
  -2   9   0 9056.25 129.628   1
  -1   9   010521.60 165.048   1
   0   9   0 3725.07 66.0463   1
   1   9   0 91.7583 14.0513   1
   2   9   0 58.4062  8.3618   1
   3   9   0 771.221 35.2133   1
   4   9   0 2838.80 125.778   1
   5   9   0 2803.26 178.206   1
 -10  10   0 99.6652  9.8839   1
  -9  10   0 530.313 16.0475   1
  -8  10   0 4362.16 74.3316   1
  -7  10   0 6232.37 92.5633   1
  -6  10   0 2966.36   44.80   1
  -5  10   0 2690.72 42.1066   1
  -4  10   0 158.451  7.6741   1
  -3  10   0 567.763 14.0724   1
  -2  10   0 2360.91 40.3064   1
  -1  10   0 4167.31 79.4745   1
   0  10   0 3098.44 60.5473   1
   1  10   0 3384.06 77.9513   1
   2  10   0 901.343 30.2455   1
  -9  11   0 903.651 53.1071   1
  -8  11   0 4182.18 71.4835   1
  -7  11   0 4092.87 70.0542   1
  -6  11   0 3975.44 61.3039   1
  -5  11   0 3057.21 47.7049   1
  -4  11   0 55.7944 5.33838   1
  -3  11   0 510.872 14.7328   1
  -2  11   0 1414.04 29.7085   1
  -1  11   0 3293.63 64.0324   1
   0  11   0 3015.37 70.5008   1
   1  11   0 1129.00 55.1525   1
  -8  12   0 3774.88 179.233   1
  -7  12   0 5643.93 103.821   1
  -6  12   0 5506.75 143.437   1
  -5  12   0 3711.31 56.7528   1
  -4  12   0 84.1649 7.20875   1
  -3  12   0 144.624 8.54637   1
  -2  12   0 1079.83 25.4446   1
  -1  12   0 2032.54 45.1927   1
   0  12   0 4017.93 114.034   1
  -5  13   0 4635.24 141.759   1
  -4  13   0 2522.08 75.2002   1
  -3  13   0 996.703 30.7704   1
  -2  13   0 68.8711 12.8157   1
   2 -13   1 6141.70 192.844   1
   3 -13   1 3309.67 66.6177   1
   4 -13   1 6873.95 143.057   1
   5 -13   1 1101.02  31.472   1
   0 -12   1 573.339 20.2565   1
   1 -12   1 472.704 18.9917   1
   2 -12   1 2767.50  54.042   1
   3 -12   1 4560.10 78.4995   1
   4 -12   1 5876.44 87.2577   1
   5 -12   1 4414.42 70.3983   1
   6 -12   1 169.718 9.46615   1
   7 -12   1 79.5845 7.89716   1
   8 -12   1 2820.02 76.3549   1
  -2 -11   1 1395.71 39.0348   1
  -1 -11   1 3366.71 77.0771   1
   0 -11   1 852.071 27.3163   1
   1 -11   1 948.915 21.7883   1
   2 -11   1 1738.49 34.9897   1
   3 -11   1 5305.95 82.0154   1
   4 -11   1 3179.07 49.5753   1
   5 -11   1 7712.16 103.964   1
   6 -11   1 216.873 9.84493   1
   7 -11   1 853.558 20.2544   1
   8 -11   1 699.903 19.4154   1
   9 -11   1 2713.65 68.2278   1
  -3 -10   1 6674.11 161.364   1
  -2 -10   1 3580.33 76.1496   1
  -1 -10   1 6085.90 124.378   1
   0 -10   1 1453.03   35.49   1
   1 -10   1 2046.27 43.5734   1
   2 -10   1 2592.79 41.7386   1
   3 -10   1 7247.81 105.312   1
   4 -10   1 7888.06 109.162   1
   5 -10   1 1488.07  26.191   1
   6 -10   1 677.271 15.0618   1
   7 -10   1 82.1778 6.46552   1
   8 -10   1 83.4149 7.35229   1
   9 -10   1 2347.50 46.0948   1
  10 -10   1 1439.44  44.915   1
  -5  -9   1 456.893 33.0159   1
  -4  -9   1 1845.80 64.7667   1
  -3  -9   1 3443.24  90.095   1
  -2  -9   1 8768.52 175.701   1
  -1  -9   1 9531.01 200.804   1
   0  -9   1 2778.91 49.0802   1
   1  -9   1 37.1035  4.8456   1
   2  -9   1 404.785 11.1897   1
   3  -9   1 6623.68 96.8091   1
   4  -9   111069.00 145.222   1
   5  -9   1 3369.86 48.9252   1
   6  -9   1 8771.07 128.281   1
   7  -9   1 859.015 20.7912   1
   8  -9   1 33.6907 7.46388   1
   9  -9   1 2470.58 56.3625   1
  10  -9   1 4139.38 130.885   1
  -6  -8   1 1480.73 68.4306   1
  -5  -8   1 2231.81 64.6148   1
  -4  -8   1 209.724 15.0395   1
  -3  -8   1 2328.85 60.4798   1
  -2  -8   1 3433.10 95.1105   1
  -1  -8   1 8444.93 154.996   1
   0  -8   1 4082.25 63.1822   1
   1  -8   1 1993.26 33.7748   1
   2  -8   1 1147.75 23.5897   1
   3  -8   1 833.663 15.5943   1
   4  -8   1 8576.73 96.7888   1
   5  -8   1 6121.07 76.7865   1
   6  -8   1 8685.48 124.694   1
   7  -8   1 4803.64 86.1786   1
   8  -8   1 673.334 21.9956   1
   9  -8   1 62.6703 9.38279   1
  10  -8   1 2493.52 51.7841   1
  -7  -7   1 1526.00 113.344   1
  -6  -7   1 2111.44 57.2501   1
  -5  -7   1 187.317 15.9709   1
  -4  -7   1 225.818 13.6937   1
  -3  -7   1 162.749 14.0776   1
  -2  -7   1 1310.61 33.3834   1
  -1  -7   1 5492.44 87.6701   1
   0  -7   1 2413.49 65.6241   1
   1  -7   1 3993.51 85.1989   1
   2  -7   1 843.152 21.3791   1
   3  -7   1 956.612  29.499   1
   4  -7   1 3548.76 66.8967   1
   5  -7   1 2418.26 34.2623   1
   6  -7   1 9091.37 125.879   1
   7  -7   1 8861.09 165.657   1
   8  -7   1 2525.79 50.7107   1
   9  -7   1 24.0871 6.45806   1
  10  -7   1 587.136 25.0284   1
  11  -7   1 4119.86  147.46   1
  -8  -6   1 1917.51 82.0246   1
  -7  -6   1 1604.56 62.3305   1
  -6  -6   1 7044.88 124.311   1
  -5  -6   1 106.099 7.48737   1
  -4  -6   1  123.80 7.60733   1
  -3  -6   1  71.012  5.9845   1
  -2  -6   1 1536.08 83.9825   1
  -1  -6   1 3851.30   99.75   1
   0  -6   1 8146.04 177.031   1
   1  -6   1 1271.28 31.3559   1
   2  -6   1 6150.03 127.132   1
   3  -6   1 617.955 23.0138   1
   4  -6   1 1084.11 23.2553   1
   5  -6   1 7552.52 135.116   1
   6  -6   1 8376.72  114.70   1
   7  -6   1 4948.15 72.4265   1
   8  -6   1 357.167 13.9182   1
   9  -6   1 143.773 9.69279   1
  10  -6   1 175.352 12.4529   1
  11  -6   1 3166.32 168.402   1
  -8  -5   1 176.334 12.9802   1
  -7  -5   1 2336.58 58.9862   1
  -6  -5   1 5646.23 102.281   1
  -5  -5   1 1921.16 35.9642   1
  -4  -5   1 2194.75 41.9954   1
  -3  -5   1 2405.65 68.3348   1
  -2  -5   1  514.98  25.554   1
  -1  -5   1 279.456 17.5219   1
   0  -5   110601.50 210.038   1
   1  -5   122958.00 462.727   1
   2  -5   118637.70 374.354   1
   3  -5   1 157.183 6.67204   1
   4  -5   1 895.019 28.0916   1
   5  -5   1 5576.28 104.476   1
   6  -5   115243.00 276.578   1
   7  -5   1 9574.40 132.684   1
   8  -5   1 1883.91 36.1685   1
   9  -5   1 1076.74 27.8995   1
  10  -5   1 831.476   27.54   1
  11  -5   1 1154.64 34.2485   1
  -9  -4   1 86.2678 15.6907   1
  -8  -4   1 463.119  18.878   1
  -7  -4   1 115.479 8.53399   1
  -6  -4   1 1049.45  21.142   1
  -5  -4   1 9484.00 127.812   1
  -4  -4   1 2351.68 55.9085   1
  -3  -4   121021.30 449.553   1
  -2  -4   1 47.0866 8.91669   1
  -1  -4   1 27.9985  3.9063   1
   0  -4   1 1397.22 41.0126   1
   1  -4   138797.50 1704.66   1
   2  -4   112348.40  306.46   1
   3  -4   110387.60 171.282   1
   4  -4   1 57.8056  5.4121   1
   5  -4   1 263.958 10.8177   1
   6  -4   110919.30 200.138   1
   7  -4   1 6719.65 87.1678   1
   8  -4   1 2944.81  59.048   1
   9  -4   1 4652.78 87.7671   1
  10  -4   1 397.158 21.9263   1
  11  -4   1 20.0996 5.67567   1
  -9  -3   1 2087.20 42.3299   1
  -8  -3   1 348.137 12.1699   1
  -7  -3   1 396.883  12.482   1
  -6  -3   1 777.098 17.0365   1
  -5  -3   1 2335.84 35.8801   1
  -4  -3   113374.20 260.883   1
  -3  -3   1 4668.15 85.2129   1
  -2  -3   1 1340.12 31.2178   1
  -1  -3   1 919.858 24.5076   1
   0  -3   1 4749.52 135.519   1
   1  -3   121527.90 403.708   1
   2  -3   113633.80 232.644   1
   3  -3   1 1158.72 23.1015   1
   4  -3   113828.10 258.678   1
   5  -3   1 4364.73 83.1759   1
   6  -3   1 357.488 13.0247   1
   7  -3   1 1623.23  27.522   1
   8  -3   1 4710.89 77.0992   1
   9  -3   1 7616.25 127.832   1
  10  -3   1 3151.26 60.3163   1
  11  -3   1 1063.68 40.9185   1
 -10  -2   1 1154.94 31.5845   1
  -9  -2   1 5811.61 105.496   1
  -8  -2   1 839.964 21.3277   1
  -7  -2   1 218.206  8.0806   1
  -6  -2   1 708.464 14.1559   1
  -5  -2   1 4861.96 84.6137   1
  -4  -2   121405.30 414.392   1
  -3  -2   111527.00  188.47   1
  -2  -2   1 5974.12 110.488   1
  -1  -2   1 7606.28 230.545   1
   0  -2   1 1155.78  43.556   1
   1  -2   1 6517.34 144.941   1
   2  -2   1 9095.46 169.584   1
   3  -2   1 5372.17  94.389   1
   4  -2   110912.90 172.891   1
   5  -2   1 2665.44 66.8848   1
   6  -2   1 807.946 16.6989   1
   7  -2   1 40.5888 5.12627   1
   8  -2   1 1620.49 30.4624   1
   9  -2   1 4760.17 77.9398   1
  10  -2   1 2722.70 50.1622   1
  11  -2   1 2365.49 48.1415   1
 -10  -1   1 3906.83 92.9219   1
  -9  -1   111712.50 170.344   1
  -8  -1   110349.60 126.761   1
  -7  -1   1 701.561 19.1687   1
  -6  -1   1 2325.91  34.967   1
  -5  -1   1 9466.29 170.778   1
  -4  -1   131365.50 541.973   1
  -3  -1   127610.80 439.411   1
  -2  -1   1  287.25 6.50248   1
  -1  -1   1 5424.38 112.704   1
   0  -1   1 7697.15 145.378   1
   1  -1   1 5901.73 104.029   1
   2  -1   1 3009.81 80.1435   1
   3  -1   1 7294.48 113.754   1
   4  -1   1 6989.42 110.808   1
   5  -1   1 2813.80 48.4388   1
   6  -1   1 2514.26 42.2044   1
   7  -1   1 356.529 8.77237   1
   8  -1   1 4314.33 64.6727   1
   9  -1   1 6732.01 97.0864   1
  10  -1   1 3704.23 63.8611   1
  11  -1   1 2004.58 262.983   1
 -10   0   1 4432.92 82.0914   1
  -9   0   1 7995.32 115.829   1
  -8   0   117194.00 196.984   1
  -7   0   1 1555.66 26.7866   1
  -6   0   1 93.2321  6.1755   1
  -5   0   1 268.537 9.57337   1
  -4   0   129766.70 431.888   1
  -3   0   120626.30 320.827   1
  -2   0   137789.90  625.49   1
  -1   0   111792.40 187.849   1
   0   0   1 3352.86 48.0807   1
   1   0   1 3574.74 66.9798   1
   2   0   1 8877.71 166.244   1
   3   0   124015.00 424.338   1
   4   0   128096.10 440.671   1
   5   0   121831.90 324.131   1
   6   0   1 629.345 18.5574   1
   7   0   1 22.4666 3.58265   1
   8   0   1 3702.54 48.2871   1
   9   0   1 5687.08 90.9255   1
  10   0   1 6531.54  121.02   1
 -11   1   1   88.31 11.3402   1
 -10   1   1 2227.07 39.1141   1
  -9   1   1 8100.28  126.48   1
  -8   1   1 8368.63 118.367   1
  -7   1   1 2155.38 29.5948   1
  -6   1   1 5712.22 116.038   1
  -5   1   1 492.265 21.4135   1
  -4   1   114336.70 214.402   1
  -3   1   1 7507.33  123.31   1
  -2   1   123078.40 398.934   1
  -1   1   114266.50 230.191   1
   0   1   118046.40 606.432   1
   1   1   1 4226.69 93.4607   1
   2   1   1 3477.05 92.0993   1
   3   1   124440.90 473.548   1
   4   1   112808.60 251.564   1
   5   1   116923.50 268.364   1
   6   1   1 6113.70  72.894   1
   7   1   1 3521.45 46.8026   1
   8   1   1  528.94 12.7769   1
   9   1   1 4942.64 84.2397   1
  10   1   1 4608.50 97.7779   1
 -11   2   1 577.286 41.9681   1
 -10   2   1 4223.77 73.8602   1
  -9   2   1 8718.98  127.35   1
  -8   2   1 4316.12 76.5461   1
  -7   2   1 3720.66 54.8014   1
  -6   2   1 2367.93 79.2976   1
  -5   2   1 1601.13   30.15   1
  -4   2   1 3282.99 59.5218   1
  -3   2   1 5672.38 93.6138   1
  -2   2   120545.60 329.788   1
  -1   2   125492.80 425.787   1
   0   2   1 8432.52 247.268   1
   1   2   118398.30 528.101   1
   2   2   1 3893.71 104.062   1
   3   2   1 8200.55  174.59   1
   4   2   121990.90 394.338   1
   5   2   1 6422.87 118.991   1
   6   2   114676.00 173.022   1
   7   2   1 488.939 11.7494   1
   8   2   1 1642.71 30.1183   1
   9   2   1 424.911 16.6439   1
  10   2   1 1777.70   61.59   1
 -11   3   1 38.9365 6.84487   1
 -10   3   1 1571.94 44.4751   1
  -9   3   1 6665.35 113.243   1
  -8   3   1 7732.17 140.091   1
  -7   3   1 7320.19 116.203   1
  -6   3   1 3526.14 92.5341   1
  -5   3   1 584.745 14.5075   1
  -4   3   1 167.048 8.98507   1
  -3   3   1 8456.06  126.17   1
  -2   3   133320.10 576.537   1
  -1   3   159800.00 1197.44   1
   0   3   1 368.377  14.616   1
   1   3   112909.10 329.194   1
   2   3   1 2163.01 65.1496   1
   3   3   111188.40 285.889   1
   4   3   126090.70 499.327   1
   5   3   1 1613.46 26.6832   1
   6   3   1 8339.29 112.623   1
   7   3   1 516.252 15.8338   1
   8   3   1 508.209 13.4233   1
   9   3   1 115.763 11.2636   1
 -11   4   1 780.935 30.8965   1
 -10   4   1 569.358 26.4467   1
  -9   4   1 1744.02 39.0697   1
  -8   4   1 3546.03 69.2596   1
  -7   4   110702.40 139.674   1
  -6   4   111516.60 218.577   1
  -5   4   1 5590.81 98.6222   1
  -4   4   1 2734.33 44.0623   1
  -3   4   1 4251.69 67.3426   1
  -2   4   121989.90 469.548   1
  -1   4   156126.00 1329.71   1
   0   4   111478.20 668.701   1
   1   4   113673.20 354.612   1
   2   4   1 2207.37 47.1656   1
   3   4   110725.70 259.806   1
   4   4   1 7560.68 127.252   1
   5   4   115867.10 211.087   1
   6   4   1 5205.30 76.5061   1
   7   4   1 3316.29 59.6218   1
   8   4   1 57.9219 9.33197   1
   9   4   1 137.751 23.7838   1
 -11   5   1 652.206 21.4894   1
 -10   5   1 43.8767 8.17049   1
  -9   5   1 14.2223 6.26259   1
  -8   5   1 973.341 21.7823   1
  -7   5   1 9091.90 119.839   1
  -6   5   1 8558.01 180.449   1
  -5   5   1 4862.48 81.0323   1
  -4   5   1 2315.35 39.7173   1
  -3   5   1 646.215 15.9181   1
  -2   5   115081.10 294.382   1
  -1   5   112896.30 290.427   1
   0   5   117918.00 569.552   1
   1   5   1 6886.73 218.876   1
   2   5   1 2609.76 102.428   1
   3   5   1  217.99 14.7811   1
   4   5   1 2387.76  47.508   1
   5   5   1 4503.88 101.942   1
   6   5   1 6044.34 98.6851   1
   7   5   1 3350.50 80.0337   1
   8   5   1 2003.23 64.7653   1
 -11   6   1 1386.20 40.9414   1
 -10   6   1 22.2015 8.32682   1
  -9   6   1 370.707 16.4085   1
  -8   6   1 211.775 11.0265   1
  -7   6   1 6142.06  99.426   1
  -6   6   1 7750.54 115.123   1
  -5   6   1 1799.03 36.7339   1
  -4   6   1 1774.18 36.8857   1
  -3   6   1 133.306 6.99476   1
  -2   6   1 2320.09 53.9798   1
  -1   6   1 3454.17 83.8766   1
   0   6   1 9325.65 234.658   1
   1   6   1 3383.84 145.018   1
   3   6   1 987.253 23.1919   1
   4   6   1 636.395 20.2062   1
   5   6   1 2810.74  59.012   1
   6   6   1 3651.55 99.6981   1
   7   6   1 763.356 49.2135   1
 -11   7   1 2832.67 105.939   1
 -10   7   1 1903.55   54.15   1
  -9   7   1 17.6168 6.62732   1
  -8   7   1 741.271 23.1988   1
  -7   7   1 7383.65 140.004   1
  -6   7   113403.80 190.057   1
  -5   7   1 3121.40 43.1149   1
  -4   7   1 1720.90 39.1278   1
  -3   7   1 30.9236 4.96155   1
  -2   7   1 3781.04 86.1796   1
  -1   7   1 4336.13 105.195   1
   0   7   1 2310.08 87.9819   1
   1   7   1 5795.86 99.0742   1
   2   7   1 419.493 14.8431   1
   3   7   1 77.6932 10.5909   1
   4   7   1 737.896 27.7748   1
   5   7   1 600.872 21.5807   1
   6   7   1 602.982 26.0799   1
   7   7   1 2387.71 97.1956   1
 -11   8   1 5589.37 535.372   1
 -10   8   1 3300.86 91.0852   1
  -9   8   1 641.468 20.7962   1
  -8   8   1 210.206 12.6481   1
  -7   8   1 5962.87 97.6626   1
  -6   8   1 5244.49 77.6419   1
  -5   8   1 6591.68 82.7101   1
  -4   8   1 3956.06 47.4102   1
  -3   8   1 1149.55 18.4217   1
  -2   8   1 177.809 8.92212   1
  -1   8   1 108.185 6.61622   1
   0   8   1 3112.61  56.706   1
   1   8   1 6594.23  118.74   1
   2   8   1 3529.11 76.1864   1
   3   8   1 1877.38 60.0761   1
   4   8   1 1825.50 55.2795   1
   5   8   1 68.7598 15.6672   1
   6   8   1 3095.52 193.771   1
 -10   9   1 2685.15 109.585   1
  -9   9   1 2887.90  53.536   1
  -8   9   1 720.863  20.409   1
  -7   9   1 48.0145 5.97224   1
  -6   9   1 408.677 12.2139   1
  -5   9   1 4887.30 59.4464   1
  -4   9   1 6459.26 85.6956   1
  -3   9   1 1864.59  30.394   1
  -2   9   1 5361.74 79.1142   1
  -1   9   1 911.195 19.2769   1
   0   9   1 1685.63 36.3495   1
   1   9   1 3461.56 72.5631   1
   2   9   1 5607.43 152.657   1
   4   9   1 3374.28 213.602   1
 -10  10   1 1373.99 79.8651   1
  -9  10   1 2566.12 44.9082   1
  -8  10   1 30.1538 6.34556   1
  -7  10   1 945.438 19.7771   1
  -6  10   1 176.142 8.05642   1
  -5  10   1 752.503 15.5738   1
  -4  10   1 4275.09 63.2554   1
  -3  10   1 1164.57 21.6769   1
  -2  10   1 3666.41 59.4064   1
  -1  10   1 2362.04 48.3049   1
   0  10   1  64.089 6.51192   1
   1  10   1 380.937 22.1068   1
  -9  11   1 2767.58 76.2682   1
  -8  11   1  251.77 13.1513   1
  -7  11   1 1296.88  24.884   1
  -6  11   1 46.9792 5.27458   1
  -5  11   1 1144.78 22.6985   1
  -4  11   1 3349.85 51.7039   1
  -3  11   1 2888.89 50.3298   1
  -2  11   1 3188.28 57.7724   1
  -1  11   1 3343.80 70.2954   1
   0  11   1  9.6367 8.40627   1
   1  11   1 950.862 34.1933   1
  -8  12   1 2243.04 121.565   1
  -7  12   1 1703.14 33.6868   1
  -6  12   1 1194.90 27.8327   1
  -5  12   1  420.37 12.4234   1
  -4  12   1 5868.64 98.8404   1
  -3  12   1 5703.00 96.5633   1
  -2  12   1 4213.86 90.2281   1
  -1  12   1 2050.61 53.8341   1
   0  12   1 12.1072 7.78918   1
  -5  13   1 53.5344 8.02221   1
  -4  13   1 970.056 36.4312   1
  -3  13   1 3844.34 104.807   1
   2 -13   2 1176.23 39.2649   1
   3 -13   2 318.728 19.9794   1
   4 -13   2 408.684 15.3225   1
   5 -13   2 3625.55 86.7218   1
  -1 -12   2 829.409 51.4622   1
   0 -12   2 3265.52 81.5056   1
   1 -12   2 2605.15 55.3796   1
   2 -12   2 1668.66 35.7182   1
   3 -12   2 2143.24 40.6761   1
   4 -12   2 395.723 12.1423   1
   5 -12   2 1399.11 29.2732   1
   6 -12   2 827.145 19.1853   1
   7 -12   2 4852.49 85.4445   1
   8 -12   2 7277.05 169.396   1
  -2 -11   2  807.27 25.0435   1
  -1 -11   2  477.08 27.9207   1
   0 -11   2 1429.36  39.473   1
   1 -11   2 3683.88 70.4697   1
   2 -11   2 754.972 18.5188   1
   3 -11   2 4719.07 74.0155   1
   4 -11   2 471.648 12.6687   1
   5 -11   2  116.80 6.90508   1
   6 -11   2 1470.76  28.173   1
   7 -11   2 3098.29 57.5957   1
   8 -11   2 6884.37 124.372   1
   9 -11   2 2890.67 94.2876   1
  -4 -10   2 2012.33  128.37   1
  -3 -10   2 715.815  25.923   1
  -2 -10   2 56.7472 8.52871   1
  -1 -10   2 239.883 16.3026   1
   0 -10   2 6057.94 114.975   1
   1 -10   2 5594.91 88.7119   1
   2 -10   2 5173.73 78.1837   1
   3 -10   2 4916.44 73.8479   1
   4 -10   2 1426.77 24.7491   1
   5 -10   2 133.122 7.51636   1
   6 -10   2 4233.35  65.947   1
   7 -10   2 4026.10 66.3602   1
   8 -10   2 8678.21 156.608   1
   9 -10   2 3112.27 58.3683   1
  10 -10   2  534.75  41.708   1
  -5  -9   2 5326.31 194.538   1
  -4  -9   2 4431.10 103.166   1
  -3  -9   2 2512.68 62.0781   1
  -2  -9   2 2740.45 62.3858   1
  -1  -9   2 47.2524  5.0306   1
   0  -9   2 5047.21 89.4043   1
   1  -9   2 4572.66  73.415   1
   2  -9   212371.60 170.174   1
   3  -9   212339.50 169.767   1
   4  -9   2 5542.61 73.2912   1
   5  -9   2 113.368 7.00766   1
   6  -9   2 2036.63 41.7579   1
   7  -9   2 7817.90 163.552   1
   8  -9   2 7357.54 150.845   1
   9  -9   2 6136.02 131.459   1
  10  -9   2 2114.67  47.823   1
  -6  -8   2 188.066 16.8521   1
  -5  -8   2 1746.00 53.2358   1
  -4  -8   2 3027.49 67.7202   1
  -3  -8   2 4654.93 119.122   1
  -2  -8   2 9760.05 238.109   1
  -1  -8   2 108.585 9.67428   1
   0  -8   2 185.101 7.80017   1
   1  -8   2 5068.38 74.1462   1
   2  -8   216418.70 212.093   1
   3  -8   212224.60 155.413   1
   4  -8   2 5911.24  72.242   1
   5  -8   2 1188.19 21.2507   1
   6  -8   2 432.586 13.5897   1
   7  -8   2 7665.14  135.68   1
   8  -8   2 6249.79 119.881   1
   9  -8   2 5704.20 118.801   1
  10  -8   2 4628.27 88.9771   1
  -7  -7   2 199.273 17.0032   1
  -6  -7   2 285.013 22.5175   1
  -5  -7   2 2187.00 46.8013   1
  -4  -7   2 3128.12 63.5118   1
  -3  -7   2 4781.86 99.0913   1
  -2  -7   2 8945.93 156.156   1
  -1  -7   2  585.28  16.364   1
   0  -7   2 1271.12 32.8358   1
   1  -7   2 3215.04 67.0894   1
   2  -7   210485.60 184.513   1
   3  -7   2 9994.96 176.979   1
   4  -7   2 5151.46 94.2711   1
   5  -7   2 1272.61 19.6678   1
   6  -7   2 22.8016 4.17395   1
   7  -7   2 3837.24 71.8766   1
   8  -7   2 723.574 21.3678   1
   9  -7   2 1019.24  25.775   1
  10  -7   2 5594.66  198.65   1
  11  -7   2 2646.96 90.2063   1
  -8  -6   2 2966.11  116.73   1
  -7  -6   2 1239.13  31.397   1
  -6  -6   2 89.4759   9.118   1
  -5  -6   2 1610.75 36.2783   1
  -4  -6   2 4585.79  104.43   1
  -3  -6   210932.60 162.921   1
  -2  -6   214404.60 368.081   1
  -1  -6   2 2303.13 62.3798   1
   0  -6   2 2188.98 52.2898   1
   1  -6   2 1542.50 32.3855   1
   2  -6   220298.30  367.50   1
   3  -6   210176.70  160.99   1
   4  -6   2 1412.19 26.5366   1
   5  -6   2 3306.85 71.1895   1
   6  -6   2 61.4428 7.18006   1
   7  -6   2 1217.78 26.2014   1
   8  -6   2 355.736 14.2275   1
   9  -6   2 2282.08 46.8426   1
  10  -6   2 3307.08 70.2375   1
  11  -6   2 2338.08 54.3256   1
  -8  -5   2 4663.46 83.1069   1
  -7  -5   2 5683.59 101.904   1
  -6  -5   2 1203.65 34.9343   1
  -5  -5   2 1421.99 26.4781   1
  -4  -5   2 4391.92 61.4266   1
  -3  -5   2 9686.14 283.814   1
  -2  -5   213829.30 330.313   1
  -1  -5   2 9978.04 247.452   1
   0  -5   2 396.874 12.3602   1
   1  -5   2 852.254  20.096   1
   2  -5   2 8229.67 152.016   1
   3  -5   217291.20  264.13   1
   4  -5   2 5638.35 87.5141   1
   5  -5   214253.00 289.287   1
   6  -5   2 2206.90  44.642   1
   7  -5   2 134.655 7.27484   1
   8  -5   2 2925.75 54.1446   1
   9  -5   2 1404.79 34.1774   1
  10  -5   2 7399.77 167.254   1
  11  -5   2 2374.86 51.0939   1
  -9  -4   2 368.379   17.49   1
  -8  -4   2 1496.53 32.1172   1
  -7  -4   2 6475.84 99.4294   1
  -6  -4   2 789.575 17.3129   1
  -5  -4   2 993.349 19.3914   1
  -4  -4   2 169.738 8.24237   1
  -3  -4   2 4980.47 199.111   1
  -2  -4   2 2386.81 90.7551   1
  -1  -4   214079.40 299.732   1
   0  -4   218149.40 357.368   1
   1  -4   2 1270.47 45.7671   1
   2  -4   2 1439.95 29.0694   1
   3  -4   2 3144.03 49.9057   1
   4  -4   2 2920.73 47.6543   1
   5  -4   215716.00 284.618   1
   6  -4   2 6908.07 129.924   1
   7  -4   2 3890.94 54.8634   1
   8  -4   2 484.728 15.1676   1
   9  -4   2 606.576  19.869   1
  10  -4   2 6677.70 128.067   1
  11  -4   2 3181.07 79.8226   1
  -9  -3   2 391.615 13.0532   1
  -8  -3   2 3598.32 58.3985   1
  -7  -3   2 4645.18 64.7253   1
  -6  -3   2  676.88 14.2211   1
  -5  -3   2 868.434 17.6051   1
  -4  -3   2 50.5565 5.33386   1
  -3  -3   2 3281.96 90.9887   1
  -2  -3   2 4277.79 131.862   1
  -1  -3   2 2511.89 57.6456   1
   0  -3   217894.80 361.801   1
   1  -3   2 7772.04 199.512   1
   2  -3   2 4354.41 106.422   1
   3  -3   2 1571.93 57.1069   1
   4  -3   2 2894.39 53.1774   1
   5  -3   2 5542.66  104.46   1
   6  -3   217242.20 324.189   1
   7  -3   2 8245.50 108.497   1
   8  -3   2 986.352   22.03   1
   9  -3   2 658.177 19.2703   1
  10  -3   2 892.949 23.8252   1
  11  -3   2 3813.76 81.7741   1
 -10  -2   2 354.062 14.2085   1
  -9  -2   2 2564.11 60.8009   1
  -8  -2   2 5136.83 77.7233   1
  -7  -2   2 3304.24 47.8297   1
  -6  -2   2 276.327 7.85494   1
  -5  -2   2 1812.77 34.6515   1
  -4  -2   2 1835.84 49.9197   1
  -3  -2   2 5545.65 80.5347   1
  -2  -2   2 989.118 23.0877   1
  -1  -2   2 1261.26 30.3898   1
   0  -2   228542.20 530.842   1
   1  -2   224354.10 449.784   1
   2  -2   2 206.287 6.06611   1
   3  -2   2 2727.02 64.7083   1
   4  -2   2 7601.90  120.63   1
   5  -2   210536.30 166.515   1
   6  -2   2 2410.45 42.3546   1
   7  -2   2 5867.85 85.0974   1
   8  -2   2 3033.83 49.5566   1
   9  -2   2 1436.46 28.9126   1
  10  -2   2 485.752  15.418   1
  11  -2   2 387.258 22.4343   1
 -10  -1   2 761.335 20.8279   1
  -9  -1   2  446.60 19.4647   1
  -8  -1   2 1787.97 28.0228   1
  -7  -1   2 5943.71 71.4774   1
  -6  -1   2 8964.27  173.81   1
  -5  -1   2 9089.76 152.288   1
  -4  -1   2 9795.06 174.709   1
  -3  -1   2 115.552 4.23923   1
  -2  -1   2  813.46 16.4481   1
  -1  -1   225684.60 471.324   1
   0  -1   2 6793.11 112.817   1
   1  -1   227170.70 388.696   1
   2  -1   210753.30 246.781   1
   3  -1   2 2858.41 68.1926   1
   4  -1   2 1344.47 24.4485   1
   5  -1   212360.70  185.22   1
   6  -1   2 3349.84  54.482   1
   7  -1   2 8092.74 97.0216   1
   8  -1   2 6219.44  101.41   1
   9  -1   2 423.558 12.7006   1
  10  -1   2 180.435 10.9282   1
 -11   0   2 2433.34 134.008   1
 -10   0   2 3500.86  70.855   1
  -9   0   2 395.376 17.6099   1
  -8   0   2  823.76 19.3179   1
  -7   0   2 2115.49 29.4596   1
  -6   0   2 8423.61  143.25   1
  -5   0   2 7502.22 135.423   1
  -4   0   212815.40 170.322   1
  -3   0   218106.80 282.699   1
  -2   0   2 1600.79  29.551   1
  -1   0   216152.60 308.056   1
   0   0   210995.80  162.10   1
   1   0   217394.90 265.344   1
   2   0   248490.90  838.48   1
   3   0   2 9980.78 168.234   1
   4   0   2 87.7838  5.7162   1
   5   0   2 9803.54 184.887   1
   6   0   2 6218.67 115.937   1
   7   0   2 5294.98  62.787   1
   8   0   212160.50 172.095   1
   9   0   2 682.959 19.0028   1
  10   0   2 211.057 11.4459   1
 -11   1   2 1085.23 36.5238   1
 -10   1   2 4630.75 79.6767   1
  -9   1   2 1440.22 42.0327   1
  -8   1   2  20.693 5.09075   1
  -7   1   2 215.721 6.97169   1
  -6   1   2 6309.93 116.874   1
  -5   1   228113.20 467.134   1
  -4   1   215893.40 235.955   1
  -3   1   213245.00 227.527   1
  -2   1   2 4260.82 66.7594   1
  -1   1   2 8891.82  146.36   1
   0   1   2 4686.17 84.4471   1
   1   1   227440.90 800.708   1
   2   1   211979.90  308.22   1
   3   1   212323.60 241.897   1
   4   1   2 1068.18 23.5489   1
   5   1   2 480.124 14.1035   1
   6   1   2 1639.26 29.3279   1
   7   1   2 5166.26 65.4747   1
   8   1   2 3981.28 61.7209   1
   9   1   2 7398.28 114.934   1
  10   1   2 3063.20 81.8094   1
 -11   2   2 1938.64 39.8629   1
 -10   2   2 6760.35 119.744   1
  -9   2   2 4103.39 63.6647   1
  -8   2   2  77.385  8.5438   1
  -7   2   2 614.913 12.4555   1
  -6   2   212776.70 325.648   1
  -5   2   229614.90 495.689   1
  -4   2   2 6021.73 91.1546   1
  -3   2   2 6178.31 95.8016   1
  -2   2   2 5815.25 93.7401   1
  -1   2   2 3303.95  84.187   1
   0   2   244610.30 1174.27   1
   1   2   2 194.062   7.001   1
   2   2   214128.90 354.796   1
   3   2   211096.30 207.955   1
   4   2   2 114.812 7.10082   1
   5   2   2 2514.00 47.1152   1
   6   2   2  299.43 12.0793   1
   7   2   2 3209.90 45.1484   1
   8   2   2 2390.70 40.7279   1
   9   2   2 5389.38 95.3968   1
 -11   3   2 7224.73 140.504   1
 -10   3   2 9220.11 160.659   1
  -9   3   2 7530.69 136.885   1
  -8   3   2 2343.10 52.6189   1
  -7   3   2 343.822 11.9964   1
  -6   3   2 5244.31 104.171   1
  -5   3   236024.50 606.359   1
  -4   3   226912.10 399.342   1
  -3   3   218680.20  275.53   1
  -2   3   2  994.15 17.8619   1
  -1   3   2 566.764 15.6253   1
   0   3   230046.80 774.136   1
   1   3   2 684.121  16.566   1
   2   3   229961.80 656.809   1
   3   3   2 2921.65 68.6617   1
   4   3   2 5391.10 119.994   1
   5   3   2 570.364 11.8497   1
   6   3   2 39.8763   4.498   1
   7   3   2 4480.61 71.9416   1
   8   3   2 3162.10 63.7754   1
   9   3   2 2375.18 70.3759   1
 -11   4   2 5445.54 103.093   1
 -10   4   2 8391.89 146.871   1
  -9   4   2 8563.70 153.649   1
  -8   4   2 7366.90 118.989   1
  -7   4   2 133.896 7.73753   1
  -6   4   2 4013.69 87.5469   1
  -5   4   215367.70 262.009   1
  -4   4   218047.10 269.791   1
  -3   4   221062.60 296.258   1
  -2   4   213108.80 233.252   1
  -1   4   2 1678.16 36.6076   1
   0   4   2 215.412 13.3539   1
   1   4   2 8652.38 246.511   1
   2   4   215802.30 386.924   1
   3   4   218771.20 400.871   1
   4   4   2 7511.63 155.783   1
   5   4   2 3100.07 51.2956   1
   6   4   2 398.932 12.6547   1
   7   4   2 3669.84 73.8264   1
   8   4   2 5529.27 114.873   1
 -11   5   2 2590.93  103.35   1
 -10   5   2 6485.35 123.314   1
  -9   5   2 1370.63 31.1241   1
  -8   5   2 5260.60 87.5631   1
  -7   5   2 3242.55 52.8093   1
  -6   5   2 2715.56 59.8274   1
  -5   5   2 242.473 10.0884   1
  -4   5   2 8617.48  152.42   1
  -3   5   218478.20 361.247   1
  -2   5   212638.90 247.355   1
  -1   5   2 2741.63 68.1842   1
   0   5   2 3394.97 96.6409   1
   1   5   2 2287.94 75.0703   1
   2   5   2 4171.33 157.668   1
   3   5   211849.70 238.659   1
   4   5   2 9525.40 193.432   1
   5   5   213222.60 230.132   1
   6   5   2 50.7379 8.30824   1
   7   5   2 26.9994 6.74984   1
   8   5   2 2375.61 73.9509   1
 -11   6   2 2945.06  85.018   1
 -10   6   2 4580.19 91.5587   1
  -9   6   2 5792.35 95.3282   1
  -8   6   2 1588.86 32.5614   1
  -7   6   2 849.294 20.3313   1
  -6   6   2 1206.58 23.2939   1
  -5   6   2  823.70 24.9646   1
  -4   6   2 2006.78 42.5835   1
  -3   6   2 7594.76 139.637   1
  -2   6   2 4551.87 93.0102   1
  -1   6   2 2110.47 53.3854   1
   0   6   211654.80 316.845   1
   1   6   2 1039.73 36.3833   1
   2   6   2 2529.44 63.1737   1
   3   6   2 4696.92 90.8358   1
   4   6   2 8293.01 169.233   1
   5   6   2 6243.02 130.959   1
   6   6   2 577.467 20.0864   1
   7   6   2 235.082 16.9806   1
 -11   7   2 1496.44 42.2855   1
 -10   7   2 3434.63 72.4489   1
  -9   7   2 4864.04  100.04   1
  -8   7   2 1263.20 32.1566   1
  -7   7   2 3159.81 65.2523   1
  -6   7   2 835.253 17.0947   1
  -5   7   2 87.9382 4.90612   1
  -4   7   2 1427.40 29.3852   1
  -3   7   212375.20 239.851   1
  -2   7   2 8028.51 190.523   1
  -1   7   2 8958.83  234.89   1
   0   7   2 3053.72 61.8227   1
   1   7   2 891.354  30.807   1
   2   7   2 3478.09 84.5653   1
   3   7   2 3346.98 82.9989   1
   4   7   2 5874.83 137.117   1
   5   7   2 2765.06 78.0604   1
   6   7   2 66.6181 10.5644   1
 -11   8   2 6.26731 9.13593   1
 -10   8   2 103.782 9.81623   1
  -9   8   2 2508.09  48.381   1
  -8   8   2 8120.94 139.067   1
  -7   8   2 4833.33 78.6199   1
  -6   8   2 4951.91   76.26   1
  -5   8   2 394.001 9.71239   1
  -4   8   2 782.227 13.1857   1
  -3   8   2 6251.86 91.0446   1
  -2   8   2 7440.07  102.77   1
  -1   8   210827.40  146.85   1
   0   8   2 3258.29 67.0306   1
   1   8   2 1013.11 30.1253   1
   2   8   2 2008.94 72.4022   1
   3   8   2 1802.19 71.1758   1
   4   8   2 3613.09 135.601   1
   5   8   2 4563.28  132.50   1
 -10   9   2 447.511 22.1487   1
  -9   9   2 34.4418 6.54047   1
  -8   9   2 6149.86 106.637   1
  -7   9   2  937.74 20.1761   1
  -6   9   2 4040.74 53.1748   1
  -5   9   2 6596.49 78.3479   1
  -4   9   2 443.802 11.0287   1
  -3   9   2 1167.53 20.8764   1
  -2   9   2 4958.49 70.7875   1
  -1   9   2 5760.50 98.2443   1
   0   9   2 8892.86 169.714   1
   1   9   2 628.242 22.5176   1
   2   9   2 191.942  31.276   1
   4   9   2 2247.49 152.752   1
 -10  10   2 216.406 25.4516   1
  -9  10   2 25.0407 5.21765   1
  -8  10   2 2284.28 40.0341   1
  -7  10   2 2498.25 40.8599   1
  -6  10   2 5235.55 68.7599   1
  -5  10   2 3292.04 44.3132   1
  -4  10   2 61.4867 5.39185   1
  -3  10   2 319.995 10.9725   1
  -2  10   2 518.922 13.5436   1
  -1  10   2 2268.95 47.9376   1
   0  10   2 3141.34 79.6566   1
   1  10   2 148.026 12.8948   1
  -9  11   2 153.089 17.8875   1
  -8  11   2 1902.47 37.1813   1
  -7  11   2 3650.87 61.0215   1
  -6  11   2 3007.90 52.5145   1
  -5  11   2 1856.13 34.3558   1
  -4  11   2 719.407 15.8318   1
  -3  11   2 267.635 11.4486   1
  -2  11   2 58.4081 6.27057   1
  -1  11   2 2588.92 67.2373   1
   0  11   2 1357.24 39.3044   1
   1  11   2  804.01 62.3407   1
  -7  12   2 2106.68 45.5479   1
  -6  12   2 5978.15 103.544   1
  -5  12   2 4369.49 78.6733   1
  -4  12   2 1202.95 28.3265   1
  -3  12   2 885.651 22.6282   1
  -2  12   2 195.384 17.1026   1
  -1  12   2 1299.44 37.1669   1
   0  12   2 1431.70 59.8423   1
  -5  13   2 3669.99 168.711   1
  -4  13   2 2085.09 85.4157   1
   2 -13   3  959.79 23.9395   1
   3 -13   3 2951.04  60.175   1
   4 -13   3 5177.75 100.787   1
   5 -13   3 3588.91 115.905   1
  -1 -12   3 2626.98 82.6183   1
   0 -12   3 2588.14 60.7947   1
   1 -12   3 117.265 9.92978   1
   2 -12   3 130.513 8.80264   1
   3 -12   3 2402.84 44.5262   1
   4 -12   3 7075.35 118.886   1
   5 -12   3 4363.17 77.7954   1
   6 -12   3 1135.51 25.2194   1
   7 -12   3 333.253   15.44   1
   8 -12   3 475.109 31.9147   1
  -2 -11   3 3683.56 83.5202   1
  -1 -11   3 4845.43 100.352   1
   0 -11   3 680.415 19.7896   1
   1 -11   3 305.788 11.9045   1
   2 -11   3 156.318  8.3634   1
   3 -11   3 2920.36 46.7317   1
   4 -11   3 4394.22  62.314   1
   5 -11   3 1601.68 30.3133   1
   6 -11   3 2328.97 43.1986   1
   7 -11   3 1280.60 27.7854   1
   8 -11   3 80.5896  8.2067   1
   9 -11   3 474.748 20.7155   1
  -4 -10   3 520.003 20.7683   1
  -3 -10   3 1629.91 42.3373   1
  -2 -10   3 3703.57 79.5695   1
  -1 -10   311136.50 202.725   1
   0 -10   3 4043.01 79.7247   1
   1 -10   3 734.502  18.566   1
   2 -10   3  30.999 4.88943   1
   3 -10   3 1977.35 31.2095   1
   4 -10   3 7716.66 98.4426   1
   5 -10   3 5164.58  68.513   1
   6 -10   3 6530.75 94.9639   1
   7 -10   3 1164.34 29.2707   1
   8 -10   3 29.7493 6.91315   1
   9 -10   3 554.546 22.6064   1
  -5  -9   3 1779.24 109.488   1
  -4  -9   3 38.8781 8.80222   1
  -3  -9   3  940.69 28.6092   1
  -2  -9   3 3907.77 88.1214   1
  -1  -9   310917.30 192.274   1
   0  -9   3 8585.37  139.13   1
   1  -9   3 3885.52 59.9045   1
   2  -9   3 1021.34 19.6872   1
   3  -9   3 1415.38 23.7136   1
   4  -9   3 3585.28 47.8386   1
   5  -9   3 6899.54 94.8578   1
   6  -9   3 5482.98 88.4564   1
   7  -9   312043.90 249.566   1
   8  -9   3 1105.22 31.4694   1
   9  -9   3 26.5155 7.31736   1
  10  -9   3 1198.08 48.4742   1
  -6  -8   3 8991.51 207.234   1
  -5  -8   3 872.243 27.1687   1
  -4  -8   3 405.178 15.7632   1
  -3  -8   3 456.246 22.8984   1
  -2  -8   3 2168.79 50.6564   1
  -1  -8   3 4885.86 81.7221   1
   0  -8   3 8744.96 129.162   1
   1  -8   3 3042.91 45.0317   1
   2  -8   3 7801.07 125.048   1
   3  -8   3 45.0153 4.25167   1
   4  -8   3 191.591 6.73711   1
   5  -8   3 2924.36 43.4851   1
   6  -8   3 8477.07 151.014   1
   7  -8   321961.70 370.251   1
   8  -8   3 4489.76 88.6767   1
   9  -8   3 1642.26 35.7322   1
  10  -8   3 208.593 11.7446   1
  -7  -7   3 4831.44 166.975   1
  -6  -7   3 4713.95 101.938   1
  -5  -7   3 1013.59 26.1845   1
  -4  -7   3 222.308 11.6642   1
  -3  -7   3 159.867 12.2646   1
  -2  -7   3 5701.43 106.528   1
  -1  -7   3 4798.98  76.785   1
   0  -7   3 672.153  20.002   1
   1  -7   3 9125.21 198.999   1
   2  -7   3 5299.88 96.0183   1
   3  -7   3 139.433 10.1704   1
   4  -7   3 59.7162 5.68677   1
   5  -7   3 709.223 14.1589   1
   6  -7   3 9979.06 143.163   1
   7  -7   3 6399.57 122.804   1
   8  -7   3 8639.50 152.197   1
   9  -7   3 1841.50 42.2981   1
  10  -7   3 18.4219 6.41718   1
  11  -7   3 1478.51 89.1786   1
  -8  -6   3 913.482 32.4933   1
  -7  -6   3 4872.08 132.068   1
  -6  -6   3 5842.98 111.405   1
  -5  -6   3 5300.05 86.8614   1
  -4  -6   3 997.936 22.2091   1
  -3  -6   3 1359.51 27.2987   1
  -2  -6   3 2957.33 79.1612   1
  -1  -6   313505.70 331.194   1
   0  -6   3 1278.26 36.6581   1
   1  -6   316588.50 298.906   1
   2  -6   312165.80 221.083   1
   3  -6   3 1592.00 28.3019   1
   4  -6   3 896.737 19.3768   1
   5  -6   3 3005.54 65.4273   1
   6  -6   3 8508.35 128.152   1
   7  -6   3 5954.03 101.293   1
   8  -6   3 9090.57 150.794   1
   9  -6   3 1836.84 39.5214   1
  10  -6   3 16.4795 6.17236   1
  11  -6   3 1223.25 41.0583   1
  -8  -5   3 30.6417 7.05022   1
  -7  -5   3 3193.86 95.5077   1
  -6  -5   3 6804.91 103.643   1
  -5  -5   3 4845.05 72.4769   1
  -4  -5   3 7303.09 119.981   1
  -3  -5   3 4242.77 98.7008   1
  -2  -5   3 161.429 16.0628   1
  -1  -5   3 4673.16 123.333   1
   0  -5   312097.30 220.448   1
   1  -5   320995.80 378.858   1
   2  -5   317418.10 280.293   1
   3  -5   3 5468.35  86.391   1
   4  -5   3 1314.13 25.2849   1
   5  -5   3 3587.81 79.7366   1
   6  -5   316783.70 237.402   1
   7  -5   3 6469.06 101.109   1
   8  -5   3 8431.94 148.696   1
   9  -5   3 5427.85 105.338   1
  10  -5   3  42.255 8.60567   1
  11  -5   3 922.295  30.308   1
  -9  -4   3 814.181 22.6313   1
  -8  -4   3  95.914 9.79825   1
  -7  -4   3 96.8695 7.30365   1
  -6  -4   3 1058.80  19.851   1
  -5  -4   3 1485.16  23.871   1
  -4  -4   3 7785.03 144.318   1
  -3  -4   3 8989.09 162.149   1
  -2  -4   3 5507.23 138.832   1
  -1  -4   3 701.888  16.738   1
   0  -4   312006.40 238.416   1
   1  -4   3 9916.06 170.821   1
   2  -4   318816.50 295.936   1
   3  -4   324917.80 369.891   1
   4  -4   3 4374.19 79.6732   1
   5  -4   3  384.98 13.2155   1
   6  -4   3 9429.36 182.744   1
   7  -4   3 2676.53 43.7306   1
   8  -4   3 5384.98  91.391   1
   9  -4   3 6553.27 127.846   1
  10  -4   3 1314.99 43.8379   1
  11  -4   3 30.8888 8.77629   1
  -9  -3   3 512.186 14.9637   1
  -8  -3   3 1488.30  28.217   1
  -7  -3   3 29.1179 4.63465   1
  -6  -3   3 843.396 15.4947   1
  -5  -3   3 1761.67 28.4041   1
  -4  -3   313408.60 221.332   1
  -3  -3   3 5715.87   94.82   1
  -2  -3   3 3632.80 75.2284   1
  -1  -3   3 4439.69 82.8348   1
   0  -3   318817.60 425.695   1
   1  -3   320668.50 328.322   1
   2  -3   3 6339.15 95.5331   1
   3  -3   3 6130.18 96.8092   1
   4  -3   3 6071.48 112.084   1
   5  -3   3 380.838  13.077   1
   6  -3   3 433.402 15.7602   1
   7  -3   3 393.318 10.3719   1
   8  -3   3 1724.91 33.9128   1
   9  -3   3 4543.01 109.047   1
  10  -3   3 2314.14 50.4931   1
  11  -3   3 1199.50 54.7685   1
 -10  -2   3 1299.90 29.9556   1
  -9  -2   3 2727.25 49.2104   1
  -8  -2   3 2970.32 49.6219   1
  -7  -2   3 26.4317 4.41528   1
  -6  -2   3 131.176   5.564   1
  -5  -2   3 2646.43 48.9469   1
  -4  -2   311056.50 174.831   1
  -3  -2   317735.30 285.091   1
  -2  -2   3 304.205 12.9549   1
  -1  -2   3 2878.53 48.7523   1
   0  -2   3 73.6042 5.35267   1
   1  -2   313866.60 200.715   1
   2  -2   3 5788.75 90.1543   1
   3  -2   3 4876.51 77.4075   1
   4  -2   3 2258.46 39.6683   1
   5  -2   3 1097.75 20.7087   1
   6  -2   3 19.8938 5.58158   1
   7  -2   3 1508.75 23.2003   1
   8  -2   3 576.936 16.1637   1
   9  -2   3 2483.81  46.435   1
  10  -2   3 655.136 18.7074   1
  11  -2   3 2323.24 88.9255   1
 -10  -1   3 1022.99 25.6001   1
  -9  -1   3 6571.10 103.189   1
  -8  -1   3 8685.51  119.53   1
  -7  -1   3 2133.35 29.4773   1
  -6  -1   3 1810.15  33.268   1
  -5  -1   3 2603.24 47.7317   1
  -4  -1   313389.40 227.038   1
  -3  -1   316946.80 231.538   1
  -2  -1   321148.10 374.232   1
  -1  -1   324111.50 421.124   1
   0  -1   3 369.361 8.38374   1
   1  -1   323105.90 364.758   1
   2  -1   3 3116.77  49.599   1
   3  -1   3 9104.53  161.98   1
   4  -1   318078.70 273.607   1
   5  -1   3 2778.46 45.6455   1
   6  -1   3 101.941  6.3675   1
   7  -1   3 188.249 8.84356   1
   8  -1   3 1683.27 30.0282   1
   9  -1   3 4260.59 73.5672   1
  10  -1   3 2078.19 40.6541   1
 -11   0   3 24.5483 12.8536   1
 -10   0   3  798.13 23.1713   1
  -9   0   3 7258.16 104.816   1
  -8   0   3 3481.73 50.0353   1
  -7   0   3 5289.69 64.6163   1
  -6   0   3 5708.36 98.6936   1
  -5   0   3 622.699  15.729   1
  -4   0   3 2625.11 44.1268   1
  -3   0   3 2501.58 36.5699   1
  -2   0   315293.60 251.962   1
  -1   0   3 5329.85 96.8385   1
   0   0   3 5000.87 81.2274   1
   1   0   3 6195.22 98.1937   1
   2   0   3 1243.79 21.3247   1
   3   0   3 4396.67 71.6912   1
   4   0   321075.30 346.683   1
   5   0   3 6424.65 105.742   1
   6   0   312050.80 150.319   1
   7   0   3 1754.18 28.8662   1
   8   0   3 1118.28 29.6409   1
   9   0   3 2177.79  40.564   1
  10   0   3 5510.75  100.68   1
 -11   1   3 1.25699 5.99646   1
 -10   1   3 418.775 26.3637   1
  -9   1   3 5177.80 91.5523   1
  -8   1   3 2502.32 42.0148   1
  -7   1   3 8253.50 96.8372   1
  -6   1   3 2564.06 47.0759   1
  -5   1   3 64.4461 5.31585   1
  -4   1   3 23.5209 3.31361   1
  -3   1   3 179.548 7.85628   1
  -2   1   3 1704.83 49.6147   1
  -1   1   340750.40 728.383   1
   0   1   314019.90 269.575   1
   1   1   3 4787.69  99.078   1
   2   1   312891.20 256.482   1
   3   1   3 3954.16 73.4024   1
   4   1   3 5678.81  105.06   1
   5   1   310002.10 183.807   1
   6   1   317714.20 200.963   1
   7   1   3 2716.83  41.803   1
   8   1   3 44.9517 6.36562   1
   9   1   3 192.052 10.3451   1
  10   1   3 2012.33 80.2714   1
 -11   2   3 338.606 15.6975   1
 -10   2   3 2704.72 92.4648   1
  -9   2   3 5303.99 96.6203   1
  -8   2   3 7040.98 124.241   1
  -7   2   3 3572.71 52.5691   1
  -6   2   3 4306.77 91.0822   1
  -5   2   3 925.677 20.6813   1
  -4   2   3 2605.57 53.7402   1
  -3   2   3 274.809 8.79824   1
  -2   2   3 6569.02 106.489   1
  -1   2   3 9851.28 188.039   1
   0   2   310759.90 189.301   1
   1   2   3 6607.48 156.801   1
   2   2   3 1521.18 33.3376   1
   3   2   3 67.0618 6.82943   1
   4   2   3 4084.99 77.1203   1
   5   2   3 9303.93 120.666   1
   6   2   310455.20 157.497   1
   7   2   3 1625.91 27.7322   1
   8   2   3 102.316  7.9059   1
   9   2   3 434.182 13.8489   1
 -11   3   3  998.84 31.5518   1
 -10   3   3 33.8881 7.17512   1
  -9   3   3 2256.77 68.9543   1
  -8   3   3 5947.80 109.634   1
  -7   3   3 7941.88 117.387   1
  -6   3   318887.40  349.57   1
  -5   3   3 7113.14 130.646   1
  -4   3   3 338.959 10.3035   1
  -3   3   3 94.2619 6.60322   1
  -2   3   318459.10 286.544   1
  -1   3   3 7498.79 134.379   1
   0   3   347093.80 1047.66   1
   1   3   321166.80 389.403   1
   2   3   3 782.017 18.6591   1
   3   3   3 2536.69 52.3764   1
   4   3   3 3059.09   63.10   1
   5   3   3 7100.79 113.463   1
   6   3   310522.00 158.803   1
   7   3   3 4764.28 72.0998   1
   8   3   3 42.4702 7.99892   1
   9   3   3 138.137 16.9142   1
 -11   4   3 4350.51 83.9155   1
 -10   4   3 51.3852 9.11417   1
  -9   4   3 66.3156  8.5562   1
  -8   4   3 1653.06 33.4811   1
  -7   4   3 9527.03 146.979   1
  -6   4   315934.70 341.119   1
  -5   4   312379.00 265.566   1
  -4   4   3 9924.90 164.032   1
  -3   4   3  271.37 9.09281   1
  -2   4   3 7610.13 137.421   1
  -1   4   3 8315.95 181.302   1
   0   4   334421.50 1055.46   1
   1   4   330966.90 629.442   1
   2   4   3 4327.71 95.4544   1
   3   4   3 357.917 26.1442   1
   4   4   3 58.5312 4.90699   1
   5   4   312463.70 193.984   1
   6   4   3 8390.25 135.785   1
   7   4   3 5841.70 112.298   1
   8   4   3 1337.51 30.3995   1
 -11   5   3 3019.11 79.0001   1
 -10   5   3 400.655 17.3856   1
  -9   5   3 487.473 17.0629   1
  -8   5   3 42.5879 6.83249   1
  -7   5   3 3649.24 60.7997   1
  -6   5   311171.80 184.672   1
  -5   5   314286.20 271.592   1
  -4   5   314979.50 261.321   1
  -3   5   3 4274.41 84.0874   1
  -2   5   3 2721.78 57.5601   1
  -1   5   3 8621.63 175.001   1
   0   5   3 7594.25 207.891   1
   1   5   335561.40 1040.04   1
   2   5   3 5016.03 142.612   1
   3   5   3 824.922 18.4605   1
   4   5   3 126.988 6.91107   1
   5   5   3 250.028 12.7258   1
   6   5   3 5671.63 109.394   1
   7   5   3 3253.65 71.0815   1
   8   5   3 5837.18  140.22   1
 -11   6   3 4412.38  116.18   1
 -10   6   3 2153.27 49.6886   1
  -9   6   3 58.6342 7.61509   1
  -8   6   3 51.9396 7.56266   1
  -7   6   311755.40 181.076   1
  -6   6   3 8951.71 119.962   1
  -5   6   3 9173.21 163.948   1
  -4   6   312388.60 217.981   1
  -3   6   3 47.8448 4.72667   1
  -2   6   3 2470.65 53.1686   1
  -1   6   3 7110.45 168.083   1
   0   6   3 594.618 24.4777   1
   1   6   314901.30 510.707   1
   2   6   3 2603.23 52.1438   1
   3   6   3 1779.45 41.3524   1
   4   6   3 328.541  16.811   1
   5   6   3  46.726 11.3284   1
   6   6   3 2478.88 56.4621   1
   7   6   3 1070.46 40.1781   1
 -11   7   3 4826.32 130.493   1
 -10   7   3 4737.84 104.498   1
  -9   7   3 2014.74 47.8089   1
  -8   7   3 985.231 25.5818   1
  -7   7   3 3204.59 67.0578   1
  -6   7   3 6272.66  90.892   1
  -5   7   315602.50 199.933   1
  -4   7   311600.50 164.274   1
  -3   7   3 494.291 12.9943   1
  -2   7   3 41.1433 7.09717   1
  -1   7   3 1730.44 34.3594   1
   0   7   3 5566.58 93.0334   1
   1   7   310254.60 183.561   1
   2   7   3 4440.64 93.2227   1
   3   7   3 2086.96 54.0543   1
   4   7   3 709.409 43.6308   1
   5   7   3 613.979 26.4969   1
   6   7   3 724.655 31.0561   1
 -10   8   3 5750.43 117.907   1
  -9   8   3 9065.62 169.905   1
  -8   8   3  89.741  8.5897   1
  -7   8   3 1651.31 33.1469   1
  -6   8   3 3398.65 51.0279   1
  -5   8   310424.90 153.043   1
  -4   8   312142.80 145.774   1
  -3   8   3 4423.72 64.2542   1
  -2   8   3 196.091 8.19887   1
  -1   8   3 109.297 6.82419   1
   0   8   3 4573.45 131.203   1
   1   8   3 1719.63 39.4735   1
   2   8   3 5166.05 113.622   1
   3   8   3 6568.68 146.112   1
   4   8   3 3096.40  93.985   1
   5   8   3 245.035  26.281   1
 -10   9   3 2852.09 75.5999   1
  -9   9   3 2810.45  52.308   1
  -8   9   3 678.917 19.6044   1
  -7   9   3 604.583 15.8605   1
  -6   9   3 113.916 6.13863   1
  -5   9   3 1634.32 24.1592   1
  -4   9   3 3262.44 46.0916   1
  -3   9   3 3705.72  57.754   1
  -2   9   3 2777.50 44.6435   1
  -1   9   3 2194.86 42.6933   1
   0   9   3 67.0761 9.86586   1
   1   9   3 356.881 20.7532   1
   2   9   3 4897.04 174.507   1
   4   9   3 4617.88 220.929   1
  -9  10   3 1509.53 31.4852   1
  -8  10   3 1991.72 35.3512   1
  -7  10   3 239.005 10.5536   1
  -6  10   3 54.1116 5.46721   1
  -5  10   3 169.238 7.56949   1
  -4  10   3 2622.85  42.844   1
  -3  10   3 2270.35 42.1468   1
  -2  10   3 2787.64 49.4794   1
  -1  10   3 1714.85 37.9363   1
   0  10   3 268.415 15.3002   1
   1  10   3 72.0202 11.4422   1
  -9  11   3  900.09 42.5015   1
  -8  11   3 3179.01 57.2942   1
  -7  11   3  655.23 16.4341   1
  -6  11   3 33.8963 5.51593   1
  -5  11   3 1106.05  23.653   1
  -4  11   3 851.956 20.6001   1
  -3  11   3 1464.86 35.0281   1
  -2  11   3 5985.31 116.886   1
  -1  11   3 894.716 27.3655   1
   0  11   3 3.58767 10.0853   1
   1  11   3 9.64768  10.837   1
  -7  12   3 6832.07 145.497   1
  -6  12   3 1577.33 33.4975   1
  -5  12   3 11.0047 5.39644   1
  -4  12   3 1071.87 25.8605   1
  -3  12   3 3123.50 62.3611   1
  -2  12   3 6297.22 145.442   1
  -1  12   3 3766.28 109.818   1
   2 -13   4 1004.22  35.649   1
   3 -13   4 202.064 16.1193   1
   4 -13   4 72.2115 12.8068   1
   5 -13   4 916.014 33.2478   1
  -1 -12   4 283.056 15.7578   1
   0 -12   4 1190.82  55.467   1
   1 -12   4 1840.33 39.0706   1
   2 -12   4 1044.35 23.4863   1
   3 -12   4 1368.51 28.7504   1
   4 -12   4 231.809 10.4283   1
   5 -12   4 185.262 9.46534   1
   6 -12   4 1006.30 23.6306   1
   7 -12   4 884.829 23.4336   1
  -3 -11   4 101.498 15.5191   1
  -2 -11   4 814.555 32.2659   1
  -1 -11   4 427.263  20.318   1
   0 -11   4 3278.57 65.4496   1
   1 -11   4 978.761 23.3198   1
   2 -11   4 1521.37 28.7693   1
   3 -11   4 3745.62 58.0423   1
   4 -11   4  284.53 10.0512   1
   5 -11   4  4.8228 4.54944   1
   6 -11   4 208.049 11.1013   1
   7 -11   4 1217.46 29.7449   1
   8 -11   4 1901.24 49.6534   1
   9 -11   4 1620.88 93.5358   1
  -4 -10   4 2460.37 64.3814   1
  -3 -10   4 1667.77 43.5186   1
  -2 -10   4 4185.09 89.2336   1
  -1 -10   4 105.184 10.4785   1
   0 -10   4 1384.29 30.1458   1
   1 -10   4 1234.62 25.3959   1
   2 -10   4 7702.46 113.461   1
   3 -10   4 7393.90 99.6967   1
   4 -10   4 3062.31 42.8897   1
   5 -10   4  219.98 8.82966   1
   6 -10   4 25.3467 5.69228   1
   7 -10   4 6054.71 104.502   1
   8 -10   4 5162.61 104.416   1
   9 -10   4 3258.90 67.4582   1
  -5  -9   4 1765.19 68.0455   1
  -4  -9   4 2204.72 56.4901   1
  -3  -9   4 3644.14 73.4392   1
  -2  -9   4 4575.10 89.5928   1
  -1  -9   4 7602.66 176.524   1
   0  -9   4 18.8372 4.99761   1
   1  -9   4 1230.07 23.4191   1
   2  -9   4 5816.86 80.3334   1
   3  -9   420626.80 258.224   1
   4  -9   4 8668.63 110.021   1
   5  -9   4 4488.73  66.824   1
   6  -9   4  156.34 9.17859   1
   7  -9   4 5653.28 104.049   1
   8  -9   4 3972.17 88.9545   1
   9  -9   4 5279.17 100.491   1
  10  -9   4 3993.74 97.2146   1
  -6  -8   4 229.835 41.1143   1
  -5  -8   4 437.813 17.1041   1
  -4  -8   4 1033.61 32.8083   1
  -3  -8   4 4374.15 87.0432   1
  -2  -8   4 5094.30 135.328   1
  -1  -8   410800.00 173.397   1
   0  -8   4 2207.32 37.8748   1
   1  -8   4 485.417 11.7952   1
   2  -8   4 5683.32 73.6153   1
   3  -8   411607.50 131.935   1
   4  -8   4 7587.89 86.4527   1
   5  -8   414756.70 230.195   1
   6  -8   4 1410.94 31.9888   1
   7  -8   4 446.197 16.2504   1
   8  -8   4 2384.84 51.8318   1
   9  -8   4 3785.41 70.3266   1
  10  -8   4 7850.95 157.899   1
  -7  -7   4 786.065 25.7776   1
  -6  -7   4 257.549 13.6308   1
  -5  -7   4 1079.18 24.9425   1
  -4  -7   4 1362.85 28.3073   1
  -3  -7   410068.80  243.45   1
  -2  -7   4 5806.49  105.45   1
  -1  -7   4 2813.89 47.9693   1
   0  -7   4 3089.82 72.2272   1
   1  -7   4 105.853  6.5533   1
   2  -7   4 5080.39 86.0261   1
   3  -7   411145.60 196.633   1
   4  -7   4 8423.17 105.904   1
   5  -7   4 6453.88 91.0405   1
   6  -7   4 2172.29 45.5176   1
   7  -7   4  147.25 10.9712   1
   8  -7   4 1396.75 32.5527   1
   9  -7   4 1046.10 26.1094   1
  10  -7   4 5029.89 115.203   1
  -8  -6   4 2703.09 66.8888   1
  -7  -6   4 4066.72 91.3346   1
  -6  -6   4  637.77 17.9073   1
  -5  -6   4 123.995 7.38724   1
  -4  -6   4 2424.33  43.102   1
  -3  -6   413717.20 196.129   1
  -2  -6   414539.70 325.583   1
  -1  -6   4 2912.06 68.1695   1
   0  -6   414505.70 287.838   1
   1  -6   4 237.809  9.3442   1
   2  -6   414737.00 250.339   1
   3  -6   4 6893.85 108.327   1
   4  -6   413044.80 207.584   1
   5  -6   4 6354.13 117.611   1
   6  -6   4 5920.87 89.8868   1
   7  -6   4 117.318 9.30261   1
   8  -6   4 21.5313 6.29968   1
   9  -6   4 3151.00 60.8859   1
  10  -6   4 3972.29 77.5902   1
  11  -6   4 4682.89 193.161   1
  -8  -5   4 4820.38 93.1023   1
  -7  -5   4 9899.73  139.42   1
  -6  -5   4 1603.44  29.576   1
  -5  -5   4 1415.20   27.12   1
  -4  -5   4 1176.40 20.1918   1
  -3  -5   410295.20 231.348   1
  -2  -5   434857.00  746.28   1
  -1  -5   4 4283.55 89.2358   1
   0  -5   4 4914.91 92.3909   1
   1  -5   4 1431.43  28.752   1
   2  -5   4 1539.21 28.9617   1
   3  -5   4 2894.64 50.1318   1
   4  -5   419234.10 345.921   1
   5  -5   410613.00 218.791   1
   6  -5   410180.00 135.565   1
   7  -5   4 1573.02 31.9556   1
   8  -5   4 1039.50 33.5331   1
   9  -5   4 2550.97 54.2979   1
  10  -5   4 5670.66 122.497   1
  11  -5   4 7199.62 151.139   1
  -9  -4   4  567.24  26.768   1
  -8  -4   4 7471.58 120.122   1
  -7  -4   4 5954.28 86.6067   1
  -6  -4   4 1866.93 30.5836   1
  -5  -4   4 1391.51 23.3643   1
  -4  -4   4 237.211 14.1014   1
  -3  -4   4 7813.96 145.908   1
  -2  -4   4 4379.58 116.656   1
  -1  -4   4 7058.55 204.604   1
   0  -4   410829.90 197.757   1
   1  -4   4 8421.83 144.911   1
   2  -4   4 270.902 8.58362   1
   3  -4   4 745.364 15.1497   1
   4  -4   4 3434.07 75.5246   1
   5  -4   423576.00  475.03   1
   6  -4   4 7349.45 112.585   1
   7  -4   4 8374.63 143.161   1
   8  -4   4 7576.95 143.035   1
   9  -4   4 207.979  13.386   1
  10  -4   4 4713.01  104.07   1
  11  -4   4 5364.79 126.537   1
  -9  -3   4 1306.55 26.5845   1
  -8  -3   4 6515.43 95.0473   1
  -7  -3   4 2876.67  39.312   1
  -6  -3   4 4735.64 62.8745   1
  -5  -3   4  908.31 16.1484   1
  -4  -3   4 198.061 10.5737   1
  -3  -3   4 5523.93 92.0606   1
  -2  -3   4 5770.95 179.521   1
  -1  -3   4 8328.05 169.895   1
   0  -3   4 7347.88 121.526   1
   1  -3   4 417.987 9.12621   1
   2  -3   4 48.4235 3.19567   1
   3  -3   4 284.097 9.16409   1
   4  -3   4  633.18 16.9864   1
   5  -3   412472.10  226.85   1
   6  -3   4 5746.09 102.216   1
   7  -3   4 5457.94 79.1931   1
   8  -3   4 3495.03   64.47   1
   9  -3   4 87.6649 9.11111   1
  10  -3   4 797.193  23.118   1
  11  -3   4 1229.63 90.9391   1
 -10  -2   4 180.914 12.4235   1
  -9  -2   4 372.791 13.0069   1
  -8  -2   4 5129.60 74.0126   1
  -7  -2   4 8359.02 99.7046   1
  -6  -2   4 5243.49 59.7609   1
  -5  -2   4 5482.89 102.648   1
  -4  -2   4  450.39 12.4635   1
  -3  -2   4 1416.34 39.3211   1
  -2  -2   4 1169.71 24.8129   1
  -1  -2   411976.40 197.436   1
   0  -2   411126.30 188.207   1
   1  -2   4 6731.66 99.3024   1
   2  -2   4 2475.33 40.1904   1
   3  -2   4 137.219 6.72977   1
   4  -2   4 463.525  11.744   1
   5  -2   4 7500.06 115.204   1
   6  -2   4 4620.65 66.0966   1
   7  -2   410001.20 145.512   1
   8  -2   4 827.488 21.9524   1
   9  -2   4 85.7561  7.5569   1
  10  -2   4 268.713 12.1887   1
 -10  -1   4 1555.97  34.879   1
  -9  -1   4 406.637 20.9699   1
  -8  -1   4 3083.15 44.9933   1
  -7  -1   4 1667.12 22.9499   1
  -6  -1   4 3033.27 42.3581   1
  -5  -1   415568.20  249.41   1
  -4  -1   4 7690.40 113.922   1
  -3  -1   4 1553.24 35.4809   1
  -2  -1   4 1277.73 34.9441   1
  -1  -1   410410.10 183.182   1
   0  -1   418165.70  301.62   1
   1  -1   434361.80 531.545   1
   2  -1   416740.90 242.744   1
   3  -1   4 756.749 22.4939   1
   4  -1   4 2438.63 44.6157   1
   5  -1   4 6320.91 97.5526   1
   6  -1   4 9848.02 137.652   1
   7  -1   414155.00 178.312   1
   8  -1   4  393.51 12.4653   1
   9  -1   4 200.369 11.1054   1
  10  -1   4 36.0969  6.4524   1
 -10   0   4 1270.36 27.9789   1
  -9   0   4 1114.39 28.7004   1
  -8   0   4 121.326 7.86949   1
  -7   0   4  40.054 3.80412   1
  -6   0   4 542.265 22.3702   1
  -5   0   412871.70 197.941   1
  -4   0   411230.90 162.372   1
  -3   0   4 5820.71 84.0824   1
  -2   0   410707.00 172.153   1
  -1   0   4 232.613  11.223   1
   0   0   418887.30 460.349   1
   1   0   4 8517.23 122.898   1
   2   0   439736.60 689.909   1
   3   0   410306.00 228.736   1
   4   0   4 3630.23 76.1668   1
   5   0   4 53.0728  6.3269   1
   6   0   4 1602.19 26.9774   1
   7   0   4 7414.87 100.176   1
   8   0   4 6745.06 97.9138   1
   9   0   4 527.896  15.145   1
  10   0   4 1334.73 30.0057   1
 -11   1   4 2207.18 82.3627   1
 -10   1   4 774.289 21.2707   1
  -9   1   4 681.921 25.7776   1
  -8   1   4 1757.70 31.9951   1
  -7   1   4 27.9407  4.6702   1
  -6   1   4 567.434 17.2546   1
  -5   1   4 5835.62 96.3849   1
  -4   1   4 9462.07 140.518   1
  -3   1   412998.20 177.071   1
  -2   1   419670.50 335.971   1
  -1   1   4 6720.47 107.051   1
   0   1   4 3669.11 52.2687   1
   1   1   4 2821.44 69.0625   1
   2   1   412507.10 225.198   1
   3   1   4 8645.32 156.665   1
   4   1   4 1185.37 26.3349   1
   5   1   4  387.97 11.6995   1
   6   1   4 123.915 6.00399   1
   7   1   4 2109.11 34.3124   1
   8   1   4 3416.85 51.4801   1
   9   1   4 1150.69 25.5669   1
 -11   2   4 1166.86 31.4386   1
 -10   2   4 6899.19 121.689   1
  -9   2   4 2052.78 42.8365   1
  -8   2   4 1976.02 48.0028   1
  -7   2   4 299.815 9.21856   1
  -6   2   4 3882.79 82.9457   1
  -5   2   4 2414.85 45.3508   1
  -4   2   418608.50 292.352   1
  -3   2   4 8625.53 128.949   1
  -2   2   4 4030.92 65.0082   1
  -1   2   4 2454.94 48.9105   1
   0   2   4 217.065 9.91918   1
   1   2   4 2860.40 100.521   1
   2   2   4 9760.45  177.64   1
   3   2   4 8036.90 147.687   1
   4   2   4  625.48 17.0486   1
   5   2   4 198.718 8.00409   1
   6   2   4 418.247 11.9647   1
   7   2   4 184.437 9.68708   1
   8   2   4 1092.21 22.4092   1
   9   2   4 1584.07 34.4821   1
 -11   3   4 2009.32 53.4394   1
 -10   3   4 8981.75 167.922   1
  -9   3   4 4803.56 90.8801   1
  -8   3   4 8919.56 188.367   1
  -7   3   4 5742.47 124.232   1
  -6   3   4 3334.45 137.653   1
  -5   3   4 4522.35 91.3638   1
  -4   3   413926.50 214.995   1
  -3   3   440645.40 632.069   1
  -2   3   414906.50 231.557   1
  -1   3   4 59.9963  5.7931   1
   0   3   4 11.5893 3.69352   1
   1   3   4 7208.80  182.91   1
   2   3   4 7930.25 145.511   1
   3   3   4 4999.26 100.049   1
   4   3   4 7569.57 118.092   1
   5   3   4 4240.34 66.7917   1
   6   3   4 103.856 7.20058   1
   7   3   4  732.57 18.2552   1
   8   3   4 702.132 17.3569   1
   9   3   4 4403.32 141.047   1
 -11   4   4 595.881 33.3962   1
 -10   4   4 3600.69 79.0432   1
  -9   4   412725.10 223.954   1
  -8   4   4 9439.77 158.951   1
  -7   4   4 5373.99 112.007   1
  -6   4   4 388.966 19.9413   1
  -5   4   4 1731.12 44.5857   1
  -4   4   4 4882.38 83.4969   1
  -3   4   426621.70 455.252   1
  -2   4   4 7041.38 123.317   1
  -1   4   4 3733.03 72.5441   1
   0   4   4 4697.55 107.639   1
   1   4   4 802.078 25.2067   1
   2   4   4 6867.82 182.575   1
   3   4   4 6003.24 146.452   1
   4   4   411633.40 162.564   1
   5   4   414589.20 227.935   1
   6   4   4 1324.01 28.2094   1
   7   4   4 44.7488 7.14452   1
   8   4   4 349.041 14.7619   1
 -11   5   4 1037.53 32.6539   1
 -10   5   4 3570.99 68.5971   1
  -9   5   4 3417.50 60.2901   1
  -8   5   4 7450.84  133.86   1
  -7   5   4 2241.10  39.303   1
  -6   5   4  691.87 17.3688   1
  -5   5   4 39.1065 6.98223   1
  -4   5   4 85.2147 6.46665   1
  -3   5   4 8871.78 156.886   1
  -2   5   411668.60 202.383   1
  -1   5   416984.60 358.701   1
   0   5   4 3715.69  95.776   1
   1   5   4 5429.12 137.755   1
   2   5   4 1953.14 61.2542   1
   3   5   4 2186.26 41.0727   1
   4   5   411711.70 184.905   1
   5   5   413391.00  247.38   1
   6   5   4 1670.00 37.7094   1
   7   5   4 1941.75 52.4343   1
 -11   6   4 1053.49 30.1204   1
 -10   6   4 3209.26 66.6469   1
  -9   6   4 4368.46 83.1571   1
  -8   6   410138.80 170.385   1
  -7   6   4 4443.18 81.5541   1
  -6   6   4 1570.21 27.7657   1
  -5   6   4 1496.67 25.0427   1
  -4   6   4 1091.19 24.7069   1
  -3   6   4 5939.09  107.53   1
  -2   6   4 6845.26 121.977   1
  -1   6   412973.40  302.10   1
   0   6   4 2684.76 173.758   1
   1   6   4 1127.11 29.6754   1
   2   6   4 23.5894 6.23895   1
   3   6   4 2253.38 50.9101   1
   4   6   4 5947.68 110.621   1
   5   6   4 4642.66 106.373   1
   6   6   4 3470.05  80.673   1
   7   6   4 638.658 28.4482   1
 -11   7   4 809.877 61.5652   1
 -10   7   4 1556.85 34.3299   1
  -9   7   4 3855.28 100.042   1
  -8   7   4 8504.60 172.312   1
  -7   7   4 7897.12 129.991   1
  -6   7   4 431.983 11.4213   1
  -5   7   4 4245.74 55.5835   1
  -4   7   4 1005.68 15.7275   1
  -3   7   4 3002.14 46.0593   1
  -2   7   4 7883.62 110.356   1
  -1   7   418005.60 252.693   1
   0   7   413656.40 264.415   1
   1   7   4 359.631 11.8372   1
   2   7   4 22.9197 4.86056   1
   3   7   4 2015.06 52.7462   1
   4   7   4 9387.95 204.755   1
   5   7   4 5508.16 139.917   1
   6   7   4 1868.77 82.8292   1
 -10   8   4 211.744 12.1538   1
  -9   8   4 1758.66 40.4249   1
  -8   8   4 2484.49 53.6433   1
  -7   8   4 7403.15  120.89   1
  -6   8   411781.00 166.775   1
  -5   8   4 7984.47 108.543   1
  -4   8   4 27.4814 4.36499   1
  -3   8   4 1914.39 30.0961   1
  -2   8   4 5853.30 83.3775   1
  -1   8   414887.70  220.27   1
   0   8   420416.00 356.256   1
   1   8   4 514.008 22.0476   1
   2   8   4 417.517 19.1862   1
   3   8   4 419.778 19.7078   1
   4   8   4 6546.85 163.364   1
   5   8   4 4132.40 119.847   1
 -10   9   4 298.536  13.808   1
  -9   9   4 651.876 18.1265   1
  -8   9   4 1129.14 26.5894   1
  -7   9   4 2383.36 43.0056   1
  -6   9   4 7079.42  95.373   1
  -5   9   4 4058.36  57.759   1
  -4   9   4 1856.10 30.7184   1
  -3   9   4 406.942 11.8526   1
  -2   9   4 462.315 12.8645   1
  -1   9   4 5692.11 99.7278   1
   0   9   4 9384.24 222.237   1
   1   9   4 2090.45  52.333   1
   2   9   4 2545.74  76.496   1
   3   9   4 130.234 18.2074   1
   4   9   4 451.248 51.6834   1
  -9  10   4 14.4901 4.80642   1
  -8  10   4 1257.34 25.8846   1
  -7  10   4 2551.16 42.0995   1
  -6  10   4 6243.98  97.124   1
  -5  10   4 3249.06 48.5385   1
  -4  10   4 107.067 7.10905   1
  -3  10   4 205.269 9.65729   1
  -2  10   4 1708.27 35.1188   1
  -1  10   4 3377.70  70.043   1
   0  10   4 1195.24  39.381   1
   1  10   4 2481.74 77.9806   1
   2  10   4 645.057  34.298   1
  -8  11   4 2059.13 44.6447   1
  -7  11   4 1714.86 35.6869   1
  -6  11   4 7192.15 115.564   1
  -5  11   4 3560.45 60.8417   1
  -4  11   4 261.857 10.5805   1
  -3  11   4 47.7329 6.22688   1
  -2  11   4  660.07 20.4618   1
  -1  11   4 1836.21 53.4634   1
   0  11   4 1128.38 35.8037   1
   1  11   4 1034.77 44.4757   1
  -7  12   4 987.714  31.011   1
  -6  12   4 5333.55 104.833   1
  -5  12   4 4072.47 94.9762   1
  -4  12   4 1482.60 36.0623   1
  -3  12   4 1069.29 25.9808   1
  -2  12   4 68.8785 8.16399   1
  -1  12   4 684.641 44.6137   1
   2 -13   5 582.125  19.641   1
   3 -13   5 1895.77 61.4177   1
   4 -13   5 4957.02 121.165   1
   5 -13   5 1780.60 47.8797   1
  -1 -12   5 1592.52 43.9342   1
   0 -12   5 503.202 20.0977   1
   1 -12   5 348.817 12.0223   1
   2 -12   5 43.2956 5.89807   1
   3 -12   5  441.66 14.5637   1
   4 -12   5 2831.30 52.1287   1
   5 -12   5 1414.06 31.2933   1
   6 -12   5 2838.93 53.7815   1
   7 -12   5 874.011 23.0878   1
  -3 -11   5 675.838 96.8469   1
  -2 -11   5 2673.84 63.7148   1
  -1 -11   5 1804.77 38.9833   1
   0 -11   5 2940.93 59.8071   1
   1 -11   5 493.578 15.6201   1
   2 -11   5 17.9712 4.59252   1
   3 -11   5 2472.43 42.3579   1
   4 -11   5 3848.59 65.4333   1
   5 -11   5 1543.62 29.6673   1
   6 -11   5 704.575 18.8284   1
   7 -11   5 890.364 21.7174   1
   8 -11   5  53.665 6.41312   1
  -4 -10   5 69.8416 9.69354   1
  -3 -10   5 54.7068 9.67529   1
  -2 -10   5 6456.27 120.652   1
  -1 -10   5 6575.63 114.641   1
   0 -10   5 4469.50 76.4575   1
   1 -10   5 590.691 15.7535   1
   2 -10   5 1130.97 22.3352   1
   3 -10   5 1171.72 21.8373   1
   4 -10   5 5579.64 75.7292   1
   5 -10   5 2536.88 41.8829   1
   6 -10   5 1268.41 24.4409   1
   7 -10   5 2208.90 43.4013   1
   8 -10   5  576.82 17.8571   1
   9 -10   5 3.17517 6.77301   1
  -5  -9   5 3678.99 85.4613   1
  -4  -9   5 1353.89 31.5001   1
  -3  -9   5 900.112 24.5758   1
  -2  -9   5 1748.37  55.937   1
  -1  -9   5 8196.27 132.521   1
   0  -9   5 2339.09 40.9032   1
   1  -9   511914.40 172.459   1
   2  -9   5 2323.86 37.1379   1
   3  -9   5  113.56 6.49452   1
   4  -9   5 145.501  6.6249   1
   5  -9   5 2757.40 46.5038   1
   6  -9   5 6952.85 112.734   1
   7  -9   5 4497.73 80.5216   1
   8  -9   5 2606.68  53.509   1
   9  -9   5 1738.35 40.6506   1
  10  -9   5 31.7449 15.2791   1
  -6  -8   5 2656.78 64.7177   1
  -5  -8   5 2327.26 52.5054   1
  -4  -8   5 1890.70 38.8586   1
  -3  -8   5 2100.20  52.255   1
  -2  -8   5  259.78 16.9873   1
  -1  -8   5 6599.75 101.747   1
   0  -8   5 2237.17 36.2665   1
   1  -8   5 5086.69 74.3929   1
   2  -8   5 5949.68 78.8763   1
   3  -8   5 1575.02 24.4191   1
   4  -8   5 1128.72 17.4423   1
   5  -8   5 754.054  17.247   1
   6  -8   5 6205.92 112.381   1
   7  -8   5 2203.50 50.0201   1
   8  -8   5 4611.02 90.8863   1
   9  -8   5 6320.83 112.632   1
  10  -8   5 1119.24 29.8786   1
  -7  -7   5 1774.18 77.7388   1
  -6  -7   5 5804.25 110.054   1
  -5  -7   5 3090.95 58.3085   1
  -4  -7   5 3263.27 72.4491   1
  -3  -7   5 879.385 20.4901   1
  -2  -7   5  344.22 13.6704   1
  -1  -7   5 831.616 25.8615   1
   0  -7   5 3349.13 49.3934   1
   1  -7   510378.60  252.58   1
   2  -7   5 7242.91 164.974   1
   3  -7   5 1557.97 31.8715   1
   4  -7   5 3525.10 46.8522   1
   5  -7   5 97.7973 6.60847   1
   6  -7   5 4233.61 86.3505   1
   7  -7   5 6200.35 126.609   1
   8  -7   5 4069.53 76.6321   1
   9  -7   5 5928.99 114.424   1
  10  -7   5 863.699 35.4499   1
  -8  -6   5 26.8142 6.38937   1
  -7  -6   5 2522.45 47.8329   1
  -6  -6   5 6129.47 99.4647   1
  -5  -6   5 4029.62 70.8215   1
  -4  -6   5 7487.69 127.632   1
  -3  -6   5 3936.79 67.1354   1
  -2  -6   5 380.618 13.0828   1
  -1  -6   5 74.6182   7.231   1
   0  -6   5 8121.90 151.359   1
   1  -6   511983.90 203.748   1
   2  -6   519697.10 330.884   1
   3  -6   5 8887.21 142.627   1
   4  -6   5 4769.87 94.4572   1
   5  -6   5 39.2686 6.36705   1
   6  -6   5 7793.89 103.683   1
   7  -6   515496.80 249.514   1
   8  -6   5 4505.83 78.8943   1
   9  -6   5 4512.54 83.5509   1
  10  -6   5 772.196 21.8521   1
  -8  -5   5 757.197 35.7804   1
  -7  -5   5 317.527 11.7555   1
  -6  -5   5 2137.60 38.1876   1
  -5  -5   5 2130.55  40.654   1
  -4  -5   512937.50 174.372   1
  -3  -5   5 7955.50 220.478   1
  -2  -5   5 6674.54 135.289   1
  -1  -5   5 2573.78 55.8568   1
   0  -5   5 1476.69 39.8329   1
   1  -5   512959.00 236.141   1
   2  -5   532861.40 545.091   1
   3  -5   522559.40 365.387   1
   4  -5   516723.80 339.062   1
   5  -5   5 31.5113 7.19181   1
   6  -5   5 1833.40 29.8773   1
   7  -5   5 5604.34 95.9436   1
   8  -5   516212.10 278.642   1
   9  -5   5 7773.67 146.087   1
  10  -5   5 1621.83  37.332   1
  -9  -4   5 968.262 26.2444   1
  -8  -4   5 1764.71 49.3172   1
  -7  -4   5 225.766 14.8217   1
  -6  -4   5 809.941 16.7611   1
  -5  -4   5 1165.46 21.6523   1
  -4  -4   5 7990.94  122.77   1
  -3  -4   5 9749.87 226.882   1
  -2  -4   510412.20 199.032   1
  -1  -4   5 1596.94 34.0052   1
   0  -4   5 2135.50 42.0701   1
   1  -4   520812.10 354.366   1
   2  -4   513585.50 217.125   1
   3  -4   527351.30 409.574   1
   4  -4   519422.10 391.097   1
   5  -4   5 4479.46  98.355   1
   6  -4   5  29.636 4.32634   1
   7  -4   5 3307.80  61.446   1
   8  -4   510862.20 183.177   1
   9  -4   5 7019.78 129.297   1
  10  -4   5 4146.44 92.2133   1
  -9  -3   5 981.663 22.2576   1
  -8  -3   5 1932.46 34.6838   1
  -7  -3   5 161.568 8.16551   1
  -6  -3   5 241.648 7.95979   1
  -5  -3   5 3079.94 46.2206   1
  -4  -3   5 9057.43 147.506   1
  -3  -3   5 6916.49 137.917   1
  -2  -3   5 5123.34  96.404   1
  -1  -3   511541.50 200.133   1
   0  -3   5 1298.73 22.7686   1
   1  -3   512115.40 184.356   1
   2  -3   5 5263.46 81.1799   1
   3  -3   515153.70 259.537   1
   4  -3   513918.80 283.742   1
   5  -3   5 1449.97 34.7148   1
   6  -3   5 377.637 10.7806   1
   7  -3   5 195.717 10.6413   1
   8  -3   5 3898.94 76.8712   1
   9  -3   5 4382.46 73.6852   1
  10  -3   5 2373.20 53.5657   1
 -10  -2   5 3022.04 157.729   1
  -9  -2   5 8547.73 136.572   1
  -8  -2   5 1470.49 24.9147   1
  -7  -2   5 4039.82 55.6374   1
  -6  -2   5 170.712  5.8988   1
  -5  -2   5 6821.30 121.769   1
  -4  -2   516121.50  240.70   1
  -3  -2   519096.30 301.488   1
  -2  -2   512093.30 194.462   1
  -1  -2   516762.20 284.485   1
   0  -2   5 7841.18 137.799   1
   1  -2   511121.90 166.314   1
   2  -2   510289.80 150.387   1
   3  -2   512811.20 227.444   1
   4  -2   5 9148.92 170.153   1
   5  -2   5 2526.70 42.7773   1
   6  -2   5  496.55 10.8265   1
   7  -2   5 21.4247 5.07874   1
   8  -2   5 2992.32 50.8704   1
   9  -2   5 1612.78 32.6208   1
  10  -2   5 2885.71 76.8994   1
 -10  -1   5 763.334 21.2707   1
  -9  -1   5 7385.58  120.72   1
  -8  -1   5 4746.50 65.8779   1
  -7  -1   5 7519.60 87.8749   1
  -6  -1   5 2127.50 28.8563   1
  -5  -1   5 1527.89 27.8309   1
  -4  -1   513533.20 199.507   1
  -3  -1   516610.00 255.317   1
  -2  -1   516706.00 292.703   1
  -1  -1   510445.00 182.116   1
   0  -1   5 54.6755 5.04009   1
   1  -1   5 343.392 7.98587   1
   2  -1   5 2984.16 45.0896   1
   3  -1   528624.40 422.371   1
   4  -1   5 7325.83  116.94   1
   5  -1   5 3057.26 50.6224   1
   6  -1   5 6570.53 79.5055   1
   7  -1   5 522.143 13.2526   1
   8  -1   5 2860.23 45.0889   1
   9  -1   5 2738.85 49.4794   1
  10  -1   5 4106.07 86.9467   1
 -10   0   5 279.639 18.0312   1
  -9   0   5 2364.30 46.9483   1
  -8   0   5 5430.80 81.3886   1
  -7   0   5 3770.49 49.0754   1
  -6   0   5 7513.28 125.531   1
  -5   0   5 37.8957 4.00314   1
  -4   0   5 2651.30 41.1392   1
  -3   0   5 3673.37 54.4784   1
  -2   0   5 7540.87 177.417   1
  -1   0   516441.60 325.812   1
   0   0   5 3135.35 70.3997   1
   1   0   5 4344.69 64.3804   1
   2   0   5 256.006 6.66877   1
   3   0   5 2430.23 44.1785   1
   4   0   5 3106.79  56.325   1
   5   0   5 9967.76  192.90   1
   6   0   511807.30 148.725   1
   7   0   5 3131.31 42.7189   1
   8   0   5 47.3536 5.36485   1
   9   0   5 752.975 18.2829   1
  10   0   5 2418.46 67.1521   1
 -11   1   5 501.498 24.6519   1
 -10   1   5  703.18  20.106   1
  -9   1   5 2190.98 46.7929   1
  -8   1   5 5493.33 89.7643   1
  -7   1   5 2555.35 40.6309   1
  -6   1   5 3464.54 70.0727   1
  -5   1   5 30.8165 4.56503   1
  -4   1   5 413.992 9.93519   1
  -3   1   5 1052.18  23.371   1
  -2   1   5 8478.94 126.724   1
  -1   1   5 1596.34 29.3187   1
   0   1   5 1125.83 19.4606   1
   1   1   5 5426.25 107.304   1
   2   1   5 4179.96  72.996   1
   3   1   5 1732.94 33.3177   1
   4   1   5 2805.44 51.4456   1
   5   1   5 2732.27 43.0734   1
   6   1   5 6282.19 86.2924   1
   7   1   5 4532.80 60.8724   1
   8   1   5 1327.54  25.685   1
   9   1   5 512.184 17.7673   1
 -11   2   5 2484.97 57.0993   1
 -10   2   5 862.023 30.8082   1
  -9   2   5 2772.44 64.0573   1
  -8   2   5 1810.21 40.2775   1
  -7   2   5 7091.54 106.703   1
  -6   2   5 6182.32 158.889   1
  -5   2   5 163.297 7.08219   1
  -4   2   5 87.1952 4.66925   1
  -3   2   5 23.8458 5.55849   1
  -2   2   510080.00 192.381   1
  -1   2   5 218.602 7.39143   1
   0   2   5 8597.29 164.754   1
   1   2   5 5440.41 140.099   1
   2   2   5 2187.38   40.42   1
   3   2   5  18.328  4.0455   1
   4   2   5 1719.02 37.6431   1
   5   2   5 3895.64 50.3966   1
   6   2   5 7398.56 103.298   1
   7   2   5  817.29 18.5774   1
   8   2   5 1393.29 27.8652   1
   9   2   5 80.0565 9.64999   1
 -11   3   5 1459.43 37.3546   1
 -10   3   5 2142.34 64.2668   1
  -9   3   5 2166.22 49.7185   1
  -8   3   5 72.1365 8.22114   1
  -7   3   5 8464.69 121.577   1
  -6   3   5 7425.70 213.151   1
  -5   3   5 5993.11 132.219   1
  -4   3   5 9421.33 156.439   1
  -3   3   5 1502.80 27.1346   1
  -2   3   5 104.258 5.40023   1
  -1   3   516035.80 283.996   1
   0   3   511161.80 241.844   1
   1   3   522422.00 649.225   1
   2   3   5 4770.31 113.813   1
   3   3   5 44.1141 8.86587   1
   4   3   5 1525.19 25.4781   1
   5   3   5 5980.05 87.3912   1
   6   3   5 9303.09 135.503   1
   7   3   5 583.162 15.9696   1
   8   3   5 1537.18 32.5113   1
 -11   4   5 3003.36 83.6928   1
 -10   4   5 1610.08 38.2308   1
  -9   4   5 1855.18 50.1122   1
  -8   4   5 36.3531 7.75185   1
  -7   4   5 1227.79 23.9582   1
  -6   4   5 5468.48  104.24   1
  -5   4   5 9478.82 185.507   1
  -4   4   521919.10 352.731   1
  -3   4   5 8404.51 147.209   1
  -2   4   5 850.961 18.8929   1
  -1   4   5 4510.60 83.4715   1
   0   4   5 4292.27  99.381   1
   1   4   520936.10 613.517   1
   2   4   5 7666.91 217.792   1
   3   4   5 2836.11 48.3386   1
   4   4   5 917.758 19.6467   1
   5   4   5 3099.83 59.6404   1
   6   4   5 4174.91 68.0848   1
   7   4   5 2889.86 58.7435   1
   8   4   5 2824.99 64.8689   1
 -11   5   5 2095.19 48.7109   1
 -10   5   5 799.076 26.8148   1
  -9   5   5 5686.36 136.377   1
  -8   5   5 1075.11 25.8517   1
  -7   5   5 52.2921 6.89966   1
  -6   5   5 2613.74 43.2071   1
  -5   5   5 8351.30 162.416   1
  -4   5   510581.80 187.006   1
  -3   5   5 7399.42 122.288   1
  -2   5   5 425.561 12.2316   1
  -1   5   5 1495.73 34.8362   1
   0   5   511579.20 246.973   1
   1   5   5 7424.08 207.654   1
   2   5   5 6975.56 120.495   1
   3   5   5 3380.59 56.5637   1
   4   5   5 2830.67 57.1615   1
   5   5   5 160.586 13.6115   1
   6   5   5 961.226 28.0773   1
   7   5   5 1312.59 35.1982   1
 -11   6   5 2968.58 59.3655   1
 -10   6   5 2734.02 65.7618   1
  -9   6   5 5287.76 123.495   1
  -8   6   5 1412.04 33.7846   1
  -7   6   5 3134.91 56.8142   1
  -6   6   5 1254.78  23.365   1
  -5   6   517276.70 220.873   1
  -4   6   513126.70  230.99   1
  -3   6   5 5665.31 102.836   1
  -2   6   5 296.214 9.97418   1
  -1   6   5 256.405 11.4671   1
   0   6   513126.60 317.024   1
   1   6   5 2131.53 40.2139   1
   2   6   5 2161.40 42.3727   1
   3   6   5 2782.75 55.7475   1
   4   6   5 2319.37 53.0225   1
   5   6   5 41.0573   7.379   1
   6   6   5  111.63 9.92868   1
   7   6   5 250.373 40.1058   1
 -11   7   5 5158.78 267.989   1
 -10   7   5 7070.23 125.803   1
  -9   7   5 7940.49 151.499   1
  -8   7   5 4024.72 86.3533   1
  -7   7   5 793.122  20.978   1
  -6   7   5 5557.69 80.5704   1
  -5   7   514221.70 173.856   1
  -4   7   511847.70 135.951   1
  -3   7   5 5694.62 70.8974   1
  -2   7   5 2073.59  31.458   1
  -1   7   5 191.864 7.54685   1
   0   7   5 3944.50 63.0564   1
   1   7   5 5321.40 120.153   1
   2   7   5 2618.93 53.6187   1
   3   7   5 8698.23 190.694   1
   4   7   5 1697.85  71.336   1
   5   7   5 377.402 27.2819   1
   6   7   5 19.4004 9.61446   1
 -10   8   5 6642.61 147.891   1
  -9   8   5 6697.25 152.156   1
  -8   8   5 4297.88 79.2393   1
  -7   8   5 651.524 19.3309   1
  -6   8   5 653.576 14.6741   1
  -5   8   5 2239.95 33.5269   1
  -4   8   521696.70  284.68   1
  -3   8   5 4090.56 58.0582   1
  -2   8   5 8784.69 122.449   1
  -1   8   5 2060.02 35.8107   1
   0   8   5 52.2577 7.12829   1
   1   8   5 6748.32 123.006   1
   2   8   5 2118.12 58.4308   1
   3   8   5 9182.92 199.034   1
   4   8   5 3724.10 116.268   1
   5   8   5 2158.97 75.8988   1
 -10   9   5 4130.50 135.435   1
  -9   9   5 3747.08 79.6816   1
  -8   9   5 1526.57 32.1652   1
  -7   9   5 1452.14 28.5947   1
  -6   9   5 25.0901 5.58766   1
  -5   9   5 2640.05 41.6914   1
  -4   9   5 2765.85 42.9779   1
  -3   9   5 2567.46 39.7982   1
  -2   9   5 6801.24 98.7574   1
  -1   9   5 2365.90 52.7947   1
   0   9   5 2251.20  50.288   1
   1   9   5 341.981 18.8513   1
   2   9   5 1096.26 39.4984   1
   3   9   5 4806.08  114.88   1
  -9  10   5 6370.39 180.862   1
  -8  10   5 101.755 7.73744   1
  -7  10   5  474.63 14.6326   1
  -6  10   5 413.278 13.0218   1
  -5  10   5 947.643  18.994   1
  -4  10   5 546.963 14.0468   1
  -3  10   5 5310.27 88.2862   1
  -2  10   5 2755.37 53.9084   1
  -1  10   5 3119.38 66.6172   1
   0  10   5 515.637 23.8811   1
   1  10   5 274.475 19.8813   1
   2  10   5 1904.40 73.4913   1
  -8  11   5 3159.56 63.7614   1
  -7  11   5 1362.36 27.5768   1
  -6  11   5 778.836 19.1462   1
  -5  11   5  405.52 12.4097   1
  -4  11   5 456.209 14.9387   1
  -3  11   5 3290.55 61.8071   1
  -2  11   5 6607.85  127.30   1
  -1  11   5 1968.99 56.0425   1
   0  11   5 794.759 36.4051   1
  -6  12   5 2383.33 52.6275   1
  -5  12   5 662.725 19.5433   1
  -4  12   5  21.413 6.20741   1
  -3  12   5 1339.53 30.3797   1
  -2  12   5 6985.96 194.417   1
   2 -13   6 3383.15 85.4502   1
   3 -13   6 2110.30 56.9557   1
   4 -13   6 463.417 22.5358   1
  -1 -12   6 243.818 21.6227   1
   0 -12   6 2714.47 56.2335   1
   1 -12   6 313.143 16.9905   1
   2 -12   6 1946.93 35.4842   1
   3 -12   6 1217.06 24.6377   1
   4 -12   6 43.3811 5.15824   1
   5 -12   6 60.6491 8.12948   1
   6 -12   6 387.965 14.2277   1
   7 -12   6 3308.09   76.38   1
  -3 -11   6 1098.16 50.4641   1
  -2 -11   6 154.256 12.6168   1
  -1 -11   6 47.8392  8.1456   1
   0 -11   6 2014.71 57.6131   1
   1 -11   6 574.826 15.5337   1
   2 -11   6 2469.56 40.4919   1
   3 -11   6 3190.89 50.6424   1
   4 -11   6 886.869  19.479   1
   5 -11   6 136.949 7.79741   1
   6 -11   6 23.9186   4.764   1
   7 -11   6 2874.55 57.1326   1
   8 -11   6 4710.34 90.5526   1
  -4 -10   6 1982.56 64.0041   1
  -3 -10   6 3068.32 65.0966   1
  -2 -10   6 1452.34 33.7701   1
  -1 -10   6 60.3298 7.15265   1
   0 -10   6 268.959 12.4547   1
   1 -10   6 2679.40 46.9587   1
   2 -10   6 3031.83 48.8985   1
   3 -10   6 5756.05 86.7006   1
   4 -10   6 1495.66 25.7339   1
   5 -10   6 1972.53 35.3958   1
   6 -10   6 19.8514 5.18965   1
   7 -10   6 306.594 13.3562   1
   8 -10   6 5171.42  88.794   1
   9 -10   6 3277.65 91.0543   1
  -5  -9   6 454.499 35.4836   1
  -4  -9   6 150.321 14.4486   1
  -3  -9   6 2286.58 45.3508   1
  -2  -9   6 7160.30 125.192   1
  -1  -9   6 378.805 12.1547   1
   0  -9   6 1339.00 26.4483   1
   1  -9   6 237.268 11.7378   1
   2  -9   6 778.328 16.4044   1
   3  -9   6 8991.66 121.434   1
   4  -9   6 5648.77 78.2397   1
   5  -9   6 9195.83 139.016   1
   6  -9   6 786.611 21.3834   1
   7  -9   6 25.3431 6.88511   1
   8  -9   6 3199.52 63.5684   1
   9  -9   6 5076.92 94.1924   1
  -6  -8   6 50.6591 6.68849   1
  -5  -8   6 14.8668 6.42809   1
  -4  -8   6 136.939 13.8456   1
  -3  -8   6 972.887 24.1485   1
  -2  -8   6 7113.03 150.432   1
  -1  -8   6 1394.85 25.6077   1
   0  -8   6 2640.85 41.0941   1
   1  -8   6 2008.28 33.4348   1
   2  -8   6 4061.44 57.3996   1
   3  -8   6 813.268 15.7264   1
   4  -8   6 8079.09  113.36   1
   5  -8   6 3260.24 60.3533   1
   6  -8   6 2133.42 48.4457   1
   7  -8   6 26.0007 7.41059   1
   8  -8   6 515.345 21.1126   1
   9  -8   6 1359.95 33.6496   1
  10  -8   6 3045.49 141.776   1
  -7  -7   6 3042.58 66.4963   1
  -6  -7   6 1313.51 31.2802   1
  -5  -7   6 31.0587 5.70326   1
  -4  -7   6 29.8819 5.71619   1
  -3  -7   6 4905.84 76.3332   1
  -2  -7   6 6505.87 99.6239   1
  -1  -7   611546.50 159.424   1
   0  -7   6 2072.83 32.6764   1
   1  -7   6 769.287  16.462   1
   2  -7   6 1634.04  32.858   1
   3  -7   6 3804.43 51.9799   1
   4  -7   6 2516.22 37.7011   1
   5  -7   6 6432.14 95.5686   1
   6  -7   6 4649.76 94.0173   1
   7  -7   6 35.2577 7.38227   1
   8  -7   6 496.536 18.6196   1
   9  -7   6 346.517 15.2113   1
  10  -7   6 764.788 24.4622   1
  -8  -6   6 5618.25 149.512   1
  -7  -6   6 4354.62 77.5464   1
  -6  -6   6 5717.22 101.592   1
  -5  -6   6 1499.15 30.9942   1
  -4  -6   6 53.4828 5.05082   1
  -3  -6   6 9266.63 171.673   1
  -2  -6   6 6890.04 98.3585   1
  -1  -6   618842.20 343.406   1
   0  -6   611695.00 214.759   1
   1  -6   6 976.063 25.8715   1
   2  -6   6 638.165 16.0213   1
   3  -6   6 6597.92 104.821   1
   4  -6   6 3950.35 88.3074   1
   5  -6   616993.50 253.226   1
   6  -6   6 897.059 21.7149   1
   7  -6   6 1522.50  32.559   1
   8  -6   6 878.862 24.2087   1
   9  -6   6 204.749 12.2932   1
  10  -6   6 1977.72 47.8547   1
  -8  -5   6 3749.84 74.2533   1
  -7  -5   6 2247.18 40.6985   1
  -6  -5   6 9034.26 130.242   1
  -5  -5   6 9507.82 138.208   1
  -4  -5   6 872.532 19.3739   1
  -3  -5   6 1817.13 34.6985   1
  -2  -5   6 7347.16 137.123   1
  -1  -5   6 8851.87 164.248   1
   0  -5   632537.40 643.917   1
   1  -5   610177.60  207.08   1
   2  -5   6 1728.77 34.1346   1
   3  -5   6 98.0139 5.75029   1
   4  -5   6 5331.83 115.109   1
   5  -5   6 9178.66 141.774   1
   6  -5   6 8880.93 123.025   1
   7  -5   612153.60 183.234   1
   8  -5   6 3059.97 69.0778   1
   9  -5   6 8.41839 7.30968   1
  10  -5   6 1437.51 35.1859   1
  -9  -4   6 39.2487 7.69704   1
  -8  -4   6 2472.65 47.4724   1
  -7  -4   6 5281.75 75.2176   1
  -6  -4   6 6531.06  91.656   1
  -5  -4   6 6345.54  85.053   1
  -4  -4   6 1527.40  24.232   1
  -3  -4   6  764.19 18.7446   1
  -2  -4   6 1647.19 47.3605   1
  -1  -4   611594.50 220.052   1
   0  -4   621280.30 399.976   1
   1  -4   6 6813.90 119.593   1
   2  -4   6 7939.49 128.907   1
   3  -4   6 2810.56 53.1228   1
   4  -4   6 4070.01 90.1043   1
   5  -4   6 4164.47 116.299   1
   6  -4   6 5077.57 75.0176   1
   7  -4   615233.60 269.897   1
   8  -4   612029.90 215.462   1
   9  -4   6 388.633 18.4185   1
  10  -4   6 3.89508 5.74651   1
  -9  -3   6 1028.68 26.2774   1
  -8  -3   6 3021.45 64.3642   1
  -7  -3   6 8709.29 119.881   1
  -6  -3   6 3128.98 44.7184   1
  -5  -3   6 8641.34 99.3677   1
  -4  -3   6 684.281 21.2962   1
  -3  -3   6 190.867 7.60361   1
  -2  -3   6 3284.01 65.9098   1
  -1  -3   6 5109.43 86.3243   1
   0  -3   6 5334.34 84.1003   1
   1  -3   6 8570.67 125.432   1
   2  -3   6 7755.77 118.331   1
   3  -3   611747.10 213.718   1
   4  -3   6 1143.30 30.9112   1
   5  -3   6 995.448 27.3018   1
   6  -3   6 9709.33 144.131   1
   7  -3   6 8455.79  156.27   1
   8  -3   6 9330.35 159.806   1
   9  -3   6 1554.53 46.0251   1
  10  -3   6 7.77173 5.81863   1
 -10  -2   6 3940.98 91.4447   1
  -9  -2   6 252.691  14.024   1
  -8  -2   6 2621.35 37.8451   1
  -7  -2   6 8591.55 99.3433   1
  -6  -2   6 6099.46 69.3777   1
  -5  -2   616244.90 271.642   1
  -4  -2   6 1954.39 37.3067   1
  -3  -2   6 629.697 18.3159   1
  -2  -2   6 189.621 11.6352   1
  -1  -2   6 7915.64 128.074   1
   0  -2   632836.20 552.064   1
   1  -2   615340.30 242.048   1
   2  -2   620556.40 345.238   1
   3  -2   616064.10 254.714   1
   4  -2   6 3222.57 47.7117   1
   5  -2   6 6422.06 102.536   1
   6  -2   6 9009.75  117.82   1
   7  -2   6 7419.47 109.455   1
   8  -2   6 7824.81 173.648   1
   9  -2   6 1479.08 30.3516   1
  10  -2   6 5.30374 6.74554   1
 -10  -1   6 3384.82  66.083   1
  -9  -1   6 308.907 14.7808   1
  -8  -1   6 1095.41 21.1572   1
  -7  -1   6 99.9813 7.07163   1
  -6  -1   612152.20 148.776   1
  -5  -1   6 7695.55 129.263   1
  -4  -1   610937.00 146.536   1
  -3  -1   6 3214.20 52.2812   1
  -2  -1   6 5154.79 112.505   1
  -1  -1   6 7413.04 126.597   1
   0  -1   620564.60  405.58   1
   1  -1   610563.80  154.04   1
   2  -1   626577.80 431.014   1
   3  -1   612611.40 193.297   1
   4  -1   6 2380.34 39.4214   1
   5  -1   6 2264.08 39.2375   1
   6  -1   6 7008.87 82.4889   1
   7  -1   615416.10 210.948   1
   8  -1   6 5598.14 80.2484   1
   9  -1   6 3660.15 62.5583   1
  10  -1   6 714.673 36.7431   1
 -10   0   6 1009.73 26.3491   1
  -9   0   6 2642.31 48.4135   1
  -8   0   6 83.5322  8.0248   1
  -7   0   6 46.0132 4.68222   1
  -6   0   6 3765.84 54.4202   1
  -5   0   6 3770.88 58.0969   1
  -4   0   6 5446.21 83.6078   1
  -3   0   615664.30 233.212   1
  -2   0   6 8368.27 139.869   1
  -1   0   6 44.0242 3.95534   1
   0   0   6 2472.61 47.7739   1
   1   0   616458.60 230.042   1
   2   0   627762.50 407.461   1
   3   0   616812.20 279.652   1
   4   0   6 5221.53 85.3188   1
   5   0   6 19.7329 4.13441   1
   6   0   6 2145.40 29.6804   1
   7   0   610556.80 126.585   1
   8   0   6 2204.12 37.1098   1
   9   0   6 3408.78 67.9399   1
 -11   1   6 2998.42 82.9742   1
 -10   1   6 1201.02 30.1926   1
  -9   1   6 423.007 19.6711   1
  -8   1   6 316.206 12.3501   1
  -7   1   6 27.8969 5.70895   1
  -6   1   6  868.16 40.4473   1
  -5   1   6 8242.10 144.113   1
  -4   1   6 1460.63 26.5069   1
  -3   1   629845.70 436.725   1
  -2   1   6 1425.10 24.8797   1
  -1   1   6 614.008 13.2769   1
   0   1   6 2663.37  45.241   1
   1   1   610628.90 201.704   1
   2   1   6 9938.40 169.383   1
   3   1   6 2227.46 39.5372   1
   4   1   6 2729.28 47.5205   1
   5   1   6 479.338 9.92763   1
   6   1   6 89.0994 5.64286   1
   7   1   6 2521.74 38.1735   1
   8   1   6 251.051 11.3909   1
   9   1   6 3003.42 65.0077   1
 -11   2   6 561.857 29.3031   1
 -10   2   6 4795.18 87.0898   1
  -9   2   6 1236.69 33.4554   1
  -8   2   6 9061.67 152.066   1
  -7   2   6 974.692 42.5773   1
  -6   2   6 1781.67 55.1897   1
  -5   2   6 9477.84 205.647   1
  -4   2   613781.00 292.977   1
  -3   2   6 9607.20 159.024   1
  -2   2   6 7207.05 128.632   1
  -1   2   6 50.6439 3.93694   1
   0   2   6  630.15 15.6935   1
   1   2   6 7849.51 207.962   1
   2   2   613165.80 322.967   1
   3   2   6 2136.33 45.3643   1
   4   2   6 800.165  14.861   1
   5   2   6 4194.13  59.305   1
   6   2   6 316.886 10.1801   1
   7   2   6 1455.07  27.052   1
   8   2   6 321.281 12.8002   1
   9   2   6 1818.10 53.3245   1
 -11   3   6 1271.58 37.2001   1
 -10   3   6 2658.01 64.7533   1
  -9   3   6 4222.55 87.5692   1
  -8   3   6 9134.73  149.73   1
  -7   3   6 3224.22  57.052   1
  -6   3   6 58.2007  6.8305   1
  -5   3   6 1397.51 37.8775   1
  -4   3   6 9693.96 188.254   1
  -3   3   612211.70  192.52   1
  -2   3   616452.10 290.347   1
  -1   3   6 1567.82 31.8665   1
   0   3   6 1956.92 41.4121   1
   1   3   6 4049.23 122.361   1
   2   3   6 4820.00 108.778   1
   3   3   6 3646.26 87.5862   1
   4   3   6 5836.76 82.5381   1
   5   3   6 6204.83 89.5467   1
   6   3   6 30.3758 6.46648   1
   7   3   6 14.9306 5.39731   1
   8   3   6 1022.07 29.3097   1
 -11   4   6 47.4837 8.78318   1
 -10   4   6 171.086 14.2339   1
  -9   4   6 4929.89 87.5677   1
  -8   4   6 2284.66  45.878   1
  -7   4   611841.10 168.628   1
  -6   4   6 1920.83 36.2185   1
  -5   4   6 191.581  11.106   1
  -4   4   6 5510.52 92.6781   1
  -3   4   6 5048.51  84.852   1
  -2   4   6 4393.91 86.3506   1
  -1   4   6 8720.79 158.261   1
   0   4   6 8639.33 207.349   1
   1   4   6 500.338 16.3105   1
   2   4   6 830.751 26.2953   1
   3   4   6 977.343 19.4133   1
   4   4   6 7799.81 120.617   1
   5   4   6 5697.29 91.8021   1
   6   4   6 5750.55 98.7538   1
   7   4   6 726.091 21.2311   1
   8   4   6 235.634 14.0787   1
 -11   5   6 16.0866 7.26426   1
 -10   5   6 1639.18 35.8523   1
  -9   5   6 2146.97  43.043   1
  -8   5   6 9275.71 148.379   1
  -7   5   6 1235.75 27.3155   1
  -6   5   6 100.202 7.13991   1
  -5   5   6 1790.57 44.2857   1
  -4   5   6  373.06 17.5775   1
  -3   5   6 3319.31 58.2238   1
  -2   5   6 172.297 7.17734   1
  -1   5   6 1948.97 44.3397   1
   0   5   610252.40 224.339   1
   1   5   6 2834.66 68.9273   1
   2   5   6  288.10 9.33738   1
   3   5   6 148.502  8.1241   1
   4   5   6 3649.31   65.06   1
   5   5   6 5625.77 105.961   1
   6   5   6 4659.14 96.1037   1
   7   5   6 3023.76  69.899   1
 -11   6   6 39.1989 8.31122   1
 -10   6   6 753.749 22.6783   1
  -9   6   6 2237.11 47.1675   1
  -8   6   6 9068.38 162.169   1
  -7   6   6 909.711 24.1854   1
  -6   6   6 4491.52 67.7491   1
  -5   6   6 1259.39   21.61   1
  -4   6   6 29.2303 3.62711   1
  -3   6   6 2786.49 46.3109   1
  -2   6   6 1350.12 27.2449   1
  -1   6   6 4206.84 64.5061   1
   0   6   610458.50 163.726   1
   1   6   6 1989.13 35.7707   1
   2   6   6 917.053 20.4828   1
   3   6   6 247.694 11.1279   1
   4   6   6 2287.90 52.7339   1
   5   6   6 4483.24 92.6594   1
   6   6   6 700.932 27.6143   1
 -10   7   6  32.166  6.4592   1
  -9   7   6 2018.36 72.7126   1
  -8   7   6 4855.44 110.894   1
  -7   7   6 8032.75 147.394   1
  -6   7   6 3672.18 55.8718   1
  -5   7   6 9427.29 116.598   1
  -4   7   6 101.747 5.67561   1
  -3   7   6 101.322 5.57226   1
  -2   7   6 4264.94 59.6029   1
  -1   7   6 9274.24 136.254   1
   0   7   6 6971.99 113.154   1
   1   7   6 6281.53  132.93   1
   2   7   6 1036.98 23.8897   1
   3   7   6  93.795 8.71787   1
   4   7   6 2837.00 69.1531   1
   5   7   6 2898.69  77.656   1
 -10   8   6 1000.35 27.0022   1
  -9   8   6 25.6208 6.94497   1
  -8   8   6 204.926 14.8638   1
  -7   8   6 4371.11 75.3545   1
  -6   8   610438.90 132.291   1
  -5   8   6 7087.12 84.9943   1
  -4   8   6 4730.11 61.1569   1
  -3   8   6 1131.85 21.1894   1
  -2   8   6 831.887 16.9212   1
  -1   8   611616.80 184.631   1
   0   8   6 4668.48 87.4384   1
   1   8   611514.00 219.746   1
   2   8   6 3971.99 87.9107   1
   3   8   6 76.7756 10.7368   1
   4   8   6 1117.27 31.5225   1
 -10   9   6 3236.72 106.943   1
  -9   9   6 7.97119  6.6293   1
  -8   9   6  398.01 14.5117   1
  -7   9   6 722.298 18.8237   1
  -6   9   6 8144.75 114.822   1
  -5   9   6 6186.22  88.321   1
  -4   9   6 5315.09 76.1653   1
  -3   9   6 321.666  11.549   1
  -2   9   6 129.385 8.87771   1
  -1   9   6 7267.81 132.533   1
   0   9   6 2279.47 50.7753   1
   1   9   6 4063.97 102.218   1
   2   9   6 3425.59  85.635   1
   3   9   6  630.39 40.5892   1
  -9  10   6 383.298 28.2722   1
  -8  10   6 87.0328 7.08407   1
  -7  10   6 1959.11 39.1568   1
  -6  10   6 5612.46 87.4816   1
  -5  10   6 8637.78 135.142   1
  -4  10   6 2109.39 38.1119   1
  -3  10   6 1494.99 28.8387   1
  -2  10   6 973.479 23.9364   1
  -1  10   6 1565.20 42.1083   1
   0  10   6 2279.24 55.0385   1
   1  10   6 1095.10 33.1918   1
   2  10   6 3471.30 132.638   1
  -8  11   6  11.172 6.75686   1
  -7  11   6 2563.41 45.9424   1
  -6  11   6 4672.02 87.0604   1
  -5  11   6 7335.76 112.278   1
  -4  11   6 4570.30  82.934   1
  -3  11   6 1355.75 29.3181   1
  -2  11   6 35.8585  7.0058   1
  -1  11   6  844.99 29.4469   1
   0  11   6 3827.50 111.422   1
  -5  12   6 1990.05 65.3645   1
  -4  12   6 5111.66 122.691   1
  -3  12   6 4663.54 144.208   1
   3 -13   7 1211.42 61.3486   1
  -1 -12   7 9326.46 387.912   1
   0 -12   7 495.162 16.1955   1
   1 -12   7 520.823 16.0731   1
   2 -12   7  29.578 4.91459   1
   3 -12   7 316.992 11.6603   1
   4 -12   7 4095.41 84.0935   1
   5 -12   7 5407.21 103.016   1
   6 -12   7 1215.05 39.2771   1
  -2 -11   7 1920.99 47.8969   1
  -1 -11   7 3786.14 73.3149   1
   0 -11   7 4493.80 80.2109   1
   1 -11   7 2003.56   37.55   1
   2 -11   7 169.851 11.2265   1
   3 -11   7 2027.58 34.3812   1
   4 -11   7 2121.10 38.0213   1
   5 -11   7 5300.10 95.5908   1
   6 -11   7 7064.27 113.998   1
   7 -11   7 1225.42 26.3813   1
   8 -11   7  165.04 13.4643   1
  -4 -10   7 521.403 21.4633   1
  -3 -10   7 269.126  16.048   1
  -2 -10   7 1778.25 39.1697   1
  -1 -10   7 3409.85 63.3716   1
   0 -10   7 7977.25 130.304   1
   1 -10   7 4653.14  74.661   1
   2 -10   7 2142.75 36.7166   1
   3 -10   7 838.681 17.6098   1
   4 -10   7 1604.00 29.4225   1
   5 -10   7 2866.63 48.6437   1
   6 -10   710657.70 170.142   1
   7 -10   7 1957.47 41.4695   1
   8 -10   7 396.341 14.5216   1
   9 -10   7 64.0267 15.4109   1
  -5  -9   7 2444.37 52.7813   1
  -4  -9   7 817.616 22.1114   1
  -3  -9   7 990.948 29.3299   1
  -2  -9   7 379.154 13.0716   1
  -1  -9   7 1750.34 32.6752   1
   0  -9   7 1660.83 31.4469   1
   1  -9   711098.80 153.283   1
   2  -9   7 818.788 17.0332   1
   3  -9   7 1823.14 30.9069   1
   4  -9   7  247.50 9.72285   1
   5  -9   7 154.738 10.7358   1
   6  -9   7 5797.20 102.053   1
   7  -9   7 4220.27 75.7372   1
   8  -9   7 3742.95 72.1635   1
   9  -9   7 4108.97 88.9556   1
  -6  -8   7 2370.11 63.7584   1
  -5  -8   7 1197.73 31.3538   1
  -4  -8   7 2179.59 44.1771   1
  -3  -8   7 175.374 9.70649   1
  -2  -8   7 399.215 11.9621   1
  -1  -8   7 360.543 11.1954   1
   0  -8   7 1276.63 23.2821   1
   1  -8   7 1684.95 26.2487   1
   2  -8   7 3068.44 46.0259   1
   3  -8   7 962.779 18.8528   1
   4  -8   7 319.686 10.9624   1
   5  -8   7 655.844 17.3164   1
   6  -8   7 750.293 20.7471   1
   7  -8   7 2546.30 49.2878   1
   8  -8   7 3161.38 59.5689   1
   9  -8   7 3419.58 77.5294   1
  10  -8   7 541.843 41.6778   1
  -7  -7   7 1945.56  82.071   1
  -6  -7   7 2559.65 48.4579   1
  -5  -7   7 3266.85 55.5471   1
  -4  -7   7 3563.94 64.2169   1
  -3  -7   7 202.426 8.95981   1
  -2  -7   7 112.692 6.90648   1
  -1  -7   7 132.932 7.56056   1
   0  -7   7 2474.32 37.3772   1
   1  -7   7 3352.33 45.6923   1
   2  -7   7 2325.34 36.0183   1
   3  -7   7 1088.79 18.3391   1
   4  -7   7 8173.18 113.319   1
   5  -7   7 569.189 19.7309   1
   6  -7   7 188.203 12.4379   1
   7  -7   7 1737.24 39.1238   1
   8  -7   7 3071.79 66.3126   1
   9  -7   7 5390.80 118.907   1
  10  -7   7 847.405 30.0691   1
  -8  -6   7 1243.47 42.2767   1
  -7  -6   7 537.808 20.0349   1
  -6  -6   7 376.018  12.645   1
  -5  -6   7 4628.46 76.5735   1
  -4  -6   7 6662.43 95.0023   1
  -3  -6   7 8053.88 121.827   1
  -2  -6   7 183.606 11.2941   1
  -1  -6   7 873.943 40.2338   1
   0  -6   7 189.519 9.65734   1
   1  -6   7 8371.69 156.515   1
   2  -6   7 5043.25  89.465   1
   3  -6   7 9179.34 170.618   1
   4  -6   7 8140.89 118.245   1
   5  -6   7 235.885 9.51037   1
   6  -6   7 452.061 14.0398   1
   7  -6   7 2279.68 44.5252   1
   8  -6   7 5449.91  105.49   1
   9  -6   7 3877.07 72.2039   1
  10  -6   7 1731.13 37.2125   1
  -8  -5   7 1713.54 44.0603   1
  -7  -5   7 155.329 9.06948   1
  -6  -5   7  31.174 4.92169   1
  -5  -5   7 1106.30 22.4797   1
  -4  -5   7 6279.94 89.3637   1
  -3  -5   7 8046.86 152.475   1
  -2  -5   7 2097.88 47.5704   1
  -1  -5   715707.20 426.484   1
   0  -5   7 2525.56 83.7855   1
   1  -5   7 7045.91 132.003   1
   2  -5   7 5608.64 98.6216   1
   3  -5   714542.10 275.118   1
   4  -5   719276.90 391.335   1
   5  -5   7 8073.92 108.827   1
   6  -5   7 111.327 6.99877   1
   7  -5   7 291.257  13.234   1
   8  -5   7 9202.95 166.267   1
   9  -5   7 5383.46 104.201   1
  10  -5   7 4565.10 87.9192   1
  -9  -4   7 3104.29 106.205   1
  -8  -4   7 680.086 22.8619   1
  -7  -4   7 343.997 11.5729   1
  -6  -4   7 1192.49 25.3898   1
  -5  -4   7 167.734 6.97757   1
  -4  -4   7 4397.15 55.9035   1
  -3  -4   7 5470.43 105.439   1
  -2  -4   713957.80 245.251   1
  -1  -4   7 8471.46 142.423   1
   0  -4   7 4766.05 93.8396   1
   1  -4   7 1040.62 22.8616   1
   2  -4   7 4021.31  68.391   1
   3  -4   714928.60 272.259   1
   4  -4   717378.30 354.424   1
   5  -4   7 5188.49  77.669   1
   6  -4   7 1946.67 40.3266   1
   7  -4   7 114.768 9.72356   1
   8  -4   7 1148.23 27.6347   1
   9  -4   7 3240.09 60.2671   1
  10  -4   7 1763.73 42.3798   1
  -9  -3   7 3593.81 76.1231   1
  -8  -3   7 4337.56 65.8025   1
  -7  -3   7 1737.82 28.1472   1
  -6  -3   7 1040.67 24.7485   1
  -5  -3   7 208.891 6.56748   1
  -4  -3   7 7495.12 126.906   1
  -3  -3   7 6942.09 124.131   1
  -2  -3   722184.00 382.037   1
  -1  -3   7 7508.92 125.473   1
   0  -3   7 437.809 10.2627   1
   1  -3   7 2399.82  38.328   1
   2  -3   7 9871.43 172.002   1
   3  -3   711486.00 252.059   1
   4  -3   7 9919.61 206.763   1
   5  -3   7 1420.96 28.4554   1
   6  -3   7 5723.58 83.2063   1
   7  -3   7 1562.49 31.3915   1
   8  -3   7 1212.06 28.6131   1
   9  -3   7 1028.08 24.5536   1
  10  -3   7 1379.95 30.6034   1
 -10  -2   7 1224.73 48.4762   1
  -9  -2   7 6528.97  122.50   1
  -8  -2   7 4993.31 68.2436   1
  -7  -2   7 8516.93 109.961   1
  -6  -2   7 2942.19 38.2439   1
  -5  -2   7 360.134 12.1256   1
  -4  -2   7 8638.43 144.457   1
  -3  -2   711636.30 190.319   1
  -2  -2   738101.00  656.30   1
  -1  -2   721689.00 354.827   1
   0  -2   7 3317.89 56.4833   1
   1  -2   7 310.285 8.32443   1
   2  -2   7 7813.32 122.377   1
   3  -2   716750.50 340.687   1
   4  -2   714381.30 232.152   1
   5  -2   7 7784.99 119.662   1
   6  -2   7 5051.83 76.8214   1
   7  -2   7 112.088 9.03361   1
   8  -2   7 604.386 15.9283   1
   9  -2   7 776.046 18.9945   1
  10  -2   7 3154.96 93.9022   1
 -10  -1   7 138.588 11.9605   1
  -9  -1   7 2575.13 46.6608   1
  -8  -1   7 6339.68 88.9642   1
  -7  -1   710201.70  130.70   1
  -6  -1   710279.00 114.262   1
  -5  -1   7 2171.87 40.6489   1
  -4  -1   7 2805.02  40.793   1
  -3  -1   7 6994.64 106.111   1
  -2  -1   730397.70  471.63   1
  -1  -1   722753.70 381.178   1
   0  -1   711639.50 203.316   1
   1  -1   7 405.533 9.51091   1
   2  -1   7 316.772 9.68023   1
   3  -1   712866.80 194.368   1
   4  -1   7 7192.42 116.032   1
   5  -1   710620.50  145.93   1
   6  -1   7 9506.95 123.577   1
   7  -1   7 4617.53 70.7315   1
   8  -1   7 397.054 13.6561   1
   9  -1   7 310.932 12.3695   1
 -10   0   7 111.269 8.74036   1
  -9   0   7 2387.33 42.1853   1
  -8   0   7 5132.96 77.4438   1
  -7   0   7 8070.67 116.939   1
  -6   0   7 9771.73  132.18   1
  -5   0   7 64.5789 5.53389   1
  -4   0   7 1724.30 29.5018   1
  -3   0   7 7813.91 140.185   1
  -2   0   716514.80 293.993   1
  -1   0   715271.00 251.843   1
   0   0   7 2653.70 49.4259   1
   1   0   710819.80 158.334   1
   2   0   7 1848.39 35.9585   1
   3   0   7 309.938  10.633   1
   4   0   7 2266.74 43.0485   1
   5   0   711118.10 143.649   1
   6   0   713530.10 174.453   1
   7   0   7 7746.84 100.396   1
   8   0   7 997.484 22.5694   1
   9   0   7  388.03 14.2675   1
 -11   1   7 992.966 46.8675   1
 -10   1   7 446.712 16.4173   1
  -9   1   7 2908.00 57.7823   1
  -8   1   7 4673.78 77.6781   1
  -7   1   7 9110.85 148.305   1
  -6   1   7 4164.47 63.0245   1
  -5   1   7 259.386 11.4973   1
  -4   1   7 35.2495  9.2704   1
  -3   1   7 5354.27 104.044   1
  -2   1   7 3990.42 71.5033   1
  -1   1   7 8782.26 137.804   1
   0   1   7 2584.28 45.9593   1
   1   1   712398.40 250.625   1
   2   1   7 1180.72 31.1242   1
   3   1   7 1364.87 31.6415   1
   4   1   7 119.489 7.11589   1
   5   1   7 3655.44 46.0898   1
   6   1   7 9743.11  117.90   1
   7   1   7 3436.06 52.6537   1
   8   1   7 1481.09 32.0122   1
   9   1   7 843.772 27.9745   1
 -11   2   7 2051.53 47.8866   1
 -10   2   7 82.8309 9.07708   1
  -9   2   7  21.958 7.98655   1
  -8   2   7 5011.56 94.4164   1
  -7   2   715216.50  245.14   1
  -6   2   7 5013.11 81.9647   1
  -5   2   7 3247.85 77.1715   1
  -4   2   7 863.528 25.5147   1
  -3   2   7 1212.52 49.2299   1
  -2   2   718821.30 351.387   1
  -1   2   712774.10 206.158   1
   0   2   7 7085.94 129.904   1
   1   2   711353.30 249.389   1
   2   2   7 2754.43 70.1282   1
   3   2   7 232.185 10.1494   1
   4   2   7  162.73 7.14836   1
   5   2   7 8205.41 119.923   1
   6   2   7 6891.49 95.7495   1
   7   2   7 3645.16 61.0798   1
   8   2   7 1334.34 31.2974   1
 -11   3   7 1491.02 37.5106   1
 -10   3   7 1422.64 39.7985   1
  -9   3   7 13.8405 8.13204   1
  -8   3   7 286.841 16.7887   1
  -7   3   7 5719.12 83.0877   1
  -6   3   7 4004.38 52.0399   1
  -5   3   7 6715.27 149.568   1
  -4   3   7 7071.66  128.84   1
  -3   3   7 660.503 27.3074   1
  -2   3   7  55.191 5.42812   1
  -1   3   7 3759.52 67.0546   1
   0   3   711756.70 225.504   1
   1   3   720186.20 470.302   1
   2   3   7 7963.61 159.211   1
   3   3   7 1773.14 28.8725   1
   4   3   7 689.701 15.6942   1
   5   3   7 4575.40 70.0851   1
   6   3   7 6810.46 108.543   1
   7   3   7 3194.55 57.1708   1
   8   3   7 2815.14 57.7505   1
 -11   4   7 1206.19 35.2265   1
 -10   4   7 125.939 16.9402   1
  -9   4   7 756.721  22.399   1
  -8   4   7 460.707 25.6845   1
  -7   4   7 59.1419 7.13152   1
  -6   4   7 918.991 20.8164   1
  -5   4   7 3390.32 100.647   1
  -4   4   718818.10  328.33   1
  -3   4   7 3382.00 59.0778   1
  -2   4   7 4985.31 90.5116   1
  -1   4   7 134.124 7.57942   1
   0   4   716659.70 360.951   1
   1   4   7 9630.23 211.367   1
   2   4   7 6965.27 103.163   1
   3   4   7 7390.11  108.31   1
   4   4   7 170.841 8.10834   1
   5   4   7 653.496 16.7491   1
   6   4   7 2769.87 52.0488   1
   7   4   7 1389.36  33.234   1
 -11   5   7 1636.94 53.5763   1
 -10   5   7  721.62 20.2602   1
  -9   5   7 887.492 23.0785   1
  -8   5   7  440.33 15.7534   1
  -7   5   7  95.477 9.51127   1
  -6   5   7 2789.63 48.5633   1
  -5   5   7 2081.98 33.3464   1
  -4   5   7 8719.53 155.543   1
  -3   5   7 3018.62 53.9714   1
  -2   5   7 1417.66 29.3839   1
  -1   5   7 433.205 19.0693   1
   0   5   7 5069.36 92.7665   1
   1   5   7 2105.06 34.5005   1
   2   5   7 3637.67 55.2829   1
   3   5   7 4852.68 83.8946   1
   4   5   7 856.022 20.9846   1
   5   5   7  119.99 9.16037   1
   6   5   7 30.2044 6.52988   1
   7   5   7 237.298 12.5306   1
 -10   6   7 4622.23  90.997   1
  -9   6   7 2503.75 51.2195   1
  -8   6   7 2020.63 45.4173   1
  -7   6   7 655.044 19.1869   1
  -6   6   7 41.8809 5.77493   1
  -5   6   7 4529.64 61.0757   1
  -4   6   710375.90 119.464   1
  -3   6   7 7287.27 90.3676   1
  -2   6   7 928.871 16.7885   1
  -1   6   7 181.213 7.44347   1
   0   6   7 432.862 12.2099   1
   1   6   7 5958.17 98.0565   1
   2   6   7 1258.19 26.1998   1
   3   6   7 3618.93 78.1771   1
   4   6   7 1804.20 39.2767   1
   5   6   7 45.5396 7.30529   1
   6   6   7 48.3757 13.0734   1
 -10   7   7 5072.33 105.901   1
  -9   7   7 9625.35 196.146   1
  -8   7   7 3358.29 69.8241   1
  -7   7   7 2560.71 48.7746   1
  -6   7   7 326.687 10.9575   1
  -5   7   7 6517.49  92.086   1
  -4   7   7 4569.47 54.5415   1
  -3   7   710584.80 140.213   1
  -2   7   7 4473.05 69.3116   1
  -1   7   7 1083.26 23.9644   1
   0   7   7 375.565 12.3946   1
   1   7   7 737.342 27.2337   1
   2   7   7 1959.08 46.1708   1
   3   7   7 5592.89 114.363   1
   4   7   7 3056.57  86.283   1
   5   7   7 467.225 26.0445   1
 -10   8   7 2322.36 51.6616   1
  -9   8   7 8447.05 153.907   1
  -8   8   7 2546.91 54.7373   1
  -7   8   7 4430.72  74.883   1
  -6   8   7 86.5528 6.28262   1
  -5   8   7 1004.84 16.7789   1
  -4   8   7 1685.24 25.5592   1
  -3   8   7 2600.79 39.0024   1
  -2   8   710785.90 158.544   1
  -1   8   7 3660.47 62.7422   1
   0   8   7 178.849 10.7761   1
   1   8   7 1185.25 30.4914   1
   2   8   7 681.959 26.6945   1
   3   8   7 3142.78   79.42   1
   4   8   7 6096.11 146.611   1
  -9   9   7 4706.23 112.462   1
  -8   9   7 2497.86 52.2065   1
  -7   9   7 2516.80 46.1078   1
  -6   9   7 482.344 13.4372   1
  -5   9   7 1788.52 30.2436   1
  -4   9   7 51.0652   5.572   1
  -3   9   7 1268.30 23.5513   1
  -2   9   7 3298.04 60.4146   1
  -1   9   7 4206.89 79.6388   1
   0   9   7 812.029  29.137   1
   1   9   7 2413.65 64.4649   1
   2   9   7 30.4205 8.38668   1
   3   9   7 1564.81 48.5686   1
  -8  10   7 2492.24 64.2741   1
  -7  10   7 2448.16 46.5727   1
  -6  10   7 1447.63 27.3629   1
  -5  10   7 340.898 11.8343   1
  -4  10   7 707.962 18.4603   1
  -3  10   7 616.933 15.5991   1
  -2  10   7 2622.88  56.606   1
  -1  10   7 5578.21 110.981   1
   0  10   7 969.186 31.0778   1
   1  10   7 328.572 16.1791   1
  -7  11   7 3993.37 73.3205   1
  -6  11   7 3466.05 65.9511   1
  -5  11   7  847.86 21.9163   1
  -4  11   7 984.235 22.6707   1
  -3  11   7 942.963 24.4113   1
  -2  11   7 7406.48 159.886   1
  -1  11   7 738.974 32.9469   1
   0 -12   8 609.644   24.57   1
   1 -12   8 3595.52 68.4878   1
   2 -12   8 4409.95 77.2829   1
   3 -12   8 1128.47 26.7128   1
   4 -12   8 1393.33 34.2793   1
   5 -12   8 288.594 14.9775   1
   6 -12   8 150.847 19.9708   1
  -2 -11   8 1897.19 42.3517   1
  -1 -11   8 50.5306 7.31205   1
   0 -11   8 2470.01 55.0323   1
   1 -11   8 382.992 17.4855   1
   2 -11   8 8075.28 122.422   1
   3 -11   8 2215.45 41.5705   1
   4 -11   8 3016.72 65.1159   1
   5 -11   8 1363.55 30.0509   1
   6 -11   8 25.3734 5.33072   1
   7 -11   8 1271.21 26.5553   1
  -4 -10   8 1750.99 57.9157   1
  -3 -10   8 3227.10 67.3012   1
  -2 -10   8 5019.96  88.546   1
  -1 -10   8 651.651 18.1525   1
   0 -10   8 1019.66 21.7415   1
   1 -10   8 188.966 10.7936   1
   2 -10   8 7683.10  107.78   1
   3 -10   8 6686.25 100.876   1
   4 -10   8 4485.25 70.1688   1
   5 -10   8 6925.97 107.019   1
   6 -10   8 1068.15 24.1535   1
   7 -10   8 2268.71 43.5675   1
   8 -10   8 1787.15 37.2732   1
  -5  -9   8 22.6074 5.47358   1
  -4  -9   8 532.095 16.5429   1
  -3  -9   8 2452.31  52.722   1
  -2  -9   8 2612.86 47.4048   1
  -1  -9   8 1596.44 30.7518   1
   0  -9   8 1783.82 31.2491   1
   1  -9   8 1066.14 22.6068   1
   2  -9   8 1128.94 19.9144   1
   3  -9   8 7495.11 107.839   1
   4  -9   8 4054.62 64.3404   1
   5  -9   8 7923.13 127.474   1
   6  -9   8 4846.36 86.6143   1
   7  -9   8  93.862 8.70017   1
   8  -9   8 823.449 25.5504   1
   9  -9   8 4249.84  115.14   1
  -6  -8   8 82.9729 10.7031   1
  -5  -8   8 321.055 12.8003   1
  -4  -8   8 410.274 20.0596   1
  -3  -8   8 1147.04 25.6735   1
  -2  -8   8 2124.84 37.1032   1
  -1  -8   8 2246.27 38.0623   1
   0  -8   8 3155.51 46.1779   1
   1  -8   8 1579.68 29.4223   1
   2  -8   8 1098.94 18.7008   1
   3  -8   8 1300.86  23.989   1
   4  -8   8 7879.25 114.767   1
   5  -8   8 3271.94 61.5479   1
   6  -8   8 2195.51 44.2717   1
   7  -8   8 568.488  20.114   1
   8  -8   8 3.56196 6.64177   1
   9  -8   8 1373.37 45.5805   1
  -7  -7   8 1316.41 39.4371   1
  -6  -7   8 127.135 8.40911   1
  -5  -7   8 659.252 18.3128   1
  -4  -7   8 63.7962 7.07752   1
  -3  -7   8 3943.26 62.2419   1
  -2  -7   8 4091.74 61.1622   1
  -1  -7   8 4851.10 71.1764   1
   0  -7   8 4060.51 56.8323   1
   1  -7   8 145.749 6.12389   1
   2  -7   8 27.5046 3.81697   1
   3  -7   8 2369.59 36.0785   1
   4  -7   8 5684.93 84.6277   1
   5  -7   811361.40 216.056   1
   6  -7   8 111.058 9.78498   1
   7  -7   8 1606.59 36.5963   1
   8  -7   8 46.4446 8.43381   1
   9  -7   8 650.633 24.4355   1
  -7  -6   8 4457.20 74.2775   1
  -6  -6   8 1818.50 35.5676   1
  -5  -6   8 3581.30 59.6971   1
  -4  -6   8 1410.33 26.4385   1
  -3  -6   8 495.063 13.4024   1
  -2  -6   8 3528.33 49.9719   1
  -1  -6   8 8005.20 105.632   1
   0  -6   816447.00 284.922   1
   1  -6   8 2286.47 49.9777   1
   2  -6   8 1030.13 23.7115   1
   3  -6   8 474.709 12.1543   1
   4  -6   8 6516.12 91.1715   1
   5  -6   8 8561.40 134.891   1
   6  -6   8 399.682 15.1112   1
   7  -6   8 3973.01 70.0468   1
   8  -6   8 987.351  27.291   1
   9  -6   8 151.402 11.1461   1
  10  -6   8 727.728 52.4205   1
  -8  -5   8 46.6575 6.32541   1
  -7  -5   8 4685.02 70.3739   1
  -6  -5   8 3112.75 49.4772   1
  -5  -5   8 5632.03 76.1843   1
  -4  -5   8 2703.16 44.6934   1
  -3  -5   8 413.394 10.8103   1
  -2  -5   8 2005.33 43.0833   1
  -1  -5   8 7402.76 133.259   1
   0  -5   811558.70 213.201   1
   1  -5   8 3214.65 63.7721   1
   2  -5   8 2163.19 44.9482   1
   3  -5   8 4072.74 110.174   1
   4  -5   8 109.934 6.74851   1
   5  -5   8 1071.77 20.2651   1
   6  -5   814077.20 225.731   1
   7  -5   8 2377.49 47.4664   1
   8  -5   8 7195.35 140.187   1
   9  -5   8  840.84 21.3464   1
  10  -5   8 244.939 14.6149   1
  -9  -4   8 501.587 40.8423   1
  -8  -4   8 1540.59  31.772   1
  -7  -4   8 1055.69 21.2939   1
  -6  -4   8 4313.82 63.8609   1
  -5  -4   8 3808.75 50.1758   1
  -4  -4   8 2664.40 33.8271   1
  -3  -4   8 28.5888 4.43849   1
  -2  -4   8 1095.01  50.036   1
  -1  -4   8 5206.68 94.7375   1
   0  -4   8 1439.96 30.1002   1
   1  -4   8 7816.39 128.676   1
   2  -4   8 6244.29 120.458   1
   3  -4   8 5696.41 136.212   1
   4  -4   8 556.085 20.3153   1
   5  -4   8 526.226 12.8158   1
   6  -4   8 1358.42 29.9578   1
   7  -4   8 5178.56 120.731   1
   8  -4   8 5811.86 101.949   1
   9  -4   8 1996.69 42.0062   1
  10  -4   8 1637.42 73.3586   1
  -9  -3   8 674.234 23.6384   1
  -8  -3   8 995.857 21.5034   1
  -7  -3   8 464.576 14.6596   1
  -6  -3   815218.90 191.309   1
  -5  -3   8 7529.26 89.3306   1
  -4  -3   8 2216.99 43.7663   1
  -3  -3   8 1352.21 26.6186   1
  -2  -3   8 1007.22  30.318   1
  -1  -3   8 7454.55 131.978   1
   0  -3   8 8598.40 144.134   1
   1  -3   8 2636.51 53.0821   1
   2  -3   8 6570.72  143.70   1
   3  -3   8 4725.14 96.4921   1
   4  -3   8 1372.21 34.5135   1
   5  -3   8 249.602 9.36174   1
   6  -3   8 239.437  11.362   1
   7  -3   812321.30 206.847   1
   8  -3   8 2664.07 51.7453   1
   9  -3   8 3703.41 63.2545   1
  10  -3   8 881.392 38.2502   1
 -10  -2   8 3516.22 115.847   1
  -9  -2   8 2075.18 44.5176   1
  -8  -2   8 72.6719 6.81019   1
  -7  -2   8 1643.54 43.1922   1
  -6  -2   8 9264.72 123.707   1
  -5  -2   812734.90 147.843   1
  -4  -2   8 4801.82  80.371   1
  -3  -2   8 4827.27 81.8856   1
  -2  -2   8 4401.71  98.634   1
  -1  -2   8 60.4799 5.33646   1
   0  -2   8 7381.13  143.40   1
   1  -2   8 3749.64 75.3042   1
   2  -2   840761.40  667.61   1
   3  -2   810500.50 173.364   1
   4  -2   8 2604.83 55.5699   1
   5  -2   8 71.4897 5.12908   1
   6  -2   8 1950.83 34.8666   1
   7  -2   814297.40 224.461   1
   8  -2   8 6600.52 101.561   1
   9  -2   8 1197.09 24.7225   1
 -10  -1   8 4885.85 141.571   1
  -9  -1   8 867.603 19.4327   1
  -8  -1   8 1722.03 30.1503   1
  -7  -1   8 309.718 17.9522   1
  -6  -1   8 3272.72 66.6775   1
  -5  -1   8 5913.24  79.233   1
  -4  -1   8 8082.26 115.411   1
  -3  -1   818507.60 274.309   1
  -2  -1   815164.40 250.111   1
  -1  -1   8 2963.21 68.1433   1
   0  -1   8 2245.23 46.9567   1
   1  -1   814226.60 219.494   1
   2  -1   823473.70 463.257   1
   3  -1   823382.60 375.606   1
   4  -1   8 7767.29  179.59   1
   5  -1   8 3202.77 41.5351   1
   6  -1   8 1813.64 29.7599   1
   7  -1   8 5390.93 85.8305   1
   8  -1   8 8035.32 121.419   1
   9  -1   8 5436.71 103.174   1
 -10   0   8 5649.63  99.238   1
  -9   0   8 296.935 13.4255   1
  -8   0   8 1269.25 25.9685   1
  -7   0   8 581.868 21.7161   1
  -6   0   8 185.265 8.01554   1
  -5   0   8 5693.06 110.561   1
  -4   0   8 7932.19 154.089   1
  -3   0   813390.30 271.529   1
  -2   0   8 4678.33 87.1913   1
  -1   0   810021.00 166.512   1
   0   0   8 1185.65  23.478   1
   1   0   8 7834.61 135.269   1
   2   0   811673.80 230.696   1
   3   0   827464.90 834.144   1
   4   0   8 3426.54 60.3419   1
   5   0   810842.20 143.042   1
   6   0   8 509.405 13.3753   1
   7   0   8  640.43 14.6949   1
   8   0   8 4125.32 68.2646   1
   9   0   8 6217.92  143.88   1
 -10   1   8 4186.88  75.715   1
  -9   1   8 2537.34 51.4588   1
  -8   1   8 2275.13 45.3598   1
  -7   1   8 540.526 20.0707   1
  -6   1   8 217.564 9.85403   1
  -5   1   8 4760.55 96.5907   1
  -4   1   8 5652.01 111.528   1
  -3   1   826314.00 526.215   1
  -2   1   8 5330.51 95.4238   1
  -1   1   8 1585.38 28.4004   1
   0   1   8 804.171 16.4565   1
   1   1   8 6767.79 136.035   1
   2   1   813477.20 266.413   1
   3   1   8 3991.91 81.0411   1
   4   1   8 8051.79 143.662   1
   5   1   8 2808.44 40.1576   1
   6   1   8 111.842 9.69024   1
   7   1   8 181.525  9.3097   1
   8   1   8 558.273 15.2746   1
   9   1   8 3024.77 137.652   1
 -11   2   8 1020.38 56.1097   1
 -10   2   8 3338.83 68.3298   1
  -9   2   8 9347.64 164.101   1
  -8   2   8 4561.96 86.8868   1
  -7   2   8 4913.03 131.367   1
  -6   2   8 17.1925 4.14253   1
  -5   2   8 2105.87 54.1829   1
  -4   2   815794.30 337.406   1
  -3   2   824350.60 462.354   1
  -2   2   819070.30 357.068   1
  -1   2   8 1421.32 28.5877   1
   0   2   8 264.015 9.94374   1
   1   2   8 2960.07 95.0131   1
   2   2   812369.50 244.526   1
   3   2   8 5329.03 73.6214   1
   4   2   811810.60 201.013   1
   5   2   8 927.874 18.6527   1
   6   2   8 478.656 15.3605   1
   7   2   8  107.98 8.01267   1
   8   2   8 135.277 9.13316   1
 -11   3   8 265.191 22.9356   1
 -10   3   8 347.594 18.0504   1
  -9   3   8 5278.60 113.796   1
  -8   3   811424.60 191.258   1
  -7   3   8 7128.08 107.195   1
  -6   3   8 1029.93 19.8993   1
  -5   3   8 25.7741 6.18578   1
  -4   3   8 6886.82 149.182   1
  -3   3   826039.00  400.90   1
  -2   3   814943.80 248.315   1
  -1   3   8 4246.70 74.7495   1
   0   3   8 3027.29 66.7958   1
   1   3   8 652.531 21.8753   1
   2   3   8 3505.52 54.8682   1
   3   3   8 4499.54 62.5893   1
   4   3   8 6853.19 101.306   1
   5   3   8 6352.86 100.164   1
   6   3   8 1961.28 33.6861   1
   7   3   8 926.612 35.8619   1
   8   3   8 122.851 13.1011   1
 -11   4   8 3.56865 7.55297   1
 -10   4   8 108.636 11.2065   1
  -9   4   8 1952.33 58.5681   1
  -8   4   8 8362.76 138.261   1
  -7   4   8 4152.33 64.2133   1
  -6   4   8 2197.91 39.4013   1
  -5   4   8 239.608 8.72639   1
  -4   4   8 2433.61 48.4471   1
  -3   4   8 4186.04 72.6378   1
  -2   4   8 3284.76  62.165   1
  -1   4   811079.30 209.258   1
   0   4   8 2632.03 63.7468   1
   1   4   8 691.639 14.9289   1
   2   4   8 43.7962 4.95807   1
   3   4   8 224.599 9.27422   1
   4   4   8 5781.57 93.5473   1
   5   4   8 8161.23 136.476   1
   6   4   8 2148.52 44.5895   1
   7   4   8 1725.51  35.243   1
 -11   5   8 218.536 32.6727   1
 -10   5   8 471.142 26.0156   1
  -9   5   8 2359.42 52.4994   1
  -8   5   8 6795.20 113.028   1
  -7   5   8 742.486 21.7705   1
  -6   5   8 3605.16 68.0091   1
  -5   5   8 589.634 14.5893   1
  -4   5   8 1920.57 26.6281   1
  -3   5   8 1583.47 26.1301   1
  -2   5   8 1747.69 28.0616   1
  -1   5   8 4798.24 77.9833   1
   0   5   8 4548.13 63.5266   1
   1   5   8 115.567 6.14988   1
   2   5   8  652.80 14.7112   1
   3   5   8  26.325 5.10313   1
   4   5   8 2313.48 44.1818   1
   5   5   8 2357.14 53.5937   1
   6   5   8 1382.44 33.3045   1
 -10   6   8 9.83484 6.51995   1
  -9   6   8 2447.67 53.8855   1
  -8   6   8 3130.77 68.4799   1
  -7   6   8 3819.74 68.0805   1
  -6   6   8 5064.27 83.9742   1
  -5   6   8 1049.27 23.0767   1
  -4   6   8 15.0496 3.78528   1
  -3   6   8 409.746 8.83771   1
  -2   6   8 2128.64 30.9461   1
  -1   6   8 4077.81 59.2741   1
   0   6   8 6574.98 117.672   1
   1   6   8 1152.86 23.0787   1
   2   6   8 2503.56 45.6919   1
   3   6   8 608.743 18.5345   1
   4   6   8 2045.55 47.3281   1
   5   6   8 1481.28 36.2307   1
   6   6   8 2743.97 95.1622   1
 -10   7   8 1251.89 31.9588   1
  -9   7   8 216.354 19.7581   1
  -8   7   8 1150.82 30.6534   1
  -7   7   8 2416.49 46.5873   1
  -6   7   8 1248.84 25.8994   1
  -5   7   813163.20 179.169   1
  -4   7   8 864.885 14.9665   1
  -3   7   8 1631.96 28.1255   1
  -2   7   8 426.797 12.2754   1
  -1   7   8 5809.50 90.8066   1
   0   7   8 8113.47 130.236   1
   1   7   8 7368.79 152.375   1
   2   7   8 2150.29 49.8704   1
   3   7   8 229.899 12.6354   1
   4   7   8 2625.56 63.6914   1
   5   7   8 1186.58 40.2095   1
 -10   8   8 1160.80 40.7206   1
  -9   8   8 838.895 22.6332   1
  -8   8   8 23.6149 6.85209   1
  -7   8   8 121.235 12.7909   1
  -6   8   8 2491.23 37.9593   1
  -5   8   8 4105.99 53.3117   1
  -4   8   8 7827.60 97.4879   1
  -3   8   8 4081.09 61.2942   1
  -2   8   8 243.248 9.85058   1
  -1   8   8 2193.40 43.5538   1
   0   8   8 2861.99 56.2348   1
   1   8   8 5530.96 101.293   1
   2   8   8 6585.51 156.645   1
   3   8   8 1209.82  36.539   1
   4   8   8 116.352 14.0856   1
  -9   9   8 929.898 28.5357   1
  -8   9   8  69.024 7.50326   1
  -7   9   8 72.2777 7.00773   1
  -6   9   8 2507.92 42.7927   1
  -5   9   8 1424.30 24.5178   1
  -4   9   8 5135.53 74.1858   1
  -3   9   8 1716.37   32.60   1
  -2   9   8 1661.26 34.0233   1
  -1   9   8 680.652 18.9681   1
   0   9   8 989.368 28.1467   1
   1   9   8 1871.55  45.321   1
   2   9   8 3561.90 86.8675   1
  -8  10   8 654.308 20.1678   1
  -7  10   8 442.183 16.0643   1
  -6  10   8 3202.96 58.8516   1
  -5  10   8 3471.36 60.8716   1
  -4  10   8 2174.50 40.7556   1
  -3  10   8 4884.10 84.4872   1
  -2  10   8 33.8202 5.64988   1
  -1  10   8 21.0328 5.78328   1
   0  10   8 686.596  24.118   1
   1  10   8 2341.38 86.7712   1
  -6  11   8 3874.57  86.214   1
  -5  11   8 3401.32 86.9939   1
  -4  11   8 4563.01 113.837   1
  -3  11   8 4393.21 97.4407   1
  -2  11   8  415.63   15.69   1
  -1  11   8 17.8835 9.00553   1
   0 -12   9 1215.96 57.2838   1
   1 -12   9 3726.93  74.712   1
   2 -12   9 1660.79 47.4958   1
   3 -12   9 157.019 11.7024   1
   4 -12   9 889.219 22.0295   1
   5 -12   9 2500.25 88.7143   1
  -2 -11   9 2690.70 56.4227   1
  -1 -11   9 2618.05 52.3216   1
   0 -11   9 7605.38 129.723   1
   1 -11   9 2635.82 46.8177   1
   2 -11   9 4505.48 82.1868   1
   3 -11   9 315.262 11.3053   1
   4 -11   9 580.348 16.1638   1
   5 -11   9 4524.90 97.1347   1
   6 -11   9 5657.21 106.991   1
   7 -11   9 1499.53 45.0274   1
  -3 -10   9 1424.19  37.868   1
  -2 -10   9 261.949 11.8228   1
  -1 -10   9 3416.85 58.1541   1
   0 -10   9 7775.54 119.713   1
   1 -10   9 6327.58 98.6462   1
   2 -10   9 8542.03 121.358   1
   3 -10   9 367.875 12.8082   1
   4 -10   9 95.2133 7.58241   1
   5 -10   9 2445.04 49.9243   1
   6 -10   9 7609.48 138.141   1
   7 -10   9 6232.63 122.717   1
   8 -10   9 3850.86 157.239   1
  -5  -9   9 1522.23  99.123   1
  -4  -9   9 4188.84 80.2632   1
  -3  -9   9 466.843  15.157   1
  -2  -9   9 23.3788   4.979   1
  -1  -9   9 1470.99 27.2048   1
   0  -9   9 2434.14 48.6008   1
   1  -9   910819.90 137.586   1
   2  -9   9 1414.03 24.8501   1
   3  -9   9 3429.36 55.6846   1
   4  -9   9 141.036 8.72065   1
   5  -9   9 262.608 12.9706   1
   6  -9   9 2240.47 50.3943   1
   7  -9   9 3372.35 72.6107   1
   8  -9   9 4204.95 99.7006   1
  -6  -8   9 2691.36 62.0835   1
  -5  -8   9 1322.17  38.011   1
  -4  -8   9 4501.73 77.5844   1
  -3  -8   9 1414.92 27.8185   1
  -2  -8   9 32.4651 5.39936   1
  -1  -8   9 484.289 12.8253   1
   0  -8   9 3258.65 49.1047   1
   1  -8   9 6290.62 81.9102   1
   2  -8   9 2744.36 39.9418   1
   3  -8   9 1359.41 24.7225   1
   4  -8   9 1892.91 37.1648   1
   5  -8   9 57.6164 8.75831   1
   6  -8   9 781.359  24.226   1
   7  -8   9 2178.93 53.1418   1
   8  -8   9 4498.18 98.4205   1
   9  -8   9 2797.45  70.086   1
  -7  -7   9  553.31 34.1455   1
  -6  -7   9 2334.19  49.361   1
  -5  -7   9 4475.87 111.998   1
  -4  -7   9 5325.80 80.8145   1
  -3  -7   9 4004.56 57.8227   1
  -2  -7   9  441.54 12.1899   1
  -1  -7   9  260.03 12.1249   1
   0  -7   9 1824.27 31.4828   1
   1  -7   9 7042.45 96.4496   1
   2  -7   9 2694.85 39.3991   1
   3  -7   9 3734.58 60.9095   1
   4  -7   9 2617.82 48.0935   1
   5  -7   9 686.236 20.2538   1
   6  -7   9 89.3009 8.54738   1
   7  -7   9 899.739 26.2512   1
   8  -7   9 6078.62 145.567   1
   9  -7   9 6326.58 148.435   1
  -7  -6   9 136.613 12.8141   1
  -6  -6   9 84.8465 10.0918   1
  -5  -6   9 2761.11 71.9714   1
  -4  -6   9 3653.20 55.3962   1
  -3  -6   9 2632.03 40.1477   1
  -2  -6   9 2461.80 38.8619   1
  -1  -6   9 4765.99  100.81   1
   0  -6   9 324.041 13.1277   1
   1  -6   9 2866.62  41.019   1
   2  -6   9 3964.30 58.6847   1
   3  -6   912953.00 192.798   1
   4  -6   9 5788.87 95.2822   1
   5  -6   9 5923.11 100.224   1
   6  -6   9 1440.60 30.9845   1
   7  -6   9 391.181 14.6365   1
   8  -6   9 9017.65 168.882   1
   9  -6   9 5885.57 225.829   1
  -8  -5   9 899.631 21.5681   1
  -7  -5   9 333.842 11.1162   1
  -6  -5   9 331.994 11.3398   1
  -5  -5   9 433.931 13.5572   1
  -4  -5   9 2251.24 34.9417   1
  -3  -5   9 1149.98 18.2624   1
  -2  -5   9 9038.32 104.768   1
  -1  -5   9 3580.10 78.5799   1
   0  -5   9  167.54 12.1419   1
   1  -5   9 120.188 7.90599   1
   2  -5   9 1487.59 40.9531   1
   3  -5   910336.10 166.956   1
   4  -5   910707.10  142.58   1
   5  -5   9 3047.90 51.9124   1
   6  -5   9 935.074 23.1436   1
   7  -5   9  290.88 15.7187   1
   8  -5   9 3040.22 61.0098   1
   9  -5   9 3610.22 68.7918   1
  -8  -4   9 216.053 10.5453   1
  -7  -4   9  149.68 8.20981   1
  -6  -4   9 1218.94  32.848   1
  -5  -4   9 213.266 7.86094   1
  -4  -4   9 483.975  10.164   1
  -3  -4   9 556.879 11.6394   1
  -2  -4   9 4655.39 86.3835   1
  -1  -4   9 4180.58 77.8037   1
   0  -4   9 6275.10 113.881   1
   1  -4   9 701.435 21.4585   1
   2  -4   9 49.7706 7.96245   1
   3  -4   9 5618.01 163.931   1
   4  -4   9 7975.04 107.808   1
   5  -4   9 2091.99 36.3873   1
   6  -4   9 9968.61 168.519   1
   7  -4   9 882.714 24.8217   1
   8  -4   9 125.466 9.66772   1
   9  -4   9 1756.07 33.3281   1
  -9  -3   9 2799.84 72.8612   1
  -8  -3   9 2885.49  48.395   1
  -7  -3   9 1119.20 22.1419   1
  -6  -3   9 4274.53 63.8814   1
  -5  -3   9 233.789 9.49666   1
  -4  -3   9 965.872 16.4782   1
  -3  -3   9 4818.10 82.5437   1
  -2  -3   9 8005.42  132.81   1
  -1  -3   922536.20 364.209   1
   0  -3   9 1585.12 36.8294   1
   1  -3   9 381.056 14.2037   1
   2  -3   9 2305.04 60.6696   1
   3  -3   9 5519.31 113.164   1
   4  -3   9 7074.28  107.94   1
   5  -3   9 1316.86 26.4462   1
   6  -3   9 2448.87 51.5465   1
   7  -3   9  161.66  10.874   1
   8  -3   9 68.9534 7.73638   1
   9  -3   9 230.455 10.5627   1
  -9  -2   9 884.444 29.7081   1
  -8  -2   9 3454.98 54.3472   1
  -7  -2   9 7244.53 102.062   1
  -6  -2   9 9771.23 130.248   1
  -5  -2   9 1239.10 19.3477   1
  -4  -2   9 565.592 13.7563   1
  -3  -2   9 3645.60 63.5036   1
  -2  -2   916941.90 263.432   1
  -1  -2   920853.80 400.504   1
   0  -2   9 4982.31 100.409   1
   1  -2   9 5309.87 110.886   1
   2  -2   9 251.938 12.4935   1
   3  -2   9 4515.31 92.5591   1
   4  -2   9 4585.71 68.1756   1
   5  -2   9 6586.32 90.7441   1
   6  -2   9 4389.30 74.4955   1
   7  -2   9 3833.03 65.7984   1
   8  -2   9 58.4325 6.83816   1
   9  -2   9 76.4518 6.73615   1
 -10  -1   9 221.746 22.8231   1
  -9  -1   9 29.0127 6.83237   1
  -8  -1   9 1896.09 34.1979   1
  -7  -1   9 9117.02 144.451   1
  -6  -1   910410.10  139.14   1
  -5  -1   9 8924.56 120.214   1
  -4  -1   9 1673.65 39.9264   1
  -3  -1   9 63.8448 6.51289   1
  -2  -1   911978.60 232.473   1
  -1  -1   914160.00 274.099   1
   0  -1   923507.50  445.46   1
   1  -1   913544.00 271.703   1
   2  -1   9 4136.36 81.3979   1
   3  -1   9 2001.24 46.1316   1
   4  -1   9 790.109 15.0123   1
   5  -1   9 8796.76 123.884   1
   6  -1   9 8566.96 138.714   1
   7  -1   9 4442.26 68.8331   1
   8  -1   9 2857.89 49.9033   1
   9  -1   9 510.613 29.9191   1
 -10   0   9 32.6575 6.03464   1
  -9   0   9 110.869  8.5583   1
  -8   0   9 688.334 24.2892   1
  -7   0   910442.20 152.593   1
  -6   0   9 5345.11 79.0289   1
  -5   0   9 7022.81  112.73   1
  -4   0   9 1406.29 33.7445   1
  -3   0   9 128.728 12.4798   1
  -2   0   9 6478.63 125.565   1
  -1   0   9 2859.01 56.3673   1
   0   0   9 8558.14 142.434   1
   1   0   913627.90 239.852   1
   2   0   9 2371.54  57.729   1
   3   0   9 3146.74 68.5269   1
   4   0   9 89.2999 7.52562   1
   5   0   9 1967.86 32.6894   1
   6   0   910194.40 144.502   1
   7   0   9 4283.00 68.8262   1
   8   0   9 7762.93 129.996   1
   9   0   9 1781.70 59.2431   1
 -10   1   9 1188.42 29.6585   1
  -9   1   9 280.976 14.3502   1
  -8   1   9 2674.20 66.5572   1
  -7   1   911389.50  182.35   1
  -6   1   9 7845.33  117.50   1
  -5   1   9 6281.25 86.8032   1
  -4   1   9 1834.70 41.8792   1
  -3   1   9 25.0961 5.32341   1
  -2   1   9 2804.58 58.2081   1
  -1   1   9 1480.62 34.7426   1
   0   1   911143.40  188.02   1
   1   1   912028.40 238.366   1
   2   1   9 3770.54 80.7796   1
   3   1   9 4447.08 62.6042   1
   4   1   9 23.1597 4.02467   1
   5   1   9 1705.75 26.9697   1
   6   1   9 8973.01  126.27   1
   7   1   9 2252.93 39.3812   1
   8   1   9 4364.36 116.729   1
 -10   2   9 2550.77  53.733   1
  -9   2   9 134.177 12.3205   1
  -8   2   9 4278.62 93.9482   1
  -7   2   9 7484.02 117.089   1
  -6   2   9 7019.03 94.9028   1
  -5   2   9 6954.14  96.831   1
  -4   2   914855.20 319.876   1
  -3   2   9 162.079 11.9452   1
  -2   2   9 2002.66 40.2797   1
  -1   2   9 216.251 8.85341   1
   0   2   912944.70 263.754   1
   1   2   916295.20 320.191   1
   2   2   9 7067.25 128.451   1
   3   2   9 5348.73  66.618   1
   4   2   9 617.922  14.414   1
   5   2   9 4568.94  66.754   1
   6   2   9 4067.43 62.8822   1
   7   2   9 8242.76 117.761   1
   8   2   9 3458.73 109.969   1
 -10   3   9 1586.97 37.0023   1
  -9   3   9 1552.33   41.12   1
  -8   3   9 132.925 10.3142   1
  -7   3   9 2371.08 42.7819   1
  -6   3   9 5904.86 83.8028   1
  -5   3   9 5071.72 74.8205   1
  -4   3   914359.60 310.359   1
  -3   3   9 3802.61  63.915   1
  -2   3   9 6085.25 105.238   1
  -1   3   9 1968.83 42.8463   1
   0   3   9 4683.87  97.832   1
   1   3   916788.80 363.322   1
   2   3   913155.80 192.423   1
   3   3   9 9305.93 129.257   1
   4   3   9 3934.58 61.5193   1
   5   3   9 3009.18 48.3486   1
   6   3   9 1893.98 36.9522   1
   7   3   9 7584.23  134.21   1
 -10   4   9 615.358 20.5737   1
  -9   4   9 3257.24 164.879   1
  -8   4   9 28.3529 6.90944   1
  -7   4   9 1317.59 25.8763   1
  -6   4   9 1100.00  24.554   1
  -5   4   9 2657.18 42.3734   1
  -4   4   9 7722.33 102.259   1
  -3   4   9 6961.39 100.813   1
  -2   4   9 2866.00 56.1279   1
  -1   4   9 47.3101 5.59336   1
   0   4   9 1082.46 18.7767   1
   1   4   9 8210.19 108.161   1
   2   4   9 5949.29 86.3335   1
   3   4   9 6372.16 96.6488   1
   4   4   9 6638.54 112.826   1
   5   4   9 31.1836 5.44228   1
   6   4   9 252.218 11.5368   1
   7   4   9 1973.82 63.7979   1
 -10   5   9 1909.83 53.8486   1
  -9   5   9 1162.42  49.002   1
  -8   5   9 292.479 13.7087   1
  -7   5   9  81.063 8.81603   1
  -6   5   9 1068.17 26.7127   1
  -5   5   9 8037.61  124.27   1
  -4   5   9 4150.90 54.6886   1
  -3   5   9 4988.04  59.908   1
  -2   5   9 2064.21 27.1302   1
  -1   5   9 897.293 17.0219   1
   0   5   9 3728.12 57.2507   1
   1   5   9 3102.37 48.0778   1
   2   5   9 4345.61 65.2329   1
   3   5   9 3383.59 57.9895   1
   4   5   9 1184.00 29.3929   1
   5   5   9  201.43 11.3647   1
   6   5   9 31.4844 5.57265   1
 -10   6   9 5006.92 151.224   1
  -9   6   9 3616.04 83.6354   1
  -8   6   9 3190.53 88.2901   1
  -7   6   9 897.926  23.549   1
  -6   6   9 23.8999   6.341   1
  -5   6   912380.40 184.614   1
  -4   6   9 9494.91 125.633   1
  -3   6   9 4203.66 52.6548   1
  -2   6   9 6209.06 79.8711   1
  -1   6   9  249.31 9.49244   1
   0   6   9 3620.61 58.9124   1
   1   6   9 3096.64 51.6881   1
   2   6   9 2555.40 49.4118   1
   3   6   9 3047.74 61.5419   1
   4   6   9 185.556 13.2519   1
   5   6   9 1050.78 38.7899   1
 -10   7   9 1880.86  76.949   1
  -9   7   9 5868.00 122.116   1
  -8   7   9 4151.18 77.9198   1
  -7   7   9 4906.07 88.6773   1
  -6   7   9 311.931 12.6894   1
  -5   7   9 2051.80 34.0137   1
  -4   7   9 7796.35 97.7246   1
  -3   7   9 5618.69 81.8222   1
  -2   7   9 6728.79  92.223   1
  -1   7   9 1134.15 23.3099   1
   0   7   9  116.91   8.407   1
   1   7   9  39.675  6.2866   1
   2   7   9 3660.49 71.3784   1
   3   7   9 5545.80 112.335   1
   4   7   9 495.378 23.5919   1
  -9   8   9 2192.58 44.9022   1
  -8   8   9 2977.59 52.7893   1
  -7   8   9 2556.07 47.2899   1
  -6   8   9 1454.73 27.7962   1
  -5   8   9 198.422 8.84323   1
  -4   8   9 2848.99 40.7649   1
  -3   8   9 1137.49 22.8909   1
  -2   8   9 5773.17 90.5614   1
  -1   8   9 1845.59 35.5341   1
   0   8   9 1269.95 29.0577   1
   1   8   9 749.559 21.9078   1
   2   8   9 486.981 17.9584   1
   3   8   9 1507.42 42.0975   1
  -9   9   9 892.981 105.268   1
  -8   9   9 2723.56 50.2123   1
  -7   9   9 2112.60 39.1096   1
  -6   9   9 380.572 13.5933   1
  -5   9   9 85.2602 6.98741   1
  -4   9   9 19.2995 5.38613   1
  -3   9   9 2389.66 40.1778   1
  -2   9   9 881.789 22.3078   1
  -1   9   9 847.753 23.7929   1
   0   9   9 1261.91 33.1855   1
   1   9   9 2660.67 61.1489   1
   2   9   9 3.84792 7.06156   1
  -7  10   9 3081.08  60.509   1
  -6  10   9 427.694 14.8167   1
  -5  10   9 124.007 7.71127   1
  -4  10   9 1038.70 24.9182   1
  -3  10   9 1688.85 35.3117   1
  -2  10   9 950.956 22.4528   1
  -1  10   9 3308.00 82.9164   1
   0  10   9 1043.10 42.9757   1
  -5  11   9 1831.18  78.448   1
  -4  11   9 2162.68 49.0889   1
  -3  11   9 152.361 10.5048   1
   1 -12  10 175.873 13.5426   1
   2 -12  10 1576.13 47.4598   1
   3 -12  10 4073.85 102.241   1
   4 -12  10 894.482 33.5094   1
  -2 -11  10 5212.61 614.856   1
  -1 -11  10 636.626 19.9319   1
   0 -11  10 408.412 16.3083   1
   1 -11  10 248.556 14.0231   1
   2 -11  10 1362.41  38.907   1
   3 -11  10 4048.70 74.1562   1
   4 -11  10 4087.13 74.5625   1
   5 -11  10 4824.45 102.422   1
   6 -11  10 1217.76 33.5093   1
  -3 -10  10 2393.98 116.712   1
  -2 -10  10 4474.41 84.0252   1
  -1 -10  10 3557.97 58.0264   1
   0 -10  10 5077.19 79.1018   1
   1 -10  10  171.34  10.201   1
   2 -10  10 80.6186 9.66332   1
   3 -10  10 2810.89 51.8789   1
   4 -10  10 9618.56 191.778   1
   5 -10  1011901.90 223.901   1
   6 -10  10 2753.56 55.1481   1
   7 -10  10 617.525 19.3315   1
  -4  -9  10  203.78 13.1756   1
  -3  -9  10 2731.33 52.4874   1
  -2  -9  10 1229.83 27.3238   1
  -1  -9  10 4225.81 64.7915   1
   0  -9  10 4512.95 70.7157   1
   1  -9  10 733.223 22.5661   1
   2  -9  10  91.856 6.10023   1
   3  -9  10 44.2171 5.51248   1
   4  -9  10 4619.41  90.891   1
   5  -9  1012321.00 210.466   1
   6  -9  10 6443.22 125.671   1
   7  -9  10 1644.98 45.7581   1
   8  -9  10 324.159 16.7681   1
  -5  -8  10 22.4603 6.50088   1
  -4  -8  10 41.8753  5.7623   1
  -3  -8  10 1865.72 35.1692   1
  -2  -8  10 1776.20 31.0872   1
  -1  -8  10 4694.15 71.5552   1
   0  -8  10 7036.43 95.6422   1
   1  -8  10 3344.99 55.7964   1
   2  -8  10 1322.97 25.1311   1
   3  -8  10 238.738 11.2365   1
   4  -8  1012333.70  236.54   1
   5  -8  10 6363.67 140.383   1
   6  -8  10 6111.95 130.628   1
   7  -8  10  931.08 37.6617   1
   8  -8  10  277.71 16.4282   1
  -6  -7  10 3337.87 101.263   1
  -5  -7  10 1741.38 36.3674   1
  -4  -7  10 108.272 8.19306   1
  -3  -7  10 2220.53 38.4814   1
  -2  -7  10 3415.59  47.543   1
  -1  -7  1010218.30 136.277   1
   0  -7  10 9341.76 135.206   1
   1  -7  10 4356.03 61.5454   1
   2  -7  10 186.481 9.38268   1
   3  -7  10 2809.69 53.0423   1
   4  -7  10 3018.22 62.9935   1
   5  -7  10 7420.27 140.237   1
   6  -7  10 5400.99 97.8954   1
   7  -7  10 2801.65 54.7346   1
   8  -7  10 34.5915 8.93804   1
   9  -7  10 341.426 18.9361   1
  -7  -6  10 1097.30  28.537   1
  -6  -6  10 2981.30 53.2197   1
  -5  -6  10 6585.11 98.6254   1
  -4  -6  10 264.254 10.6848   1
  -3  -6  10  81.363 5.85757   1
  -2  -6  10 1161.58 19.5245   1
  -1  -6  10 6519.54 89.4935   1
   0  -6  1014088.90 181.031   1
   1  -6  10 8961.95 121.769   1
   2  -6  10 3433.76 59.3096   1
   3  -6  10 111.456 8.82543   1
   4  -6  10 1660.32 36.5889   1
   5  -6  1010279.60 167.764   1
   6  -6  10 6108.27 103.424   1
   7  -6  10 8879.56 155.183   1
   8  -6  10 1198.76  30.103   1
   9  -6  10 6.82885 6.83918   1
  -8  -5  10 213.117  16.614   1
  -7  -5  10 36.1002 5.74141   1
  -6  -5  10 2135.15  37.469   1
  -5  -5  10 8717.49 116.316   1
  -4  -5  10 844.424 16.2843   1
  -3  -5  10 701.851 14.4493   1
  -2  -5  10 260.024 7.89571   1
  -1  -5  10 3941.87 66.5664   1
   0  -5  1010861.30 156.417   1
   1  -5  10 2505.01 43.0973   1
   2  -5  10 5723.81 99.9312   1
   3  -5  10 832.505  18.982   1
   4  -5  10 1885.75 33.7613   1
   5  -5  10  415.53 15.1244   1
   6  -5  10 1900.81 40.6422   1
   7  -5  10 5090.27 112.196   1
   8  -5  10 5899.46 122.511   1
   9  -5  10 817.197 34.1226   1
  -8  -4  10 1.36425 4.85511   1
  -7  -4  10 1607.22 30.4008   1
  -6  -4  10 2186.97 36.7382   1
  -5  -4  10 6001.36  76.183   1
  -4  -4  10 1819.37 28.4408   1
  -3  -4  10 396.206 10.0573   1
  -2  -4  10 24.1435 3.98243   1
  -1  -4  10 1053.36 37.4188   1
   0  -4  10 1855.63 46.2924   1
   1  -4  10 862.754 34.8495   1
   2  -4  10 5187.32 141.039   1
   3  -4  10 1894.06 29.9762   1
   4  -4  10 55.9527 5.37868   1
   5  -4  10 725.484 20.8897   1
   6  -4  10 82.6915 8.87252   1
   7  -4  10 8377.93 176.006   1
   8  -4  10 2610.07 53.4285   1
   9  -4  10 1884.19 44.9886   1
  -9  -3  10 691.183 24.4784   1
  -8  -3  10 10.4115 5.30023   1
  -7  -3  10 1862.08 32.7628   1
  -6  -3  10 3744.91 67.1507   1
  -5  -3  10 3876.16 56.3981   1
  -4  -3  10 5528.93 72.2924   1
  -3  -3  10 2770.32  39.468   1
  -2  -3  10 254.245 10.2156   1
  -1  -3  10 2363.35 50.3011   1
   0  -3  10 1488.06 39.1344   1
   1  -3  10 5625.84 163.566   1
   2  -3  10 4873.18 316.263   1
   3  -3  10 2373.05 47.5527   1
   4  -3  10 481.369 15.1007   1
   5  -3  10 72.7812 8.18334   1
   6  -3  10 958.404 24.1979   1
   7  -3  10 3818.76 74.9673   1
   8  -3  10 1050.21 24.8721   1
   9  -3  10 3037.35 62.8012   1
  -9  -2  10 3278.61  78.414   1
  -8  -2  10 865.038 22.6982   1
  -7  -2  10 29.6348 5.88883   1
  -6  -2  10 1764.71 53.2248   1
  -5  -2  10 4367.38 63.7975   1
  -4  -2  10 6091.09 81.6677   1
  -3  -2  10 7886.82 161.386   1
  -2  -2  10 1321.60 46.5545   1
  -1  -2  10 96.6518 11.8009   1
   0  -2  10 595.101 22.4558   1
   1  -2  10 3732.52 98.9295   1
   2  -2  1010910.90 293.867   1
   3  -2  10 5590.16 117.424   1
   4  -2  10 6921.78 117.538   1
   5  -2  10 1086.30 24.1569   1
   6  -2  10 180.234 10.6776   1
   7  -2  10 2057.44 36.8795   1
   8  -2  10 5438.60 89.0305   1
   9  -2  10 2670.85 64.2122   1
 -10  -1  10 1527.83 72.6486   1
  -9  -1  10 3222.03 61.0626   1
  -8  -1  10 2032.40 42.9007   1
  -7  -1  10 1535.63 58.8314   1
  -6  -1  10 1150.96 35.6904   1
  -5  -1  10 68.5266 5.67969   1
  -4  -1  10 2328.47  40.832   1
  -3  -1  1017257.80 352.025   1
  -2  -1  1013489.90 276.232   1
  -1  -1  10 978.925 25.2572   1
   0  -1  10 3987.11 86.3066   1
   1  -1  10 593.743 20.2742   1
   2  -1  1015317.60 535.697   1
   3  -1  10 7431.99 115.732   1
   4  -1  1010863.50 150.103   1
   5  -1  10 6465.05 96.5096   1
   6  -1  10 7.46616 4.66266   1
   7  -1  10 514.256 15.4816   1
   8  -1  10 3243.72 58.4332   1
   9  -1  10 2911.58 130.095   1
 -10   0  10 1199.24 36.4497   1
  -9   0  10 1692.12 33.8193   1
  -8   0  10 1732.75 38.2885   1
  -7   0  10 2829.79 59.4583   1
  -6   0  10 43.2483 6.83407   1
  -5   0  10 212.542 8.94481   1
  -4   0  10 1056.73 23.3956   1
  -3   0  10 5442.05 116.279   1
  -2   0  1015035.50 284.044   1
  -1   0  10 5376.25 105.958   1
   0   0  10 2023.00 45.3247   1
   1   0  10 252.479 10.1393   1
   2   0  10 5795.65 154.242   1
   3   0  10 5095.83  89.647   1
   4   0  10 6737.93 88.4228   1
   5   0  10 8726.07 121.541   1
   6   0  10 98.3131 7.19221   1
   7   0  10 178.426 9.46844   1
   8   0  10 39.5446 5.56238   1
 -10   1  10 1871.07  66.255   1
  -9   1  10 2354.21 47.7286   1
  -8   1  10 6552.13 120.033   1
  -7   1  10 3244.18 78.9306   1
  -6   1  10  780.53 30.2702   1
  -5   1  10 206.296 10.0323   1
  -4   1  10 3057.63 67.6473   1
  -3   1  1016553.70 335.497   1
  -2   1  1016683.90 315.426   1
  -1   1  1011752.50 189.939   1
   0   1  10 2383.45 44.9925   1
   1   1  10 565.951 18.9736   1
   2   1  10 5382.36 83.7039   1
   3   1  10 5894.81  85.903   1
   4   1  10 5064.11 72.3529   1
   5   1  10 3325.78 52.7177   1
   6   1  10 881.163 22.2731   1
   7   1  10 21.2962  6.1999   1
   8   1  10 210.887  15.643   1
 -10   2  10 965.275 30.5508   1
  -9   2  10 2430.70 63.7055   1
  -8   2  1010926.60 207.429   1
  -7   2  10 7959.19 131.096   1
  -6   2  10 5357.15 96.8944   1
  -5   2  10 1272.98 33.2165   1
  -4   2  10 7083.06 124.958   1
  -3   2  1014038.60 330.572   1
  -2   2  1012400.10 242.131   1
  -1   2  1021334.60 393.934   1
   0   2  10 5426.88 112.147   1
   1   2  10 70.5932 7.36588   1
   2   2  10 1209.61 19.2754   1
   3   2  10 7271.72 92.0166   1
   4   2  10 5899.76 77.1013   1
   5   2  10 7130.98 99.6851   1
   6   2  10 1434.67 25.9749   1
   7   2  10 514.008 27.7527   1
 -10   3  10 68.3654  9.4218   1
  -9   3  10 1606.76 46.5037   1
  -8   3  10 9985.80 160.818   1
  -7   3  10 4432.39 73.1247   1
  -6   3  10 9804.13 151.277   1
  -5   3  10 4615.91 79.4444   1
  -4   3  10 48.6967 5.23042   1
  -3   3  10 6920.59  89.715   1
  -2   3  10 8255.22 140.753   1
  -1   3  1022883.20 430.979   1
   0   3  1015524.90 233.649   1
   1   3  10 438.786 10.3687   1
   2   3  10 343.858 10.3933   1
   3   3  10 1869.30 31.6915   1
   4   3  10 9443.48 147.249   1
   5   3  10 7620.81 119.273   1
   6   3  10 2942.32 48.9981   1
   7   3  10 6087.57 181.999   1
 -10   4  10 8.81071 6.71767   1
  -9   4  10 1706.76  51.789   1
  -8   4  10 4170.39 76.9019   1
  -7   4  10 8483.30 152.669   1
  -6   4  10 4458.34  82.293   1
  -5   4  10 1254.34  25.079   1
  -4   4  10  137.22 7.14997   1
  -3   4  10 2957.43 39.3418   1
  -2   4  10 4104.89 51.5098   1
  -1   4  10 7966.87 99.3328   1
   0   4  10 3062.45 43.7756   1
   1   4  10 3776.69 55.7172   1
   2   4  10 3734.84 57.2239   1
   3   4  10 37.8548 5.83369   1
   4   4  10 4908.69 80.0988   1
   5   4  10 1107.55 24.5807   1
   6   4  10 6158.39 122.011   1
 -10   5  10 24.2215  7.9109   1
  -9   5  10 3501.55 82.5064   1
  -8   5  10 4671.50 105.261   1
  -7   5  10 8315.70 144.552   1
  -6   5  10 2011.10 42.7657   1
  -5   5  10 781.073 18.2224   1
  -4   5  10 93.3722 5.80123   1
  -3   5  10 498.627 10.4045   1
  -2   5  10  644.80 12.2971   1
  -1   5  10 6275.16 88.4535   1
   0   5  10 4553.17 72.5063   1
   1   5  10 2497.19 40.4939   1
   2   5  10 2682.37 43.0672   1
   3   5  10 445.419 14.1102   1
   4   5  10 1530.85 34.4203   1
   5   5  10 2060.62 43.8441   1
 -10   6  10 293.596 28.8962   1
  -9   6  10 1436.38 54.8433   1
  -8   6  10 3140.12  61.269   1
  -7   6  10 5086.10 87.1957   1
  -6   6  10 9274.53  137.45   1
  -5   6  10 1796.29  31.986   1
  -4   6  10  274.50 10.0425   1
  -3   6  10 58.8911 5.20372   1
  -2   6  10 1843.86 27.3252   1
  -1   6  10 5739.01 81.6748   1
   0   6  10 6200.84 96.1624   1
   1   6  10 2433.52 44.9409   1
   2   6  10 4063.89 73.6685   1
   3   6  10 108.898 9.87048   1
   4   6  10 729.326 19.5174   1
   5   6  10 2439.98 58.4777   1
  -9   7  10 27.0017  6.4394   1
  -8   7  10 658.346 19.9484   1
  -7   7  10 875.442 29.6861   1
  -6   7  10 7274.88 109.242   1
  -5   7  10 3949.79 58.0169   1
  -4   7  10 928.579 18.6913   1
  -3   7  10 3169.69 47.4271   1
  -2   7  10 32.6681 5.26745   1
  -1   7  10 1448.22 27.9737   1
   0   7  10 5681.61 99.8648   1
   1   7  10 5816.86  106.70   1
   2   7  10 4959.30 107.815   1
   3   7  10 1976.82 45.0714   1
   4   7  10 63.1931 8.92251   1
  -9   8  10  14.776 5.46702   1
  -8   8  10 64.1278 7.94266   1
  -7   8  10  21.817 6.43308   1
  -6   8  10 2288.33 38.8278   1
  -5   8  10 2326.61 40.1803   1
  -4   8  10 2829.80 43.4938   1
  -3   8  10 3419.07 56.3751   1
  -2   8  10 176.933 9.31331   1
  -1   8  10  68.577 6.53068   1
   0   8  10 1124.33 28.9205   1
   1   8  10 5757.53 112.924   1
   2   8  10 3478.86 86.0713   1
   3   8  10 698.909 29.4432   1
  -8   9  10 293.832 13.1293   1
  -7   9  10 63.1066 7.22214   1
  -6   9  10 1311.99 28.3899   1
  -5   9  10 2343.07 44.3596   1
  -4   9  10 1980.16 38.3703   1
  -3   9  10 2946.32   50.18   1
  -2   9  10 273.162 11.9027   1
  -1   9  10 598.822 17.8027   1
   0   9  10 135.897 12.5776   1
   1   9  10 1831.32 56.1565   1
  -7  10  10  21.483 13.5644   1
  -6  10  10 868.979 23.9807   1
  -5  10  10 3241.33 65.3242   1
  -4  10  10 4516.43 90.7608   1
  -3  10  10 3285.55 75.0303   1
  -2  10  10  58.273 7.06955   1
  -1  10  10 22.0095 5.41677   1
   2 -12  11 1156.07  137.78   1
   3 -12  11 85.5367 17.6247   1
  -1 -11  11 413.677 48.8579   1
   0 -11  11 2256.90 62.9391   1
   1 -11  11 8927.42 170.102   1
   2 -11  11 4354.33 101.614   1
   3 -11  11 1163.23 30.0714   1
   4 -11  11 103.135 10.6548   1
   5 -11  11 918.133 32.6458   1
   6 -11  11 2494.18 74.9171   1
  -3 -10  11 2863.76 208.239   1
  -2 -10  11 534.118  30.301   1
  -1 -10  11   20.94 5.66403   1
   0 -10  11 1617.08 30.6241   1
   1 -10  11 8124.87 120.239   1
   2 -10  11 7357.74  136.11   1
   3 -10  11 3575.88 72.5489   1
   4 -10  11 2221.03 55.7894   1
   5 -10  11  150.85 10.9953   1
   6 -10  11 2251.36 56.6968   1
   7 -10  11 2557.78 69.5945   1
  -4  -9  11 4591.53 121.495   1
  -3  -9  11 4490.44 89.3929   1
  -2  -9  11 229.412 14.5624   1
  -1  -9  11 125.779 7.75547   1
   0  -9  11 855.466 18.4369   1
   1  -9  11 5064.19 84.2193   1
   2  -9  11 4604.25 73.6041   1
   3  -9  11 3868.39 70.7412   1
   4  -9  11 3420.29 65.2938   1
   5  -9  11 303.388 17.5768   1
   6  -9  11 65.1719 9.24982   1
   7  -9  11 91.9858 9.84589   1
  -5  -8  11 2832.08 107.612   1
  -4  -8  11 6797.07 116.123   1
  -3  -8  11 3215.19 56.8179   1
  -2  -8  11 394.011 12.8602   1
  -1  -8  11 207.131 9.64913   1
   0  -8  11 2272.92 40.2641   1
   1  -8  11 1964.78 34.1169   1
   2  -8  11 6742.32 111.103   1
   3  -8  11 3294.71 61.9066   1
   4  -8  11 4521.30 94.9411   1
   5  -8  11 822.317 23.9431   1
   6  -8  11 159.843 12.4396   1
   7  -8  11 416.145 18.0774   1
   8  -8  11 3201.61  104.21   1
  -6  -7  11  230.30 13.1003   1
  -5  -7  11 3568.15 106.083   1
  -4  -7  11 7828.27  151.65   1
  -3  -7  11 5598.56 85.4704   1
  -2  -7  11 5738.52 80.6924   1
  -1  -7  11 488.809 16.2013   1
   0  -7  11 1066.68 35.8517   1
   1  -7  11 2748.05 62.4797   1
   2  -7  11 7825.22 127.929   1
   3  -7  11 8734.72  159.24   1
   4  -7  11 6034.84 123.371   1
   5  -7  11 306.934 15.1528   1
   6  -7  11 836.164 22.7383   1
   7  -7  11 1149.64 27.1066   1
   8  -7  11 3980.04  111.42   1
  -7  -6  11 850.901 52.6784   1
  -6  -6  11 163.059 11.6556   1
  -5  -6  11 1060.12 28.1653   1
  -4  -6  11 4054.73 66.6317   1
  -3  -6  11 4277.33 65.9132   1
  -2  -6  1110320.10 133.539   1
  -1  -6  11 2160.36 34.4478   1
   0  -6  11 49.9976 5.96865   1
   1  -6  11 34.0477 5.26881   1
   2  -6  11 2037.43 42.2478   1
   3  -6  1115953.80 308.166   1
   4  -6  1112358.50 215.992   1
   5  -6  11 6758.38 113.389   1
   6  -6  11 3186.18 58.0904   1
   7  -6  11 290.235 13.8713   1
   8  -6  11 6382.62 121.032   1
   9  -6  11 4374.59 181.562   1
  -7  -5  11 67.4762 7.60056   1
  -6  -5  11 360.177 20.1165   1
  -5  -5  11  122.98  8.0077   1
  -4  -5  11 1448.36 25.2461   1
  -3  -5  11 1597.71 28.4109   1
  -2  -5  11 2908.04 42.0294   1
  -1  -5  11 9409.93 130.249   1
   0  -5  11 2187.37 38.0185   1
   1  -5  11 255.396 9.99052   1
   2  -5  11 48.2446 8.18371   1
   3  -5  1114294.50 240.323   1
   4  -5  11 8331.38 137.928   1
   5  -5  11 5986.11 105.119   1
   6  -5  11 3215.12 62.2035   1
   7  -5  11 394.517 16.5344   1
   8  -5  11 2021.92 47.5488   1
   9  -5  11 2164.68  66.956   1
  -8  -4  11 1196.49 28.6948   1
  -7  -4  11 1812.64 33.0148   1
  -6  -4  11 75.7971 6.49888   1
  -5  -4  11 612.189 18.5298   1
  -4  -4  11 346.434 10.5026   1
  -3  -4  11 844.028 17.3016   1
  -2  -4  11 4962.06 71.7167   1
  -1  -4  11 9411.41 136.616   1
   0  -4  11  621.02 17.1673   1
   1  -4  11 67.4957  6.9581   1
   2  -4  11 572.566 18.3605   1
   3  -4  11 6386.28 92.2896   1
   4  -4  11 3850.83 63.2295   1
   5  -4  11 7599.48 143.621   1
   6  -4  11 3188.33  65.734   1
   7  -4  11  513.88 20.3393   1
   8  -4  11 22.5491 6.32923   1
   9  -4  11 1846.78 48.4602   1
  -9  -3  11 1580.12 92.2797   1
  -8  -3  11 917.944 23.2327   1
  -7  -3  11 3830.87 69.7721   1
  -6  -3  11 1115.92 26.6924   1
  -5  -3  11 382.428 16.3157   1
  -4  -3  11 231.122 9.01103   1
  -3  -3  11 1306.69 21.2858   1
  -2  -3  11 8540.89 124.884   1
  -1  -3  11 6540.04 331.302   1
   0  -3  11 5151.87 122.082   1
   1  -3  11 2888.02  85.633   1
   2  -3  11 459.987 15.2458   1
   3  -3  11 4753.84 79.7859   1
   4  -3  11 7456.41 134.784   1
   5  -3  11 5839.44 105.948   1
   6  -3  11 2688.15  54.473   1
   7  -3  11 149.298 10.5597   1
   8  -3  11 414.532 14.3169   1
   9  -3  11 13.1666 16.7605   1
  -9  -2  11 251.638 14.1034   1
  -8  -2  11 318.299 21.0682   1
  -7  -2  11 5690.90 99.8178   1
  -6  -2  11 6208.85 105.042   1
  -5  -2  11 901.795 19.7434   1
  -4  -2  11 4537.84 65.6422   1
  -3  -2  11 1013.61 19.2987   1
  -2  -2  11 8440.11 202.327   1
  -1  -2  11 5982.91  122.09   1
   0  -2  1111404.60 223.705   1
   1  -2  11 6541.38 198.655   1
   2  -2  11 104.483 9.64379   1
   3  -2  11 331.234 12.4141   1
   4  -2  11 1916.20 38.9654   1
   5  -2  11 3964.26 68.6028   1
   6  -2  11 9785.81 223.442   1
   7  -2  11  946.97  25.441   1
   8  -2  11  897.26 22.7652   1
  -9  -1  11 266.482 13.5346   1
  -8  -1  11  129.87 11.0275   1
  -7  -1  11 2406.54  51.711   1
  -6  -1  11 8205.41  136.00   1
  -5  -1  11 2182.14 43.2147   1
  -4  -1  11 3241.79  55.079   1
  -3  -1  11 363.827 17.6589   1
  -2  -1  11 1907.53 51.0114   1
  -1  -1  11 4386.15 95.7508   1
   0  -1  11 5284.89 120.215   1
   1  -1  11 8788.43 310.491   1
   2  -1  11 1420.09 24.8051   1
   3  -1  11 1173.21 23.2529   1
   4  -1  11 19.2234 4.93794   1
   5  -1  11 2084.99 35.5985   1
   6  -1  11 5457.67 90.6512   1
   7  -1  11 2221.04 40.5182   1
   8  -1  11 4406.58 77.2563   1
 -10   0  11 820.332 48.3227   1
  -9   0  11 866.935 24.5612   1
  -8   0  11 988.982 34.6564   1
  -7   0  11 2977.73  71.136   1
  -6   0  11 6836.43 119.324   1
  -5   0  11 2046.00 42.8306   1
  -4   0  11 3129.71 46.5467   1
  -3   0  11   53.05 7.41155   1
  -2   0  11 1058.75 29.4596   1
  -1   0  11 934.902 31.1173   1
   0   0  11 2445.16 63.6799   1
   1   0  11 3622.88 92.2953   1
   2   0  11 566.133 13.5673   1
   3   0  11 2684.74 39.0093   1
   4   0  11 2536.73 40.0198   1
   5   0  11 118.765 7.29447   1
   6   0  11 792.126 17.7855   1
   7   0  11 2592.90 46.4105   1
   8   0  11 4762.64 90.7428   1
 -10   1  11 2365.53 85.1972   1
  -9   1  11 363.882 16.0722   1
  -8   1  11  73.171 11.4367   1
  -7   1  11 2928.45  56.411   1
  -6   1  11 9464.63 154.114   1
  -5   1  11 8774.92 122.084   1
  -4   1  11 3178.72 43.7525   1
  -3   1  11 73.2786 6.72242   1
  -2   1  11 405.728 17.3931   1
  -1   1  11 1063.85 41.0243   1
   0   1  11 6557.67  143.85   1
   1   1  11 3123.19 43.0459   1
   2   1  11 4050.54 54.1585   1
   3   1  11 2180.85 33.7424   1
   4   1  11 1645.09  25.467   1
   5   1  11 762.456 17.0741   1
   6   1  11 427.864 13.4925   1
   7   1  11 1384.72 29.9432   1
 -10   2  11 4305.63 100.895   1
  -9   2  11 3998.83 79.7018   1
  -8   2  11 446.518 30.3767   1
  -7   2  11 1379.03 41.0643   1
  -6   2  11 2865.42 50.1167   1
  -5   2  1118739.10 261.021   1
  -4   2  11 6589.28 96.4531   1
  -3   2  11 4771.74 75.0274   1
  -2   2  11 319.817 10.2893   1
  -1   2  11 696.333 16.5331   1
   0   2  11 6987.65 99.3883   1
   1   2  1110380.30 150.954   1
   2   2  11 3737.27 57.6465   1
   3   2  11 5831.74 80.4359   1
   4   2  11 3075.31 43.4208   1
   5   2  11 27.9172 5.24057   1
   6   2  11 781.681 19.0197   1
   7   2  11 3367.31 66.1579   1
 -10   3  11 4994.18 103.992   1
  -9   3  11 3189.08 77.4235   1
  -8   3  11 484.265 27.6591   1
  -7   3  11 34.7948 6.60827   1
  -6   3  11 183.892 12.5888   1
  -5   3  11 7978.55 132.262   1
  -4   3  11 8402.34 121.675   1
  -3   3  11 8690.01 114.282   1
  -2   3  11 5034.57 61.7592   1
  -1   3  11 5990.92 97.9672   1
   0   3  11 193.199 7.48216   1
   1   3  11 7597.64 105.798   1
   2   3  11 9303.04 126.401   1
   3   3  1116443.90 238.198   1
   4   3  11 3365.94 54.3139   1
   5   3  11 702.511 18.2857   1
   6   3  11 545.643  14.937   1
 -10   4  11 3089.52 135.669   1
  -9   4  11 1821.59 53.3978   1
  -8   4  11 353.327 15.6974   1
  -7   4  11 766.332 21.4665   1
  -6   4  11 1183.70 46.4854   1
  -5   4  11 3021.15 55.8714   1
  -4   4  11 9802.87 142.979   1
  -3   4  11 5511.41 71.6835   1
  -2   4  1110116.80 126.673   1
  -1   4  11 3599.80 57.8926   1
   0   4  11 172.591 7.61897   1
   1   4  11 2290.95 34.9647   1
   2   4  11 5678.17 79.6304   1
   3   4  11 9107.00 135.176   1
   4   4  11 2144.22  38.897   1
   5   4  11 1120.14 26.6456   1
   6   4  11 695.449 30.8884   1
 -10   5  11 1956.38 76.0527   1
  -9   5  11 4505.68 110.699   1
  -8   5  11 1940.86 50.5509   1
  -7   5  11 600.656 22.0286   1
  -6   5  11 14.0796 6.52936   1
  -5   5  11 1285.19 28.3816   1
  -4   5  11 7621.49 103.316   1
  -3   5  11 6795.88 88.9269   1
  -2   5  1110520.30 151.939   1
  -1   5  11 367.836 11.0618   1
   0   5  11  16.192 4.50727   1
   1   5  11 41.7271 5.46509   1
   2   5  11 7244.37 117.718   1
   3   5  11 6552.09 106.783   1
   4   5  11 2784.21 55.4828   1
   5   5  11 425.198 23.3385   1
  -9   6  11 6391.65 169.965   1
  -8   6  11 3973.71 74.5415   1
  -7   6  11 3301.92 64.4562   1
  -6   6  11 330.474 14.2085   1
  -5   6  11 163.771 10.4053   1
  -4   6  11 6610.88 95.9811   1
  -3   6  11 9186.20 114.183   1
  -2   6  1114993.40 179.252   1
  -1   6  11 2851.47 43.9752   1
   0   6  11 37.8385 6.50719   1
   1   6  11 643.274 16.4367   1
   2   6  11 3943.92 66.9831   1
   3   6  11 5643.62 104.911   1
   4   6  11 4221.03 85.9891   1
  -9   7  11 2104.17 50.0662   1
  -8   7  11 5128.74 95.1635   1
  -7   7  11 6484.96 116.296   1
  -6   7  11 1305.94 27.0665   1
  -5   7  11 58.9265 8.12676   1
  -4   7  11 1126.75 23.8647   1
  -3   7  11 8478.67 126.511   1
  -2   7  11 6098.14 95.3394   1
  -1   7  11 4550.97 76.2517   1
   0   7  11 1453.70  28.933   1
   1   7  11 175.719 10.1546   1
   2   7  11 364.262  14.081   1
   3   7  11 2932.84 61.3493   1
  -8   8  11 4489.90 78.6963   1
  -7   8  11 2186.53  40.234   1
  -6   8  11 833.071 19.1443   1
  -5   8  11 103.686 7.82459   1
  -4   8  11 24.4969   5.927   1
  -3   8  11 1488.13 29.8797   1
  -2   8  11 2929.36 54.6518   1
  -1   8  11 2029.22 39.5922   1
   0   8  11 2730.71 52.9412   1
   1   8  11 888.794 23.2758   1
   2   8  11 40.2541 8.05081   1
  -7   9  11 3206.85 66.5292   1
  -6   9  11 254.371 12.6364   1
  -5   9  11 19.3751 5.96232   1
  -4   9  11 129.008 8.80183   1
  -3   9  11 820.927 18.4641   1
  -2   9  11 1543.31 32.7257   1
  -1   9  11 245.682 12.8715   1
   0   9  11 1822.24 59.9336   1
  -6  10  11 711.424 45.4589   1
  -5  10  11 658.946 21.9941   1
  -4  10  11 20.3806 6.85131   1
  -3  10  11 185.197 12.7796   1
  -2  10  11 1812.31 56.0279   1
   0 -11  12 1658.66 78.6741   1
   1 -11  12 206.452 25.5988   1
   2 -11  12 705.803 22.7669   1
   3 -11  12 817.437 26.7386   1
   4 -11  12 2251.11 56.8774   1
   5 -11  12 3431.63 321.018   1
  -2 -10  12 725.957 60.3199   1
  -1 -10  12 2213.66 59.4556   1
   0 -10  12 2884.49 79.9839   1
   1 -10  12 3333.63 64.2284   1
   2 -10  12 434.806 25.8051   1
   3 -10  12 71.6698 10.3777   1
   4 -10  12 2632.46 60.4353   1
   5 -10  12 5764.98 181.676   1
   6 -10  12 2677.63 77.0729   1
  -4  -9  12 25.5655 8.13782   1
  -3  -9  12 43.3267  7.2983   1
  -2  -9  12 1303.23 32.9984   1
  -1  -9  12 2108.34 45.0236   1
   0  -9  12 5198.06  105.34   1
   1  -9  12 1770.22 40.2657   1
   2  -9  12 2837.96 54.2972   1
   3  -9  12 5.05443 6.65158   1
   4  -9  12 510.884 18.1212   1
   5  -9  12 4843.10 112.696   1
   6  -9  12 3682.24 87.4617   1
   7  -9  12 5565.74 119.901   1
  -5  -8  12 2588.28 152.504   1
  -4  -8  12 73.9272  7.4067   1
  -3  -8  12 314.191 14.7623   1
  -2  -8  12 1629.65 33.6063   1
  -1  -8  12 1364.93  28.018   1
   0  -8  12 8010.45 146.556   1
   1  -8  12 1785.96 35.3572   1
   2  -8  12 3698.69 69.1369   1
   3  -8  12 99.1381 10.0077   1
   4  -8  12 2095.96 46.4366   1
   5  -8  12 3149.06 73.2263   1
   6  -8  12 4315.91 84.2484   1
   7  -8  12 3495.36 76.4618   1
  -6  -7  12 3428.67 102.845   1
  -5  -7  12 5485.16 155.752   1
  -4  -7  12 1970.20 57.7298   1
  -3  -7  12  323.48 13.1184   1
  -2  -7  12 133.944 8.12111   1
  -1  -7  12 9321.48 146.548   1
   0  -7  1214720.50 235.565   1
   1  -7  12 6675.18 117.671   1
   2  -7  12 4975.54 90.2479   1
   3  -7  12 1590.54 38.7436   1
   4  -7  12 3402.35  75.148   1
   5  -7  12 5541.27 107.366   1
   6  -7  12 5139.64 93.4033   1
   7  -7  12 5907.21 111.936   1
   8  -7  12 1897.87 50.8317   1
  -6  -6  12 6101.46  131.96   1
  -5  -6  12 5175.08 95.9944   1
  -4  -6  12 7090.30 113.169   1
  -3  -6  12 903.373 20.9584   1
  -2  -6  12   91.71 6.97816   1
  -1  -6  12 6099.64  101.35   1
   0  -6  12 9663.23 150.212   1
   1  -6  1210138.10 174.175   1
   2  -6  12 7729.82 146.301   1
   3  -6  12 6136.07 125.629   1
   4  -6  12 2195.09 47.8156   1
   5  -6  12 1218.03  29.473   1
   6  -6  12 2996.66 58.2945   1
   7  -6  1210588.20 182.334   1
   8  -6  12 4111.09 86.0695   1
  -7  -5  12 590.925 24.1686   1
  -6  -5  12 3562.36  64.028   1
  -5  -5  12 3119.92 53.9084   1
  -4  -5  12 3906.21 62.8151   1
  -3  -5  12 3598.68 57.4678   1
  -2  -5  12 869.392 21.5225   1
  -1  -5  12 3850.25  70.668   1
   0  -5  12 3649.89  69.055   1
   1  -5  1211276.20 182.846   1
   2  -5  12 6569.66 124.161   1
   3  -5  12 2869.70 56.5163   1
   4  -5  12 669.344 19.4081   1
   5  -5  12 17.9987 6.71139   1
   6  -5  12 2852.42 56.2188   1
   7  -5  12 4580.61 88.5186   1
   8  -5  12 5407.42 102.346   1
  -8  -4  12 84.2073 10.2808   1
  -7  -4  12 865.949 24.1319   1
  -6  -4  12 2726.54 43.3736   1
  -5  -4  1212244.30  164.76   1
  -4  -4  12 1852.52  34.192   1
  -3  -4  12 4546.49 73.0251   1
  -2  -4  12 63.0547 6.41181   1
  -1  -4  12 3708.90 68.0707   1
   0  -4  12 3918.74 88.6372   1
   1  -4  12 7697.14 136.978   1
   2  -4  12 4566.20 77.6769   1
   3  -4  12 1705.28 31.6776   1
   4  -4  12 2087.54 39.5687   1
   5  -4  12 190.163 12.7394   1
   6  -4  12 1423.54 34.7294   1
   7  -4  12 1212.92 33.2609   1
   8  -4  12 2715.03 59.8866   1
  -8  -3  12 209.177 11.9216   1
  -7  -3  12 92.5677  9.5267   1
  -6  -3  12 4948.93 83.0855   1
  -5  -3  12 6879.37 105.415   1
  -4  -3  12 4077.76 67.5521   1
  -3  -3  12 7345.26 108.732   1
  -2  -3  12 346.524 12.2613   1
  -1  -3  12 121.038 8.85059   1
   0  -3  12 2171.33 39.4266   1
   1  -3  12 4995.89 83.8177   1
   2  -3  1213036.60 203.855   1
   3  -3  12 3057.28 58.7291   1
   4  -3  12 1227.58 32.1853   1
   5  -3  12 1691.36  40.466   1
   6  -3  12 1827.28 41.9542   1
   7  -3  12 3539.43 77.1877   1
   8  -3  12 3037.47 58.6885   1
  -9  -2  12 1546.64 41.7486   1
  -8  -2  12 1681.89 36.8892   1
  -7  -2  12 194.234 15.6611   1
  -6  -2  12 284.862 16.5591   1
  -5  -2  12 3566.74 63.7017   1
  -4  -2  12 6415.32 109.361   1
  -3  -2  12 3496.04  53.511   1
  -2  -2  12 5526.71 102.949   1
  -1  -2  12 1061.17 28.4587   1
   0  -2  12 216.157 11.7469   1
   1  -2  12 1604.61 32.5169   1
   2  -2  1212414.30 208.426   1
   3  -2  12 6914.60 150.224   1
   4  -2  12 7191.17 127.108   1
   5  -2  12 5300.64 96.9958   1
   6  -2  12 176.849 10.5891   1
   7  -2  12 4452.42 79.4123   1
   8  -2  12 1936.34 42.7263   1
  -9  -1  12 1250.64 42.2076   1
  -8  -1  12 930.388 24.9702   1
  -7  -1  12 246.725 14.4154   1
  -6  -1  12 110.187 10.4674   1
  -5  -1  12 183.594  14.554   1
  -4  -1  12 1047.50 37.3369   1
  -3  -1  12 4111.83 65.7963   1
  -2  -1  12 1922.08   32.23   1
  -1  -1  12 5400.86 96.2407   1
   0  -1  12 4416.57 76.8138   1
   1  -1  12 35.9971 5.72084   1
   2  -1  12 3873.08 62.4813   1
   3  -1  12 5555.16 92.3825   1
   4  -1  12 8445.94 130.141   1
   5  -1  12 5018.58 80.0808   1
   6  -1  12 1561.87 32.8508   1
   7  -1  12 513.176  17.709   1
   8  -1  12 773.601 29.7196   1
  -9   0  12 1057.24 39.4937   1
  -8   0  12 3230.82 74.4331   1
  -7   0  12 58.0664 8.58005   1
  -6   0  12 33.0594 7.41337   1
  -5   0  12 552.868 24.7617   1
  -4   0  12 1407.13 30.4348   1
  -3   0  12 3401.88 53.9903   1
  -2   0  12 1833.59 32.2973   1
  -1   0  12 3361.55 58.2696   1
   0   0  12 2517.91 49.9188   1
   1   0  12 142.107 7.66022   1
   2   0  12 115.686 6.74051   1
   3   0  12 2561.33 49.7242   1
   4   0  12 6644.14 98.4316   1
   5   0  12 2229.94 37.5656   1
   6   0  12 1078.38 25.4558   1
   7   0  12 539.252 16.8181   1
  -9   1  12 2028.56 48.1944   1
  -8   1  12 5330.36 103.455   1
  -7   1  12 1031.02 27.2318   1
  -6   1  12 374.259 16.2952   1
  -5   1  12 1177.17 31.7335   1
  -4   1  12 1080.26 21.3138   1
  -3   1  12 3362.96  49.101   1
  -2   1  12 3724.20 55.3058   1
  -1   1  12 7238.11  107.81   1
   0   1  12 7770.87 113.163   1
   1   1  12 603.764 14.7206   1
   2   1  12 72.9413 6.30927   1
   3   1  12 911.431 19.7923   1
   4   1  12 8385.12 116.123   1
   5   1  12 2207.68 39.1589   1
   6   1  12 209.316  10.746   1
   7   1  12 1231.78 28.7411   1
 -10   2  12  237.91 31.1328   1
  -9   2  12  909.60 37.0814   1
  -8   2  12 1819.14 39.5287   1
  -7   2  1213328.70 212.602   1
  -6   2  12 4275.55 70.9213   1
  -5   2  12 3941.52 63.9076   1
  -4   2  12 68.5028 8.18718   1
  -3   2  12 3515.27 57.8614   1
  -2   2  12 9177.53 120.042   1
  -1   2  1214095.00 193.818   1
   0   2  12 4269.38  60.261   1
   1   2  12 665.695 14.4039   1
   2   2  12 63.2519 5.52086   1
   3   2  12 400.739 11.8724   1
   4   2  12 5476.29 103.473   1
   5   2  12 3073.03 54.7701   1
   6   2  12 969.732 24.6073   1
 -10   3  12 746.066 100.356   1
  -9   3  12 340.522 20.6281   1
  -8   3  12 1917.79 40.7232   1
  -7   3  12 7331.96 115.098   1
  -6   3  12 6804.92 113.771   1
  -5   3  12 4908.43 85.2836   1
  -4   3  12 536.547 18.7079   1
  -3   3  12 366.625 12.1087   1
  -2   3  12 2207.08 36.0859   1
  -1   3  12 5408.09 76.7737   1
   0   3  12 8224.08  137.19   1
   1   3  12 3246.52 58.9478   1
   2   3  12 1358.35 23.5562   1
   3   3  12  389.37  13.016   1
   4   3  12 451.993 13.3311   1
   5   3  12 2496.49 45.7092   1
   6   3  12 4853.84 126.012   1
  -9   4  12 30.2688 10.9221   1
  -8   4  12 2146.92  45.061   1
  -7   4  12 2410.90 48.7374   1
  -6   4  1210054.00 172.855   1
  -5   4  12 5077.68 93.8233   1
  -4   4  12 244.908 11.0197   1
  -3   4  12 106.494 7.03265   1
  -2   4  12 1709.10 28.8104   1
  -1   4  12 3671.42 57.4033   1
   0   4  12 3153.02 44.3962   1
   1   4  12 4140.21 56.7827   1
   2   4  12 2001.74 34.0416   1
   3   4  12 244.788 10.7629   1
   4   4  12 292.159 12.0602   1
   5   4  12 524.026 21.8704   1
  -9   5  12 71.6679 8.94981   1
  -8   5  12 3479.97  74.011   1
  -7   5  12 4702.12 111.816   1
  -6   5  1211487.00 187.336   1
  -5   5  12 3921.72 65.9636   1
  -4   5  12 314.814 12.3593   1
  -3   5  12 308.359 10.6198   1
  -2   5  12 1050.44 19.9471   1
  -1   5  12 5351.40 80.6052   1
   0   5  12 1115.92 23.4852   1
   1   5  12 3182.62 53.5261   1
   2   5  12 3578.29 61.9468   1
   3   5  12 473.645 16.1618   1
   4   5  12 2.42643 5.24552   1
  -9   6  12 358.945 17.8315   1
  -8   6  12 352.556 17.4134   1
  -7   6  12 2304.21 67.7586   1
  -6   6  12 8678.29 155.697   1
  -5   6  12 4867.63 81.2557   1
  -4   6  12 6117.33 84.3911   1
  -3   6  12 1446.76 24.2011   1
  -2   6  12  24.243 5.27021   1
  -1   6  12 2947.03 46.6815   1
   0   6  12 2890.49 48.5799   1
   1   6  12 7234.50 114.889   1
   2   6  12 9836.58 177.722   1
   3   6  12 337.094 14.6808   1
   4   6  12    0.00 14.3235   1
  -8   7  12 528.053 15.0988   1
  -7   7  12 764.934 33.1422   1
  -6   7  12 2485.14 55.8197   1
  -5   7  12 3410.31 60.1657   1
  -4   7  12 5532.98 92.4123   1
  -3   7  12 4733.07 75.7817   1
  -2   7  12 2905.74 51.8419   1
  -1   7  12 742.928 17.3485   1
   0   7  12 1751.95 35.3261   1
   1   7  12 5602.54 101.408   1
   2   7  12 7861.01 163.073   1
  -8   8  12 1425.84 45.8493   1
  -7   8  12 87.5903 7.79288   1
  -6   8  12 321.942 17.3873   1
  -5   8  12 1428.66 30.7724   1
  -4   8  12 3745.54 64.1615   1
  -3   8  12 5079.07 83.2665   1
  -2   8  12 1120.02 25.0372   1
  -1   8  12 590.538 18.0299   1
   0   8  12 537.866 20.1287   1
   1   8  12 3194.64 75.4775   1
  -6   9  12 512.675 18.3952   1
  -5   9  12 1844.99 40.4081   1
  -4   9  12 3087.97 63.3794   1
  -3   9  12 3440.44 76.8488   1
  -2   9  12 349.032 13.4601   1
  -1   9  12 573.738 18.0574   1
   1 -11  13 3683.94 430.296   1
   2 -11  13 2765.86 91.8673   1
   3 -11  13 2619.66  178.76   1
   4 -11  13 433.218 41.5396   1
  -2 -10  13 1683.12   85.26   1
  -1 -10  13 495.951 23.0535   1
   0 -10  13 109.753 9.44466   1
   1 -10  13 2063.61  46.208   1
   2 -10  13 1910.90 49.1272   1
   3 -10  13 3452.69 80.1968   1
   4 -10  13 3535.05 84.5079   1
   5 -10  13 349.128 16.4151   1
  -3  -9  13 1292.58 59.5316   1
  -2  -9  13 2896.42 216.375   1
  -1  -9  13 1241.93 43.3407   1
   0  -9  13 129.734 9.76707   1
   1  -9  13 1118.92 30.0349   1
   2  -9  13 1394.93 30.3937   1
   3  -9  13 3542.00  70.853   1
   4  -9  13 3687.26 73.1332   1
   5  -9  13 284.946 15.3396   1
   6  -9  13 322.371 16.0685   1
  -4  -8  13 4998.62 143.967   1
  -3  -8  13 1332.71 31.5088   1
  -2  -8  13 4912.42 94.9817   1
  -1  -8  13 760.733 27.1169   1
   0  -8  13 278.126 12.5807   1
   1  -8  13  969.75 25.9392   1
   2  -8  13 699.477 29.4217   1
   3  -8  13 3163.04 65.2551   1
   4  -8  13 1993.84 44.3163   1
   5  -8  13 2104.02 48.6078   1
   6  -8  13 1033.98 26.1683   1
   7  -8  13 10.4703 5.90449   1
  -5  -7  13 202.435 13.5821   1
  -4  -7  13 4935.18 114.858   1
  -3  -7  13 4676.17 81.5951   1
  -2  -7  13 3205.74 61.1137   1
  -1  -7  13 6953.96 116.438   1
   0  -7  13 1167.62 38.9186   1
   1  -7  13 373.794 15.0895   1
   2  -7  13 447.076 32.7083   1
   3  -7  13 6944.03 131.952   1
   4  -7  13 7861.53 156.476   1
   5  -7  13 5630.10 125.706   1
   6  -7  13 3502.35 65.5381   1
   7  -7  13 20.8441 6.03355   1
  -6  -6  13 913.174 64.8261   1
  -5  -6  13 29.6895 6.22857   1
  -4  -6  13 1798.28 37.3533   1
  -3  -6  13 3649.16 67.5111   1
  -2  -6  13 4131.84 72.6484   1
  -1  -6  13 8736.91 150.457   1
   0  -6  13 1983.91 44.2618   1
   1  -6  13 1828.46 46.8209   1
   2  -6  13 579.445 22.1388   1
   3  -6  13 2336.47 54.6358   1
   4  -6  13 7262.45 143.473   1
   5  -6  13 7021.23  122.22   1
   6  -6  13 9690.41 166.983   1
   7  -6  13 2064.20 43.8064   1
  -7  -5  13 1692.52 50.6795   1
  -6  -5  13 1914.82 61.3332   1
  -5  -5  13 566.096 17.3135   1
  -4  -5  13 47.4071 6.44697   1
  -3  -5  13 1686.79  41.246   1
  -2  -5  13 4771.35 86.4325   1
  -1  -5  13 4362.91  85.726   1
   0  -5  13 4188.97 82.7543   1
   1  -5  13 5951.97 125.432   1
   2  -5  13 22.9766 7.22064   1
   3  -5  13 294.022 14.3679   1
   4  -5  13 5290.58 91.4894   1
   5  -5  13 7832.62 138.309   1
   6  -5  1310653.90 184.214   1
   7  -5  13 3531.18  69.577   1
   8  -5  13  15.994 6.06378   1
  -7  -4  13 5190.78 111.015   1
  -6  -4  13 1077.13 32.2254   1
  -5  -4  13 69.8652 6.67565   1
  -4  -4  13 41.9229 7.14652   1
  -3  -4  13 2345.86 59.0511   1
  -2  -4  1312453.80 215.639   1
  -1  -4  13 3058.60 59.6365   1
   0  -4  13 6059.45 149.468   1
   1  -4  13 5848.94 105.901   1
   2  -4  13 407.717 15.9284   1
   3  -4  13 2522.61 51.1101   1
   4  -4  13 2490.46 51.3984   1
   5  -4  13 6217.23 120.525   1
   6  -4  13 6708.40 137.375   1
   7  -4  13 1069.42 30.0883   1
   8  -4  13 308.934 15.5338   1
  -8  -3  13 554.943 23.4387   1
  -7  -3  13 6331.79 109.608   1
  -6  -3  13 4401.84 74.2951   1
  -5  -3  13 4280.68 73.6015   1
  -4  -3  13  132.49 10.2166   1
  -3  -3  13 38.2507 5.89895   1
  -2  -3  13 8645.65 165.827   1
  -1  -3  1310860.00 184.786   1
   0  -3  1312501.50  202.34   1
   1  -3  13 7772.28 125.954   1
   2  -3  13 176.817 11.8748   1
   3  -3  13 3367.68 70.5599   1
   4  -3  13 2426.11 53.7211   1
   5  -3  13 9532.49 179.348   1
   6  -3  13 6517.59 115.745   1
   7  -3  13 1232.40 32.9219   1
   8  -3  13 628.311 21.8372   1
  -8  -2  13 607.652  38.036   1
  -7  -2  13 2165.06 43.4929   1
  -6  -2  13 6616.37 119.022   1
  -5  -2  13 5507.91 101.145   1
  -4  -2  13 7270.72 137.292   1
  -3  -2  13 366.882 16.1013   1
  -2  -2  13 2503.30 39.5969   1
  -1  -2  1311208.70 147.661   1
   0  -2  1313320.20 219.417   1
   1  -2  1311447.10 189.062   1
   2  -2  13 2934.82 59.0637   1
   3  -2  13 1506.22 34.6574   1
   4  -2  13 116.361 10.3253   1
   5  -2  13 8399.34 159.707   1
   6  -2  13 5819.27 104.248   1
   7  -2  13 3683.70  78.051   1
  -9  -1  13 162.921 13.5207   1
  -8  -1  13 367.581 21.2585   1
  -7  -1  13 555.913 20.1916   1
  -6  -1  13 2257.07 47.1471   1
  -5  -1  13 5701.41 109.761   1
  -4  -1  13 4547.22 84.7249   1
  -3  -1  13 48.9593 6.46828   1
  -2  -1  13  338.67 11.0743   1
  -1  -1  13 1738.27 29.8423   1
   0  -1  13 6143.36 108.886   1
   1  -1  13 7829.79 149.411   1
   2  -1  13 5054.70 93.8614   1
   3  -1  13 608.075 17.4621   1
   4  -1  13 45.3304 6.42486   1
   5  -1  13 1874.28 34.3354   1
   6  -1  13 1459.98  31.812   1
   7  -1  13 4026.25 85.3916   1
  -9   0  13 950.181 27.3247   1
  -8   0  13 230.068 17.4304   1
  -7   0  13 2811.36 66.2101   1
  -6   0  13 1027.39 30.9248   1
  -5   0  13 6214.83 111.483   1
  -4   0  13 5348.32 93.1223   1
  -3   0  13 466.503 20.3991   1
  -2   0  13 2129.48  36.818   1
  -1   0  13 382.635 15.3766   1
   0   0  13 6124.32 107.743   1
   1   0  13 3388.01 63.4771   1
   2   0  13 1528.82 27.3047   1
   3   0  13 1177.78 24.9418   1
   4   0  13  18.126 5.60903   1
   5   0  13 34.3724 6.59997   1
   6   0  13 374.604 14.7886   1
   7   0  13 1406.16 41.7331   1
  -9   1  13 2068.55 65.2887   1
  -8   1  13  16.584  6.9514   1
  -7   1  13 4001.25  80.369   1
  -6   1  13 2870.25 55.5632   1
  -5   1  13 3156.82 54.1611   1
  -4   1  13 5958.44 95.9489   1
  -3   1  13 392.842 14.5975   1
  -2   1  13 33.5634 5.79902   1
  -1   1  13  932.49 23.9835   1
   0   1  13  676.33 18.6691   1
   1   1  13 2655.84 50.4004   1
   2   1  13 3113.05 54.7354   1
   3   1  13 6669.28 110.513   1
   4   1  13 427.313 13.7562   1
   5   1  13 128.222 8.23498   1
   6   1  13 1069.89 26.2541   1
  -9   2  13 3059.80 66.9749   1
  -8   2  13 354.106 16.0917   1
  -7   2  13 14.9877 6.49066   1
  -6   2  13 940.937 28.7705   1
  -5   2  13 1457.25 50.6711   1
  -4   2  13 5812.15 105.261   1
  -3   2  13 3864.73  73.256   1
  -2   2  13 7596.62 125.955   1
  -1   2  13 370.051 14.9046   1
   0   2  13 1514.18 32.1728   1
   1   2  13 2445.10 58.8322   1
   2   2  13 2601.24 42.8226   1
   3   2  1313775.90 214.271   1
   4   2  13 1952.09 44.8765   1
   5   2  13 38.9249 8.08395   1
   6   2  13 216.822 12.7421   1
  -9   3  13 1672.55 51.2429   1
  -8   3  13 628.971 20.9598   1
  -7   3  13 1425.03 42.9478   1
  -6   3  13 723.397 20.8784   1
  -5   3  13 447.385 20.8074   1
  -4   3  13 1428.84 33.5172   1
  -3   3  13 1513.86 31.1269   1
  -2   3  13 7629.75 123.309   1
  -1   3  13 2183.97 37.2941   1
   0   3  13 46.3887 5.20948   1
   1   3  13 962.098  21.257   1
   2   3  13 4064.51 59.5771   1
   3   3  13 5999.56 89.9063   1
   4   3  13 6360.85 119.513   1
   5   3  13 2259.17 57.4555   1
  -9   4  13 1624.44  46.816   1
  -8   4  13  621.93  19.426   1
  -7   4  13 648.365 25.2405   1
  -6   4  13 171.643 11.8964   1
  -5   4  13 541.966 19.1566   1
  -4   4  13 75.4385 7.31654   1
  -3   4  13 3307.19 55.6086   1
  -2   4  13 5785.27 89.6379   1
  -1   4  13 6056.43  91.049   1
   0   4  13 298.136   11.86   1
   1   4  13 4.08592 4.99391   1
   2   4  13 852.498 18.6762   1
   3   4  13 3468.24 71.1347   1
   4   4  13 3284.37 64.2495   1
   5   4  13 1519.95 128.629   1
  -9   5  13 2741.70 89.8847   1
  -8   5  13 2963.67 63.7357   1
  -7   5  13 2606.90 56.0517   1
  -6   5  13 2254.40 51.4555   1
  -5   5  13 1922.54 39.1024   1
  -4   5  13 804.647 20.6533   1
  -3   5  13 8621.92  124.03   1
  -2   5  13 3506.97 54.7231   1
  -1   5  13 3735.82 60.2317   1
   0   5  13 588.066 15.9054   1
   1   5  13  105.11 7.76422   1
   2   5  13 561.831 17.3691   1
   3   5  13 3715.33 68.8296   1
   4   5  13 348.864 23.6238   1
  -9   6  13 1523.66 93.9882   1
  -8   6  13 6316.25 124.006   1
  -7   6  13 7045.88 152.219   1
  -6   6  13 3552.85 69.3433   1
  -5   6  13 73.8509 9.04155   1
  -4   6  13  799.58 19.9709   1
  -3   6  13 3844.95 64.9913   1
  -2   6  1311572.20  163.31   1
  -1   6  13 5050.81 74.5349   1
   0   6  13 2806.27 49.5839   1
   1   6  13 275.743  11.759   1
   2   6  13 950.275 24.5879   1
   3   6  13 2714.79 60.4376   1
  -8   7  13 3531.70 89.0152   1
  -7   7  13 8043.92 161.906   1
  -6   7  13 4725.57  87.857   1
  -5   7  13 1206.93 27.4026   1
  -4   7  13 23.5815 6.96996   1
  -3   7  13 2219.37 45.2626   1
  -2   7  13 6695.05  133.64   1
  -1   7  13 3146.83 68.6817   1
   0   7  13 4013.13 68.1082   1
   1   7  13 1902.98 37.6533   1
   2   7  13 26.9649 6.11063   1
  -7   8  13 4734.41 164.583   1
  -6   8  13 1918.76 46.3124   1
  -5   8  13 994.768  24.392   1
  -4   8  13 104.788 7.76208   1
  -3   8  13  411.45 23.2451   1
  -2   8  13 2104.89 58.3715   1
  -1   8  13 1802.79 71.9888   1
   0   8  13 2335.71 80.5166   1
  -5   9  13 1573.09 60.0239   1
  -4   9  13 16.3912 6.41615   1
  -3   9  13 772.517 34.0888   1
  -2   9  13 1186.52 46.8094   1
  -1 -10  14 789.012 53.4568   1
   0 -10  14 2364.72 63.2507   1
   1 -10  14 1264.19 45.3495   1
   2 -10  14 187.538 15.5716   1
   3 -10  14 307.264 13.8248   1
   4 -10  14 989.781 26.5084   1
  -3  -9  14 54.5835 18.5783   1
  -2  -9  14 92.6775 10.9896   1
  -1  -9  14 1118.56  28.533   1
   0  -9  14 1888.07 48.3997   1
   1  -9  14 1062.62 33.0123   1
   2  -9  14 1407.02 32.9543   1
   3  -9  14 380.664 16.0877   1
   4  -9  14 318.314 13.5485   1
   5  -9  14 1130.49 28.4193   1
   6  -9  14 1766.41 87.9099   1
  -4  -8  14  708.67 31.7418   1
  -3  -8  14 109.406  15.193   1
  -2  -8  14 59.9648  12.996   1
  -1  -8  14 2673.58  59.743   1
   0  -8  14 2520.11 52.5739   1
   1  -8  14 3188.54 80.6301   1
   2  -8  14 3231.63 66.2369   1
   3  -8  14 477.057 17.9154   1
   4  -8  14 480.205 17.4398   1
   5  -8  14 1450.46 35.4038   1
   6  -8  14 743.998 21.3513   1
  -5  -7  14 2657.55 79.9335   1
  -4  -7  14 3616.00 110.858   1
  -3  -7  14 2085.18 47.6779   1
  -2  -7  14 843.866 30.5686   1
  -1  -7  14 2117.05 44.0259   1
   0  -7  14 2004.00 47.2328   1
   1  -7  14 7925.18 198.955   1
   2  -7  1412542.20 244.875   1
   3  -7  14 1178.24 32.0094   1
   4  -7  14 53.5363 7.94284   1
   5  -7  14  433.35 16.5405   1
   6  -7  14 3718.98 73.1828   1
   7  -7  14 5899.83 214.565   1
  -6  -6  14 844.407  62.251   1
  -5  -6  14 3385.27 84.5839   1
  -4  -6  14 3526.89 84.1288   1
  -3  -6  14 5449.00 103.913   1
  -2  -6  14 1361.09 31.1928   1
  -1  -6  14 500.173 22.6426   1
   0  -6  14 3196.51 72.1491   1
   1  -6  14 3882.39 104.413   1
   2  -6  1415059.10 291.401   1
   3  -6  14 3720.00 80.2736   1
   4  -6  14 2053.50 48.1608   1
   5  -6  14 125.354 9.02687   1
   6  -6  14 1871.33 40.9492   1
   7  -6  14 2825.37 56.3804   1
  -7  -5  14 7.98676 14.8223   1
  -6  -5  14 876.343 32.2735   1
  -5  -5  14 2062.97 47.2697   1
  -4  -5  14 2729.59   57.87   1
  -3  -5  1410268.80 178.282   1
  -2  -5  14 783.439 23.1078   1
  -1  -5  14 4.33809  7.6294   1
   0  -5  14 726.658 25.1319   1
   1  -5  14 1061.68 53.5189   1
   2  -5  14 9370.68 174.099   1
   3  -5  14 6128.13 109.992   1
   4  -5  14 1556.78 39.5746   1
   5  -5  14 2359.81 51.4004   1
   6  -5  14 23.9982  7.0375   1
   7  -5  14 1264.21 29.3052   1
  -7  -4  14 109.668 13.4133   1
  -6  -4  14 1591.50 33.6776   1
  -5  -4  14 5492.95  91.674   1
  -4  -4  14 5918.51 112.869   1
  -3  -4  14 6959.80 124.697   1
  -2  -4  14 1599.99 39.9907   1
  -1  -4  14 322.331 15.7344   1
   0  -4  14 400.886 16.7295   1
   1  -4  14 1694.62 48.3769   1
   2  -4  14 5114.92 98.5456   1
   3  -4  14 8352.31 146.293   1
   4  -4  14 888.483 25.0685   1
   5  -4  14 2697.44 53.4962   1
   6  -4  14 25.6359 7.42529   1
   7  -4  14 761.291 22.9223   1
  -8  -3  14 4689.42 234.692   1
  -7  -3  14  380.66 24.0558   1
  -6  -3  14 3493.74 65.0963   1
  -5  -3  14 1146.77 40.3838   1
  -4  -3  1410212.10 239.901   1
  -3  -3  14 6249.53 113.054   1
  -2  -3  14 9185.72 199.776   1
  -1  -3  14 274.949   14.98   1
   0  -3  14 20.5428 6.85789   1
   1  -3  14 4478.08 83.7204   1
   2  -3  14 3289.85 64.2057   1
   3  -3  14 7207.92 142.348   1
   4  -3  14 8697.65 162.112   1
   5  -3  14 4094.63 76.6378   1
   6  -3  14 18.4757 6.28272   1
   7  -3  14  303.54 17.7609   1
  -8  -2  14 4672.52 132.818   1
  -7  -2  14 2040.99 47.9518   1
  -6  -2  14 181.332 12.1187   1
  -5  -2  14 919.079 46.0345   1
  -4  -2  14 5143.58 107.425   1
  -3  -2  14 7633.53 146.244   1
  -2  -2  14 8147.75 137.749   1
  -1  -2  14 3038.79 53.1788   1
   0  -2  14 1378.37 46.3008   1
   1  -2  14 1659.69 48.6019   1
   2  -2  14 510.345 21.1994   1
   3  -2  14 6386.06  124.91   1
   4  -2  1416735.90 284.858   1
   5  -2  14 4329.33 80.4649   1
   6  -2  14 1531.67 33.0849   1
   7  -2  14 43.6252 7.85088   1
  -8  -1  14 2211.82 64.5106   1
  -7  -1  14 1186.36 31.1279   1
  -6  -1  14 29.9513 7.73808   1
  -5  -1  14 1018.37 36.3901   1
  -4  -1  14 335.791 18.4846   1
  -3  -1  14 7856.27  133.04   1
  -2  -1  14 140.734 9.53143   1
  -1  -1  1413956.60 221.801   1
   0  -1  14 3005.76  73.245   1
   1  -1  14 123.483 12.6374   1
   2  -1  14  483.06 17.6927   1
   3  -1  14 678.329 21.0862   1
   4  -1  1410159.00 177.338   1
   5  -1  14 9279.97 161.435   1
   6  -1  14 1238.28 33.4412   1
   7  -1  14 1355.06 60.3551   1
  -9   0  14  995.13 65.4548   1
  -8   0  14 2045.55   45.45   1
  -7   0  14 1158.94 33.2434   1
  -6   0  14 1745.14 40.5428   1
  -5   0  14 332.873  16.154   1
  -4   0  14 614.445 24.1385   1
  -3   0  14 4113.22 74.0952   1
  -2   0  14 4678.10 82.6652   1
  -1   0  14 6757.38 137.859   1
   0   0  14 3853.29 83.4343   1
   1   0  14 42.8179 6.80313   1
   2   0  14 1172.67  31.386   1
   3   0  14 1773.64 37.8833   1
   4   0  14 5781.75 102.871   1
   5   0  14 3556.97 65.4239   1
   6   0  14 373.771 16.5462   1
  -9   1  14 1026.35 58.4129   1
  -8   1  14 3798.25 83.7062   1
  -7   1  14 2342.57 53.4329   1
  -6   1  14 4751.12 110.499   1
  -5   1  14  539.34 27.2308   1
  -4   1  14 892.715 22.9621   1
  -3   1  14 1176.13 31.4058   1
  -2   1  1410919.60 189.801   1
  -1   1  14 4291.61 83.7201   1
   0   1  14 8694.98  148.81   1
   1   1  14 78.8429 8.51536   1
   2   1  14 304.618 12.1931   1
   3   1  14 2637.49 46.9867   1
   4   1  14 4276.37 79.0547   1
   5   1  14 2520.36 59.6739   1
   6   1  14 2336.42 52.6419   1
  -9   2  14 177.878 18.1565   1
  -8   2  14 545.927 17.1779   1
  -7   2  14 1333.88 31.1848   1
  -6   2  14 6035.89 106.483   1
  -5   2  14 8949.25  155.70   1
  -4   2  14  31.782 7.88937   1
  -3   2  14 26.6342 7.63172   1
  -2   2  14 3458.49 64.2877   1
  -1   2  1412520.10  235.73   1
   0   2  14 4606.85 77.5076   1
   1   2  14 8042.15 128.348   1
   2   2  14 28.1956 5.47344   1
   3   2  14 660.392  18.548   1
   4   2  14 3930.01 88.4623   1
   5   2  14 2476.66 61.4364   1
  -9   3  14 42.8428 15.3767   1
  -8   3  14 283.426 14.3002   1
  -7   3  14 424.164 20.3256   1
  -6   3  14 7547.79 145.564   1
  -5   3  14 4477.65 88.6408   1
  -4   3  14 230.037  12.893   1
  -3   3  14 440.536 15.1223   1
  -2   3  14 118.253 8.93414   1
  -1   3  14 7861.76 142.315   1
   0   3  14 2463.66 45.7297   1
   1   3  14 1561.19 27.2834   1
   2   3  14 2249.99 38.7193   1
   3   3  14 450.432 14.8681   1
   4   3  14 537.675 15.9325   1
   5   3  14 73.3241 9.94707   1
  -8   4  14 183.434 11.1402   1
  -7   4  14 1090.66 36.1182   1
  -6   4  14 3488.16  78.856   1
  -5   4  14 2314.62 47.2901   1
  -4   4  14 1360.98 31.9167   1
  -3   4  14 14.3247 6.13771   1
  -2   4  14 21.2734 5.85919   1
  -1   4  14 953.703 21.3425   1
   0   4  14 1343.00 28.5867   1
   1   4  14 820.733 19.0426   1
   2   4  14 4904.50 90.2772   1
   3   4  14 35.7917 6.11512   1
   4   4  14  528.67 29.8971   1
  -8   5  14 3.60299  6.0708   1
  -7   5  14 3886.22 88.8037   1
  -6   5  14 2065.16 54.0592   1
  -5   5  14 6365.90 116.722   1
  -4   5  14 1547.69 31.4002   1
  -3   5  14 337.184 12.5928   1
  -2   5  14 138.123 8.45084   1
  -1   5  14 180.104 10.1873   1
   0   5  14 1852.06 34.8398   1
   1   5  14 2731.20 53.2068   1
   2   5  14 2163.12 43.1901   1
   3   5  14 334.533 21.0575   1
  -8   6  14 214.696 13.3714   1
  -7   6  14 534.717  38.907   1
  -6   6  14 1451.24 62.0134   1
  -5   6  14 3692.20  73.558   1
  -4   6  14 3635.07 61.6902   1
  -3   6  14 4913.97 75.8518   1
  -2   6  14 49.5169 6.44378   1
  -1   6  14 417.619 15.1968   1
   0   6  14 344.787 11.6435   1
   1   6  14 5492.11 118.684   1
   2   6  14 3842.08 78.9559   1
  -7   7  14 4.27323 5.77383   1
  -6   7  14 212.164 18.1974   1
  -5   7  14 456.203 20.7356   1
  -4   7  14 4772.69 90.0395   1
  -3   7  14 4636.02 87.5188   1
  -2   7  14 1811.46 45.1312   1
  -1   7  14 559.632 20.1698   1
   0   7  14 706.208 22.1027   1
   1   7  14 3617.58 118.565   1
  -6   8  14 64.3176 11.0816   1
  -5   8  14 26.8755 7.35245   1
  -4   8  14 3178.84 78.9079   1
  -3   8  14 2589.19 65.7923   1
  -2   8  14 3060.56 86.6284   1
  -1   8  14 912.513 31.1979   1
   1 -10  15 1115.94 112.659   1
   2 -10  15 1065.50 50.0617   1
   3 -10  15 5000.99 247.583   1
  -2  -9  15 845.274 72.5633   1
  -1  -9  15 205.231  14.734   1
   0  -9  15 4.07711 7.34281   1
   1  -9  15 1174.81 32.7513   1
   2  -9  15 664.481 22.2508   1
   3  -9  15 2040.47 42.6084   1
   4  -9  15 1758.50 43.3354   1
   5  -9  15 89.3207  16.451   1
  -3  -8  15 2306.64 66.0468   1
  -2  -8  15 5290.75 119.209   1
  -1  -8  15 1158.02 34.5512   1
   0  -8  15 22.2889 9.40391   1
   1  -8  15  700.74  22.203   1
   2  -8  15 949.191  51.625   1
   3  -8  15 2809.76 68.6815   1
   4  -8  15 2293.32 55.2838   1
   5  -8  15 277.018 15.3397   1
   6  -8  15 278.437 33.1801   1
  -4  -7  15  409.20 19.4713   1
  -3  -7  15 1862.18 42.9844   1
  -2  -7  15 5229.65 93.7825   1
  -1  -7  15 3818.18 72.1667   1
   0  -7  15 613.253 31.3904   1
   1  -7  15 474.206 23.7357   1
   2  -7  15  430.42 23.4588   1
   3  -7  15 2050.25 47.8514   1
   4  -7  15 3398.21 76.8371   1
   5  -7  15 3006.15 65.2179   1
   6  -7  15 1650.51 45.5239   1
  -5  -6  15 201.219 20.8565   1
  -4  -6  15 193.336  17.026   1
  -3  -6  15 141.431 12.7886   1
  -2  -6  15 3489.19   91.74   1
  -1  -6  15 2237.07 53.4168   1
   0  -6  15 3792.47 82.5857   1
   1  -6  15 5383.54 112.581   1
   2  -6  15 87.7653  10.759   1
   3  -6  15 83.2833 9.81581   1
   4  -6  15 710.076 25.3272   1
   5  -6  15 6534.06 155.618   1
   6  -6  15 7122.17 143.315   1
  -6  -5  15 3082.29 144.826   1
  -5  -5  15 349.234 21.8957   1
  -4  -5  15 151.012 18.3358   1
  -3  -5  15  129.75 16.7289   1
  -2  -5  15 1100.24 35.2826   1
  -1  -5  15 1563.21 41.1322   1
   0  -5  15 5613.36 117.591   1
   1  -5  15 3829.04 83.6444   1
   2  -5  15 3624.26 78.5392   1
   3  -5  15 420.783  16.541   1
   4  -5  15 131.421  12.088   1
   5  -5  15 5088.45 98.4946   1
   6  -5  15 4628.32  88.257   1
   7  -5  15 1378.94 83.2787   1
  -7  -4  15 2405.19 142.486   1
  -6  -4  15 1332.45 33.3048   1
  -5  -4  15 3470.54 71.5301   1
  -4  -4  15 353.907 16.5578   1
  -3  -4  15 90.5896 9.88268   1
  -2  -4  15 1922.37 47.9121   1
  -1  -4  15 2891.79 66.4556   1
   0  -4  15 6359.96 131.749   1
   1  -4  15 8524.22 159.323   1
   2  -4  15 1422.02 33.4326   1
   3  -4  15-6.31262 6.91148   1
   4  -4  15 202.781 12.3895   1
   5  -4  15 3457.86 66.4478   1
   6  -4  15 6008.22 122.183   1
   7  -4  15 1951.89 93.7384   1
  -7  -3  15 3819.10 74.0972   1
  -6  -3  15 1718.16 35.8911   1
  -5  -3  15 6680.11 124.984   1
  -4  -3  15 3495.18 71.0077   1
  -3  -3  15 1513.78  47.279   1
  -2  -3  15 1050.30 29.9015   1
  -1  -3  15 4814.71 95.6294   1
   0  -3  15 7516.12 133.938   1
   1  -3  1516147.20 296.727   1
   2  -3  15 3584.09 74.0001   1
   3  -3  15 4653.62 106.418   1
   4  -3  15 2757.62 59.2861   1
   5  -3  15 4151.62 76.6659   1
   6  -3  15 6712.60 117.636   1
  -8  -2  15 73.4135 29.5301   1
  -7  -2  15 1528.05 43.4457   1
  -6  -2  15 2375.50  50.371   1
  -5  -2  15 3376.05 68.3484   1
  -4  -2  1515318.10 283.157   1
  -3  -2  15 259.033 16.9741   1
  -2  -2  15 1377.67 31.1302   1
  -1  -2  15 3166.67 57.0593   1
   0  -2  15 8730.58 168.442   1
   1  -2  1513991.80 312.713   1
   2  -2  15 4064.98 96.2747   1
   3  -2  15 5308.20 105.433   1
   4  -2  15 193.936 12.8778   1
   5  -2  15 1934.00 40.2074   1
   6  -2  15 2605.89 52.9811   1
  -8  -1  15  88.236 11.9125   1
  -7  -1  15 2234.56 62.5513   1
  -6  -1  15 2596.81 54.1466   1
  -5  -1  15 5571.52 107.132   1
  -4  -1  15 5418.81 100.288   1
  -3  -1  15 1214.09 28.7081   1
  -2  -1  15 65.2611  8.2803   1
  -1  -1  15 291.721 13.9104   1
   0  -1  15 4900.29 102.911   1
   1  -1  15 4529.78  104.24   1
   2  -1  15 3598.08 76.4847   1
   3  -1  15 3721.79 83.2196   1
   4  -1  15 3680.14 74.3348   1
   5  -1  15 130.544 10.8165   1
   6  -1  15 669.183 26.9067   1
  -8   0  15 52.4664 8.87786   1
  -7   0  15 1011.75 29.7974   1
  -6   0  15 3283.53 69.6798   1
  -5   0  15 9003.77 181.852   1
  -4   0  15 3848.27  69.925   1
  -3   0  15 2632.92  50.854   1
  -2   0  15 95.6686 10.3914   1
  -1   0  15  266.41 21.6857   1
   0   0  1511256.10 221.315   1
   1   0  15 2429.00 57.0345   1
   2   0  15 3901.65 76.1585   1
   3   0  15 1403.20 34.8138   1
   4   0  15 2320.34 46.7008   1
   5   0  15 113.144 9.05353   1
   6   0  15 65.9262  8.4399   1
  -8   1  15 667.079 42.6549   1
  -7   1  15 24.6911 7.01789   1
  -6   1  15 2811.24 61.1823   1
  -5   1  1511355.90 204.564   1
  -4   1  15 8372.52 158.023   1
  -3   1  15 3058.88 65.8039   1
  -2   1  15 1019.82 27.7902   1
  -1   1  15 856.543  27.709   1
   0   1  15 1349.35  33.226   1
   1   1  15 2671.11 55.0508   1
   2   1  15 6031.63 102.994   1
   3   1  15 3853.38 68.0744   1
   4   1  15  861.75 24.0283   1
   5   1  15 364.875  17.618   1
  -8   2  15 1072.28 30.3807   1
  -7   2  15 31.6147  7.4591   1
  -6   2  15 269.821 16.1897   1
  -5   2  15 3039.70 62.0249   1
  -4   2  15 3386.04 70.8628   1
  -3   2  15 3651.07 78.9717   1
  -2   2  15 5270.12 100.666   1
  -1   2  15 366.706 16.0858   1
   0   2  15  360.64  14.217   1
   1   2  15 1355.01 28.5286   1
   2   2  15 3665.92 58.3427   1
   3   2  15 9871.92 194.276   1
   4   2  15 1730.67 41.5547   1
   5   2  15 2156.48 83.8253   1
  -8   3  15 546.239 17.5628   1
  -7   3  15 467.202 18.3203   1
  -6   3  15 9.04725 8.41236   1
  -5   3  15 80.3495  11.393   1
  -4   3  15 2393.95  48.731   1
  -3   3  15 1700.17 39.2982   1
  -2   3  15 4637.14 88.9144   1
  -1   3  15 1394.03 33.1857   1
   0   3  15 215.805 10.6486   1
   1   3  15 384.179 15.0871   1
   2   3  15 2105.02 40.2897   1
   3   3  15 3199.05 66.9205   1
   4   3  15 4121.28  179.54   1
  -8   4  15 807.653 22.1599   1
  -7   4  15 671.403 23.0887   1
  -6   4  15 44.3963 9.45632   1
  -5   4  15-1.42783 6.85159   1
  -4   4  15 290.909 14.9518   1
  -3   4  15 1508.03 30.5956   1
  -2   4  15 3532.51 60.9558   1
  -1   4  15 2077.15 44.5495   1
   0   4  15 162.204 9.75634   1
   1   4  15 319.451 12.8437   1
   2   4  15  531.75 25.8967   1
   3   4  15 2980.29 104.357   1
  -8   5  15 1513.03 101.533   1
  -7   5  15 4610.53 101.011   1
  -6   5  15 747.926 22.8176   1
  -5   5  15  55.999 7.61382   1
  -4   5  15 27.5319 7.31949   1
  -3   5  15 3905.07 62.6079   1
  -2   5  15 5274.79 96.8654   1
  -1   5  15 2855.45 52.4403   1
   0   5  15 1533.20 31.3483   1
   1   5  15 18.7085 5.89338   1
   2   5  15 816.467 27.5238   1
  -7   6  15 4962.68 119.172   1
  -6   6  15 2342.50 52.5213   1
  -5   6  15 1437.23 33.3278   1
  -4   6  15 586.687 18.9463   1
  -3   6  15 995.442 25.4296   1
  -2   6  15 5673.60 101.868   1
  -1   6  15 3153.94 68.5302   1
   0   6  15 5348.72 126.067   1
   1   6  15 971.659 31.7558   1
  -6   7  15 4167.08 101.447   1
  -5   7  15 1640.76 52.9683   1
  -4   7  15 1734.05 52.8932   1
  -3   7  15 585.627 22.8735   1
  -2   7  15 1066.44 33.3918   1
  -1   7  15 2234.21  91.555   1
   0   7  15 3012.04 143.046   1
   0  -9  16 823.188 31.8814   1
   1  -9  16 731.998 29.5551   1
   2  -9  16 1738.92 72.8628   1
   3  -9  16 100.098 10.6531   1
  -2  -8  16 76.4323 18.0163   1
  -1  -8  16 1008.84 32.8679   1
   0  -8  16 2482.23 55.1404   1
   1  -8  16 2215.02  54.784   1
   2  -8  16 2527.81 55.2741   1
   3  -8  16 1863.15 42.5141   1
   4  -8  16 29.0149 7.55978   1
   5  -8  16 818.147  56.591   1
  -4  -7  16 1923.25 104.632   1
  -3  -7  16 2233.09 85.3697   1
  -2  -7  16 1339.76 47.1053   1
  -1  -7  16 854.062 23.9352   1
   0  -7  16 1434.52 39.7388   1
   1  -7  16 4361.25 112.321   1
   2  -7  16 3708.99 85.7745   1
   3  -7  16 2551.66 61.5913   1
   4  -7  16 253.794 16.2737   1
   5  -7  16 28.4044 8.19317   1
  -5  -6  16 253.926 50.3264   1
  -4  -6  16 1814.47 47.7847   1
  -3  -6  16 3200.73 89.1216   1
  -2  -6  16 2282.20 50.0634   1
  -1  -6  16 144.681 11.7735   1
   0  -6  16 618.561 22.1708   1
   1  -6  16 814.107 33.1175   1
   2  -6  16 4110.65 94.6577   1
   3  -6  16 2253.50 56.2423   1
   4  -6  16 2542.14  67.555   1
   5  -6  16 873.476 29.5052   1
  -5  -5  16 692.208 24.4856   1
  -4  -5  16 3156.73 63.8459   1
  -3  -5  16 2547.90 66.9322   1
  -2  -5  16 1260.67 34.8602   1
  -1  -5  16 647.235 23.9202   1
   0  -5  16 46.3914 9.86863   1
   1  -5  16 3417.57 75.1985   1
   2  -5  16 4079.55 87.2394   1
   3  -5  16 93.7307 9.24065   1
   4  -5  16 2238.20 55.4667   1
   5  -5  16 1479.00  38.804   1
   6  -5  16 5.38162 7.11628   1
  -6  -4  16 42.7109 7.74659   1
  -5  -4  16 1597.89 40.3247   1
  -4  -4  16 2717.79 79.8959   1
  -3  -4  16 8797.70 208.923   1
  -2  -4  16 2062.34 50.4015   1
  -1  -4  16 1492.56 40.0218   1
   0  -4  16 144.228 11.3353   1
   1  -4  16 2872.19 71.5983   1
   2  -4  16 2391.02 51.9455   1
   3  -4  16 1196.86 31.0524   1
   4  -4  16 2554.06 62.3119   1
   5  -4  16 1697.82 41.2237   1
   6  -4  16 109.983 12.3313   1
  -7  -3  16 3895.51 194.942   1
  -6  -3  16 247.969 11.9684   1
  -5  -3  16 25.8182 7.32173   1
  -4  -3  16 4037.83 117.848   1
  -3  -3  1610293.70 232.215   1
  -2  -3  16 2583.14 67.1869   1
  -1  -3  16 4955.80  124.28   1
   0  -3  16 2881.62 78.8347   1
   1  -3  16 49.1008 8.53841   1
   2  -3  16 3246.00 78.9065   1
   3  -3  16 2835.77 76.3327   1
   4  -3  16 6058.27 125.608   1
   5  -3  16 4839.30 109.601   1
   6  -3  16 1371.74 42.2172   1
  -7  -2  16 1852.78 38.2029   1
  -6  -2  16 1669.52 37.1932   1
  -5  -2  16 387.281 30.6096   1
  -4  -2  16 738.967 32.1839   1
  -3  -2  16 1687.70 39.6045   1
  -2  -2  16 5489.90 99.0681   1
  -1  -2  16 5540.58 99.8707   1
   0  -2  16 5557.98 124.142   1
   1  -2  16 2963.51 135.317   1
   2  -2  16 136.169  12.697   1
   3  -2  16 2036.39 64.9274   1
   4  -2  16 7055.41 144.768   1
   5  -2  16 6570.66 122.769   1
   6  -2  16 4516.97 229.079   1
  -7  -1  16 2000.12 45.3495   1
  -6  -1  16 821.576   30.08   1
  -5  -1  16  299.07 23.5301   1
  -4  -1  16 166.343 14.7872   1
  -3  -1  16  825.44 23.6319   1
  -2  -1  16 2749.09 54.6989   1
  -1  -1  16 7599.52 143.284   1
   0  -1  16 2597.42 60.4501   1
   1  -1  16 3714.65 96.7141   1
   2  -1  16 584.224 22.0071   1
   3  -1  16 646.443 23.6345   1
   4  -1  16 3501.03 71.1909   1
   5  -1  16 5191.25 91.8827   1
  -8   0  16 3393.88 124.865   1
  -7   0  16 1197.14 32.5728   1
  -6   0  16 1863.75 73.3715   1
  -5   0  16 1152.92 51.4315   1
  -4   0  16 364.212 17.4496   1
  -3   0  16 528.997 19.4359   1
  -2   0  16 3488.56 77.2352   1
  -1   0  16 5125.66 107.567   1
   0   0  16 6994.43 142.155   1
   1   0  16 1755.33 44.2748   1
   2   0  16 2237.62 56.0995   1
   3   0  16 2173.90 47.7588   1
   4   0  16 2553.28 49.1301   1
   5   0  16 4034.75 97.1226   1
  -8   1  16 2467.87 72.0863   1
  -7   1  16 2537.56 54.1851   1
  -6   1  16 6375.04 255.944   1
  -5   1  16 3784.31 147.337   1
  -4   1  16  236.41 15.5809   1
  -3   1  16 165.041  14.337   1
  -2   1  16 2659.96  89.132   1
  -1   1  1611500.30 226.021   1
   0   1  1612707.30 247.876   1
   1   1  16 1051.89 27.6192   1
   2   1  16 4202.63 72.2812   1
   3   1  16 1656.21 42.6343   1
   4   1  16 3519.98 77.4992   1
  -8   2  16 364.551 29.5611   1
  -7   2  16 2182.05 58.5456   1
  -6   2  16 5146.92 114.422   1
  -5   2  16 3811.26 104.501   1
  -4   2  16 3074.84 74.2742   1
  -3   2  16 60.3409 9.61827   1
  -2   2  16 722.305 24.1349   1
  -1   2  16 8087.72 172.552   1
   0   2  16 3289.94  65.044   1
   1   2  16 7971.69 135.949   1
   2   2  16 2933.36 61.7623   1
   3   2  16 318.341 13.8031   1
   4   2  16 1617.90 81.4648   1
  -7   3  16 1574.96 39.5207   1
  -6   3  16 3479.20 77.3853   1
  -5   3  16 2158.19 49.4941   1
  -4   3  16 3824.14 74.3959   1
  -3   3  16 384.953  16.524   1
  -2   3  16 833.574 26.0183   1
  -1   3  16 1894.76 41.4539   1
   0   3  16 1937.69 44.7115   1
   1   3  16 4192.52 84.6984   1
   2   3  16 2590.82 62.0697   1
   3   3  16 757.703 22.5306   1
  -7   4  16 1986.80  46.818   1
  -6   4  16 4881.97  103.65   1
  -5   4  16 2775.71 55.6382   1
  -4   4  16 1072.91 27.5035   1
  -3   4  16 707.178 18.8143   1
  -2   4  16 893.113 23.6637   1
  -1   4  16 1374.27 34.7617   1
   0   4  16 979.062 27.1589   1
   1   4  16 2033.68 48.1362   1
   2   4  16 1190.39 74.0001   1
  -7   5  16 741.455 49.6819   1
  -6   5  16 4971.05 96.4278   1
  -5   5  16 3105.69 59.5525   1
  -4   5  16 2264.02 43.8617   1
  -3   5  16 2660.03 53.7691   1
  -2   5  16 124.573 9.73965   1
  -1   5  16 518.204 16.6296   1
   0   5  16 1005.16 28.9498   1
   1   5  16 2898.69 78.7275   1
  -6   6  16 1292.52  38.142   1
  -5   6  16 808.937 23.8461   1
  -4   6  16 2709.00 52.8092   1
  -3   6  16 2328.76 93.7046   1
  -2   6  16 1224.95  29.686   1
  -1   6  16 460.117 18.7302   1
   0   6  16 161.316 19.4478   1
  -4   7  16 537.564   52.75   1
  -3   7  16 1433.43 92.1623   1
  -1  -8  17 1102.30 73.1212   1
   0  -8  17 608.871 27.0546   1
   1  -8  17 229.563 14.9688   1
   2  -8  17 1580.46 49.9702   1
   3  -8  17 5169.34 233.635   1
  -3  -7  17 909.065 41.6806   1
  -2  -7  17 4023.86  112.93   1
  -1  -7  17 1883.16  48.632   1
   0  -7  17 1942.22 50.6648   1
   1  -7  17 780.887 29.3121   1
   2  -7  17 262.789 24.8467   1
   3  -7  17 1979.81 66.6633   1
   4  -7  17 2392.50 69.2909   1
  -4  -6  17-2.12332 7.49228   1
  -3  -6  17 119.587 15.4175   1
  -2  -6  17 1462.14 57.8672   1
  -1  -6  17 1372.62 35.1655   1
   0  -6  17 774.753 27.3075   1
   1  -6  17 2066.23 48.5272   1
   2  -6  17 510.817 21.0225   1
   3  -6  17 44.7059 8.12028   1
   4  -6  17 310.577 19.4463   1
   5  -6  17 1439.77 60.6691   1
  -5  -5  17 19.0323 8.32097   1
  -4  -5  17 81.7451 8.10818   1
  -3  -5  17 400.195 19.3362   1
  -2  -5  17 347.773 17.0893   1
  -1  -5  17 792.068 28.5776   1
   0  -5  17 1223.47 37.5384   1
   1  -5  17 1046.90 28.1954   1
   2  -5  17 892.172 26.6677   1
   3  -5  17 279.496 16.0084   1
   4  -5  17 54.2993 10.9891   1
   5  -5  17 1387.99 69.9742   1
  -5  -4  17 995.446 34.8172   1
  -4  -4  17 2498.34 64.4341   1
  -3  -4  17 18.6988 7.76417   1
  -2  -4  17 192.581 14.0616   1
  -1  -4  17 508.125 20.5292   1
   0  -4  17 6045.33 182.194   1
   1  -4  17 2930.73 76.3251   1
   2  -4  17 835.005 26.4456   1
   3  -4  17 763.056 26.3244   1
   4  -4  17 67.5129 10.2169   1
   5  -4  17 2161.34  78.528   1
  -6  -3  17 1506.41 51.0725   1
  -5  -3  17 4495.45 102.605   1
  -4  -3  17 4865.91 142.892   1
  -3  -3  17 2062.55 68.5262   1
  -2  -3  17 32.0366  9.8703   1
  -1  -3  17 36.1706 8.04447   1
   0  -3  17 4822.71 137.301   1
   1  -3  17 6310.60 151.487   1
   2  -3  17 4685.35 92.1619   1
   3  -3  17 2307.56 63.3204   1
   4  -3  17 19.2668 8.84297   1
   5  -3  17 693.743 25.1605   1
  -6  -2  17  402.56 19.8944   1
  -5  -2  17 2789.62 61.6869   1
  -4  -2  17 3928.47  84.459   1
  -3  -2  17 4669.68 90.5212   1
  -2  -2  17 2525.98 53.7156   1
  -1  -2  17  81.206 11.6574   1
   0  -2  17 2273.06 57.0679   1
   1  -2  17 4569.40 98.5514   1
   2  -2  17 4049.15 87.4047   1
   3  -2  17 5473.18 121.248   1
   4  -2  17 2169.42 59.0052   1
   5  -2  17 313.122 16.4583   1
  -7  -1  17 253.365 14.0042   1
  -6  -1  17 233.911 21.4264   1
  -5  -1  17 4870.25  143.52   1
  -4  -1  17 3191.96 64.7325   1
  -3  -1  17 5672.82 101.518   1
  -2  -1  17 2448.38 53.0711   1
  -1  -1  17 160.778 11.4382   1
   0  -1  17 722.774 27.7054   1
   1  -1  17 1617.91 41.2616   1
   2  -1  17 2123.71 57.4938   1
   3  -1  17 7330.32 177.829   1
   4  -1  17 523.976 24.7605   1
   5  -1  17 179.827 32.9145   1
  -7   0  17 4.27905 8.71586   1
  -6   0  17 969.606 28.7491   1
  -5   0  17 4409.28 92.8506   1
  -4   0  17 6009.03 134.254   1
  -3   0  17 2818.02 59.6142   1
  -2   0  17 5338.38 111.158   1
  -1   0  17 18.7477 8.28734   1
   0   0  17 1417.24 52.4182   1
   1   0  17 1160.31 32.5993   1
   2   0  17 2235.00 50.4524   1
   3   0  17 5655.39 107.342   1
   4   0  17 990.415 31.0546   1
  -7   1  17 929.861 45.8389   1
  -6   1  17 19.3719 8.88122   1
  -5   1  17 3531.36  96.889   1
  -4   1  17 7029.79  141.15   1
  -3   1  17 3997.39  85.563   1
  -2   1  17 8116.75 205.799   1
  -1   1  17 1383.43 37.4202   1
   0   1  17 11.5192 8.10067   1
   1   1  17 1962.00 43.1767   1
   2   1  17 1868.10 47.4015   1
   3   1  17 5599.26 114.013   1
   4   1  17 4698.60 252.127   1
  -7   2  17 1645.64 45.3233   1
  -6   2  17 69.8207 11.9866   1
  -5   2  17 1200.25 52.6263   1
  -4   2  17 1071.75 30.2657   1
  -3   2  17 4346.41 90.9145   1
  -2   2  17 4140.11 125.867   1
  -1   2  17 5503.24 105.294   1
   0   2  17 715.513 21.9902   1
   1   2  17 13.3795 6.51371   1
   2   2  17 1178.44 39.1164   1
   3   2  17 3868.70 123.009   1
  -7   3  17 1396.45 44.8175   1
  -6   3  17 150.809 17.7584   1
  -5   3  17 483.827 18.6812   1
  -4   3  17 197.962  12.183   1
  -3   3  17 2335.77 52.9868   1
  -2   3  17 2683.91 54.6384   1
  -1   3  17 2211.44 50.7407   1
   0   3  17 2065.30 52.0175   1
   1   3  17 1655.00 50.0879   1
   2   3  17 2600.00 134.938   1
  -6   4  17 390.636 16.6347   1
  -5   4  17 165.606 10.7916   1
  -4   4  17 206.254 11.5703   1
  -3   4  17 1937.75 41.7304   1
  -2   4  17 2823.37 55.9106   1
  -1   4  17 1884.66 47.7852   1
   0   4  17 3362.95 68.7856   1
   1   4  17 408.886 23.0635   1
  -5   5  17 1639.51  34.806   1
  -4   5  17 102.022 8.08479   1
  -3   5  17 1682.95 42.7321   1
  -2   5  17 5277.55  158.42   1
  -1   5  17 3659.77 84.3421   1
   0   5  17 3960.36 167.046   1
  -3   6  17 82.9455 21.2971   1
  -1  -7  18 78.0673 11.5749   1
   0  -7  18 227.918  15.113   1
   1  -7  18 5873.78 159.137   1
   2  -7  18 8640.76 228.396   1
   3  -7  18 3916.95 132.679   1
  -3  -6  18 3308.24 139.329   1
  -2  -6  18 1459.34 59.5009   1
  -1  -6  18 213.853 13.4358   1
   0  -6  18 52.8736 8.57838   1
   1  -6  18 1584.89 42.0164   1
   2  -6  18 3252.88 102.719   1
   3  -6  18 3729.54  91.866   1
  -4  -5  18 1969.96 61.8546   1
  -3  -5  18 1991.99 68.5832   1
  -2  -5  18 1650.85 45.4809   1
  -1  -5  18 382.569 17.0891   1
   0  -5  18 20.0928 8.39159   1
   1  -5  18 1256.30 38.6782   1
   2  -5  18 1379.62  34.834   1
   3  -5  18 1278.83 38.3369   1
   4  -5  18 2489.43  74.073   1
  -5  -4  18 2.23176 12.2646   1
  -4  -4  18 4382.82  103.46   1
  -3  -4  18 3134.99 98.3492   1
  -2  -4  18 2582.53 65.9718   1
  -1  -4  18 1797.12 58.7897   1
   0  -4  18 16.9605 7.31342   1
   1  -4  18 221.656 14.4217   1
   2  -4  18 1427.16 36.2648   1
   3  -4  18 1873.96 43.2143   1
   4  -4  18 2769.63 104.779   1
  -5  -3  18 103.692 13.2288   1
  -4  -3  18 1278.43 40.4467   1
  -3  -3  18 1554.29 55.3202   1
  -2  -3  18 2060.38 50.6321   1
  -1  -3  18 4722.25 136.907   1
   0  -3  18 1445.72 68.8643   1
   1  -3  18 17.7997 7.18817   1
   2  -3  18 232.884 14.4073   1
   3  -3  18 356.772 17.3344   1
   4  -3  18 3629.45 81.0443   1
  -6  -2  18 1282.12  56.128   1
  -5  -2  18 503.704  20.112   1
  -4  -2  18 14.3105 7.09645   1
  -3  -2  18 759.599 22.1639   1
  -2  -2  18 868.928 24.2969   1
  -1  -2  18 1405.20 44.5256   1
   0  -2  18 3201.19 93.5239   1
   1  -2  18 1065.35 35.0193   1
   2  -2  18 1232.00 37.6014   1
   3  -2  18 7.28425 8.22703   1
   4  -2  18 1608.99 67.5195   1
  -6  -1  18 770.687 30.2139   1
  -5  -1  18 998.351 43.9597   1
  -4  -1  18  22.949 6.91801   1
  -3  -1  18  214.88 14.8136   1
  -2  -1  18 43.8463 9.09665   1
  -1  -1  18 3569.80 84.7014   1
   0  -1  18 1765.17 45.2207   1
   1  -1  18 2118.42 57.3629   1
   2  -1  18 1859.16 55.8355   1
   3  -1  18  -7.245 7.37491   1
   4  -1  18 828.262 94.1833   1
  -6   0  18 3520.21 109.618   1
  -5   0  18 1562.33  66.999   1
  -4   0  18 364.621 17.3811   1
  -3   0  18 61.7367 8.91056   1
  -2   0  18 1099.49 51.4776   1
  -1   0  18 5233.02 162.089   1
   0   0  18 2117.91 54.4169   1
   1   0  18 3879.00 88.4028   1
   2   0  18 1840.47 45.8422   1
   3   0  18-9.32797 9.32797   1
  -6   1  18 2743.07 108.538   1
  -5   1  18 4099.05 167.244   1
  -4   1  18 4145.11 80.0631   1
  -3   1  18 1159.24 31.9399   1
  -2   1  18 442.327  21.512   1
  -1   1  18 2916.50 69.8056   1
   0   1  18 5035.81  136.94   1
   1   1  18 7669.30 139.635   1
   2   1  18 4968.41 117.954   1
   3   1  18 211.487 38.1331   1
  -6   2  18 2412.38 69.9072   1
  -5   2  18 4190.76 93.3272   1
  -4   2  18 4915.78  99.716   1
  -3   2  18 3344.30 79.1558   1
  -2   2  18-3.73763 8.03297   1
  -1   2  18 766.841 24.6812   1
   0   2  18 3289.96 70.1815   1
   1   2  18 7219.82 217.189   1
   2   2  18 4102.56 189.634   1
  -6   3  18 3458.80 125.542   1
  -5   3  18 2158.93 62.5999   1
  -4   3  18 3843.53 88.9231   1
  -3   3  18 2564.98 62.3982   1
  -2   3  18  18.946 7.20539   1
  -1   3  18 109.831 9.50814   1
   0   3  18 1803.96 58.3398   1
   1   3  18 2294.77 95.4648   1
  -5   4  18 3082.53 87.9194   1
  -4   4  18 4093.62 84.1317   1
  -3   4  18 2232.56 48.6479   1
  -2   4  18 14.3382 7.89397   1
  -1   4  18 560.006 20.2761   1
   0   4  18 766.072 87.6241   1
  -1  -6  19 1051.16 85.8655   1
   0  -6  19 3250.80  141.15   1
   1  -6  19 3020.26 94.4997   1
   2  -6  19 273.463 32.3122   1
  -2  -5  19 1418.99 97.7042   1
  -1  -5  19 909.013 49.9311   1
   0  -5  19 2839.58 93.8037   1
   1  -5  19 1607.02 42.4769   1
   2  -5  19 1541.47 40.2314   1
  -3  -4  19 258.801 21.5783   1
  -2  -4  19 16.9296 7.06797   1
  -1  -4  19 753.825 29.5257   1
   0  -4  19 4795.99 159.326   1
   1  -4  19 4127.78 95.6118   1
   2  -4  19 2148.27 48.2288   1
   3  -4  19 1309.03  81.523   1
  -4  -3  19 1708.55 92.0691   1
  -3  -3  19 1500.56 70.8574   1
  -2  -3  19 1965.39 58.0357   1
  -1  -3  19  13.413 9.47435   1
   0  -3  19 2302.57 69.6816   1
   1  -3  19 3388.96 83.3884   1
   2  -3  19 3049.24 75.7709   1
   3  -3  19 4948.79 172.031   1
  -5  -2  19  437.23 40.8509   1
  -4  -2  19 2465.11  88.829   1
  -3  -2  19 1249.25  56.613   1
  -2  -2  19 2041.98 63.9615   1
  -1  -2  19  377.70 23.0916   1
   0  -2  19 801.373 25.9123   1
   1  -2  19 818.104 32.1565   1
   2  -2  19 3678.67 96.2344   1
   3  -2  19 2451.95 85.2306   1
  -5  -1  19 1557.44 63.9923   1
  -4  -1  19 1787.33 69.7532   1
  -3  -1  19 1486.43 38.4548   1
  -2  -1  19 939.212  27.793   1
  -1  -1  19 329.229  17.895   1
   0  -1  19 35.4139  9.6325   1
   1  -1  19 656.092 42.7304   1
   2  -1  19 1858.85  53.338   1
  -5   0  19 1794.55 48.6525   1
  -4   0  19 1898.96 47.7762   1
  -3   0  19 4658.41 120.558   1
  -2   0  19 2932.34 81.0369   1
  -1   0  19 785.649 30.8714   1
   0   0  19 26.6877 10.2426   1
   1   0  19 330.891 13.3219   1
   2   0  19 2368.53 179.171   1
  -5   1  19 633.985 26.4953   1
  -4   1  19 620.747 22.4268   1
  -3   1  19 5434.58 120.171   1
  -2   1  19 4274.54  88.945   1
  -1   1  19 1144.48 28.4656   1
   0   1  19 856.713 26.0669   1
   1   1  19 455.162 26.7149   1
  -5   2  19 177.686  27.423   1
  -4   2  19 196.839 13.2086   1
  -3   2  19 760.362 45.0705   1
  -2   2  19 3167.85 80.3196   1
  -1   2  19 1671.58 38.7285   1
   0   2  19 4815.92 135.374   1
  -4   3  19 37.8791 10.0037   1
  -3   3  19 297.415 22.8635   1
  -2   3  19 3240.64 82.6778   1
  -1   3  19 948.737 35.3553   1
  -1  -4  20 2390.13 86.6593   1
   0  -4  20 1632.21  71.608   1
  -2  -3  20 1746.68 62.8263   1
  -1  -3  20 4424.63  223.67   1
   0  -3  20 1485.37 98.2715   1
   1  -3  20 401.405  27.991   1
  -3  -2  20 13.1062 13.2556   1
  -2  -2  20 834.843 31.9082   1
  -1  -2  20 2932.42 83.6557   1
   0  -2  20 684.039   32.61   1
   1  -2  20 1222.36 126.486   1
  -3  -1  20 1.23005 9.02697   1
  -2  -1  20 789.458 45.1509   1
  -1  -1  20 1095.96 37.8472   1
   0  -1  20 663.214 27.2135   1
   1  -1  20 1156.63 72.7181   1
  -3   0  20 214.032 22.7339   1
  -2   0  20 257.556 31.7974   1
  -1   0  20 1269.62 52.0032   1
   0   0  20 2289.91 230.629   1
  -3   1  20 2548.96 139.401   1
  -2   1  20 177.296 16.0478   1
  -1   1  20 630.307  50.383   1
   0   0   0    0.00    0.00   1
;
_shelx_hkl_checksum     26296
_shelx_res_file
;
TITL    vt-3-309-1 in P1
    shelx.res
    created by SHELXL-2016/6 at 13:13:47 on 07-Mar-2017
CELL   1.54178      9.806   11.264   17.274   96.727   95.859  108.575
ZERR         2      0.005    0.005    0.005    0.005    0.005    0.005
LATT  1
SFAC    C   H   N   CL  Hg
UNIT    68 88 8 8 2
temp -173.15
l.s. 16
rem damp 100
acta  135
conf
bond $h
htab
HTAB N1 Cl1
HTAB N4 Cl1
HTAB C3 Cl3
EQIV $1 -x+1, -y, -z+1
HTAB C6 Cl2_$1
EQIV $2 -x+2, -y, -z+2
HTAB C25 Cl4_$2
EQIV $3 -x+1, -y, -z+2
HTAB C28 Cl4_$3
HTAB C30 Cl4_$3
bind cl4 cl4_$2
eadp c8 c8a
eadp c9 c9a
eadp c10 c10a
eadp c11 c11a
eadp c12 c12a
mpla 9 n1 n2 c1 c2 c3 c4 c5 c6 c7
mpla 6 c13 c14 c15 c16 c17 c18
mpla 9 n3 n4 c23 c24 c25 c26 c27 c28 c29
mpla 9 n1 n2 c1 c2 c3 c4 c5 c6 c7
isor .01 c8 c9 c10 c11 c12 c8a c9a c10a c11a c12a
WGHT    0.012300    4.105900
FVAR       1.00351   0.26750
HG    5    0.921596    0.043319    0.777766    11.00000    0.01221    0.01533 =
         0.01315    0.00220   -0.00075    0.00693
CL1   4    0.903246    0.272211    0.818044    11.00000    0.01001    0.01276 =
         0.01256   -0.00058   -0.00119    0.00577
CL2   4    0.676433   -0.059616    0.700594    11.00000    0.01572    0.02101 =
         0.02168    0.00101   -0.00829    0.00067
CL3   4    1.134973    0.093869    0.712580    11.00000    0.01683    0.02412 =
         0.02576    0.00077    0.00748    0.00973
CL4   4    0.925619   -0.033573    0.902266    11.00000    0.01758    0.02929 =
         0.01909    0.01213    0.00159    0.01084
N1    3    0.728830    0.225063    0.645983    11.00000    0.01042    0.01457 =
         0.00730    0.00275   -0.00146    0.00667
AFIX  43
H1A   2    0.786478    0.240862    0.691195    11.00000   -1.20000
AFIX   0
N2    3    0.541182    0.206722    0.559728    11.00000    0.00958    0.01091 =
         0.00874    0.00194   -0.00029    0.00559
N3    3    0.450569    0.206139    0.968909    11.00000    0.00822    0.00881 =
         0.00881    0.00158   -0.00102    0.00460
N4    3    0.659633    0.211180    0.933405    11.00000    0.00836    0.01070 =
         0.01019    0.00244    0.00179    0.00458
AFIX  43
H4B   2    0.731909    0.222420    0.905661    11.00000   -1.20000
AFIX   0
C1    1    0.597380    0.237576    0.636747    11.00000    0.01143    0.00614 =
         0.01025    0.00334   -0.00080    0.00302
C2    1    0.760468    0.183377    0.573420    11.00000    0.01051    0.00972 =
         0.01203    0.00156    0.00046    0.00420
C3    1    0.879094    0.151550    0.551868    11.00000    0.01093    0.01668 =
         0.01726    0.00401    0.00100    0.00640
AFIX  43
H3A   2    0.959906    0.157791    0.589417    11.00000   -1.20000
AFIX   0
C4    1    0.871893    0.110405    0.472601    11.00000    0.01444    0.01952 =
         0.02117    0.00263    0.00641    0.00821
AFIX  43
H4A   2    0.950066    0.087255    0.455158    11.00000   -1.20000
AFIX   0
C5    1    0.752714    0.101589    0.416764    11.00000    0.02310    0.02048 =
         0.01226    0.00021    0.00437    0.00940
AFIX  43
H5A   2    0.753552    0.074077    0.362738    11.00000   -1.20000
AFIX   0
C6    1    0.634694    0.131786    0.438296    11.00000    0.01887    0.02078 =
         0.01025    0.00200   -0.00121    0.01048
AFIX  43
H6A   2    0.553716    0.125044    0.400717    11.00000   -1.20000
AFIX   0
C7    1    0.640987    0.172764    0.518342    11.00000    0.01236    0.01007 =
         0.01242    0.00216    0.00170    0.00524
PART   1
C8    1    0.387662    0.195634    0.528982    21.00000    0.00685    0.01679 =
         0.00803    0.00175   -0.00050    0.00463
AFIX   3
H8A   2    0.324342    0.184164    0.568393    21.00000   -1.20000
H8B   2    0.347222    0.123574    0.487932    21.00000   -1.20000
AFIX   0
C9    1    0.382946    0.295275    0.477215    21.00000    0.00866    0.01626 =
         0.01372    0.00491   -0.00216    0.00333
AFIX  23
H9A   2    0.441717    0.290281    0.434405    21.00000   -1.20000
H9B   2    0.425475    0.380907    0.509106    21.00000   -1.20000
AFIX   0
C10   1    0.225917    0.274212    0.441594    21.00000    0.00759    0.01749 =
         0.01672    0.00344   -0.00415    0.00284
AFIX  23
H10A  2    0.185328    0.190262    0.407582    21.00000   -1.20000
H10B  2    0.166182    0.274397    0.484450    21.00000   -1.20000
AFIX   0
C11   1    0.217930    0.377400    0.392919    21.00000    0.01514    0.03706 =
         0.04996    0.02585   -0.00335    0.00852
AFIX  23
H11A  2    0.261683    0.461609    0.426420    21.00000   -1.20000
H11B  2    0.274690    0.375184    0.348875    21.00000   -1.20000
AFIX   0
C12   1    0.060741    0.358704    0.359973    21.00000    0.02054    0.04623 =
         0.07048    0.03650   -0.00657    0.00996
AFIX 137
H12A  2    0.059390    0.417668    0.322680    21.00000   -1.50000
H12B  2    0.008610    0.375105    0.403260    21.00000   -1.50000
H12C  2    0.013309    0.271338    0.332829    21.00000   -1.50000
AFIX   0
PART   2
same c8 > c12
C8A   1    0.396349    0.198000    0.522191   -21.00000    0.00685    0.01679 =
         0.00803    0.00175   -0.00050    0.00463
AFIX   3
H8AA  2    0.336219    0.197140    0.562771   -21.00000   -1.20000
H8AB  2    0.355259    0.119230    0.486591   -21.00000   -1.20000
AFIX   0
C9A   1    0.399251    0.313354    0.483319   -21.00000    0.00866    0.01626 =
         0.01372    0.00491   -0.00216    0.00333
AFIX  23
H9AA  2    0.457776    0.317383    0.439655   -21.00000   -1.20000
H9AB  2    0.445820    0.391532    0.522333   -21.00000   -1.20000
AFIX   0
C10A  1    0.245290    0.306212    0.451317   -21.00000    0.00759    0.01749 =
         0.01672    0.00344   -0.00415    0.00284
AFIX  23
H10C  2    0.199418    0.227719    0.412483   -21.00000   -1.20000
H10D  2    0.187130    0.301002    0.495179   -21.00000   -1.20000
AFIX   0
C11A  1    0.241706    0.419349    0.412285   -21.00000    0.01514    0.03706 =
         0.04996    0.02585   -0.00335    0.00852
AFIX  23
H11C  2    0.290625    0.498002    0.450600   -21.00000   -1.20000
H11D  2    0.297192    0.422840    0.367341   -21.00000   -1.20000
AFIX   0
C12A  1    0.088725    0.414897    0.382757   -21.00000    0.02054    0.04623 =
         0.07048    0.03650   -0.00657    0.00996
AFIX 137
H12D  2    0.093526    0.487533    0.355660   -21.00000   -1.50000
H12E  2    0.035429    0.418294    0.427505   -21.00000   -1.50000
H12F  2    0.038428    0.335987    0.346036   -21.00000   -1.50000
AFIX   0
PART   0
C13   1    0.531898    0.277634    0.702810    11.00000    0.00812    0.00839 =
         0.01049    0.00036   -0.00073    0.00137
C14   1    0.461166    0.366656    0.698995    11.00000    0.01117    0.00977 =
         0.01126    0.00430   -0.00073    0.00394
AFIX  43
H14A  2    0.448566    0.397654    0.650880    11.00000   -1.20000
AFIX   0
C15   1    0.408555    0.411146    0.764218    11.00000    0.00940    0.00675 =
         0.01351    0.00244    0.00060    0.00276
C16   1    0.433569    0.367369    0.834526    11.00000    0.01024    0.00771 =
         0.01108    0.00025    0.00096    0.00216
AFIX  43
H16A  2    0.402656    0.399307    0.880457    11.00000   -1.20000
AFIX   0
C17   1    0.503454    0.277116    0.838857    11.00000    0.00753    0.00716 =
         0.01013    0.00184   -0.00187    0.00042
C18   1    0.550963    0.230374    0.772640    11.00000    0.00679    0.00761 =
         0.01278    0.00226   -0.00124    0.00249
AFIX  43
H18A  2    0.595734    0.167208    0.774895    11.00000   -1.20000
AFIX   0
C19   1    0.328799    0.507449    0.756360    11.00000    0.01821    0.01011 =
         0.01739    0.00423    0.00298    0.00946
C20   1    0.432919    0.627223    0.732416    11.00000    0.03554    0.01455 =
         0.02689    0.01038    0.01479    0.01475
AFIX 137
H20A  2    0.382906    0.689130    0.726752    11.00000   -1.50000
H20B  2    0.463592    0.604517    0.682141    11.00000   -1.50000
H20C  2    0.518497    0.664220    0.773123    11.00000   -1.50000
AFIX   0
C21   1    0.195788    0.447763    0.692258    11.00000    0.02698    0.03171 =
         0.02230    0.00360   -0.00402    0.02341
AFIX 137
H21A  2    0.131693    0.369865    0.706788    11.00000   -1.50000
H21B  2    0.227761    0.427582    0.641934    11.00000   -1.50000
H21C  2    0.142904    0.507698    0.687084    11.00000   -1.50000
AFIX   0
C22   1    0.277141    0.544456    0.833192    11.00000    0.02108    0.01284 =
         0.02112    0.00599    0.00754    0.01183
AFIX 137
H22A  2    0.208836    0.468930    0.847978    11.00000   -1.50000
H22B  2    0.228501    0.606900    0.825887    11.00000   -1.50000
H22C  2    0.360949    0.581275    0.874997    11.00000   -1.50000
AFIX   0
C23   1    0.535283    0.232732    0.912708    11.00000    0.00975    0.00467 =
         0.01063   -0.00013   -0.00055    0.00174
C24   1    0.656441    0.168183    1.005755    11.00000    0.01219    0.00545 =
         0.00904   -0.00067   -0.00128    0.00367
C25   1    0.757255    0.131857    1.051762    11.00000    0.01071    0.01004 =
         0.01362    0.00043   -0.00120    0.00595
AFIX  43
H25A  2    0.847917    0.133746    1.036094    11.00000   -1.20000
AFIX   0
C26   1    0.716890    0.092931    1.121602    11.00000    0.01556    0.00933 =
         0.01321    0.00092   -0.00440    0.00635
AFIX  43
H26A  2    0.782433    0.068395    1.155286    11.00000   -1.20000
AFIX   0
C27   1    0.581627    0.088561    1.144297    11.00000    0.01853    0.00932 =
         0.00988    0.00214    0.00103    0.00472
AFIX  43
H27A  2    0.558408    0.060958    1.192707    11.00000   -1.20000
AFIX   0
C28   1    0.481807    0.123383    1.097972    11.00000    0.01320    0.00795 =
         0.00993   -0.00062    0.00107    0.00420
AFIX  43
H28A  2    0.390052    0.119514    1.112863    11.00000   -1.20000
AFIX   0
C29   1    0.523069    0.164339    1.028458    11.00000    0.00996    0.00573 =
         0.00910   -0.00107   -0.00304    0.00331
C30   1    0.301598    0.210617    0.968442    11.00000    0.00491    0.01199 =
         0.01276    0.00311   -0.00085    0.00371
AFIX  23
H30A  2    0.239454    0.132290    0.984765    11.00000   -1.20000
H30B  2    0.260795    0.213677    0.914165    11.00000   -1.20000
AFIX   0
C31   1    0.298704    0.325406    1.023514    11.00000    0.00964    0.01304 =
         0.01236    0.00137   -0.00031    0.00501
AFIX  23
H31A  2    0.366003    0.403763    1.009825    11.00000   -1.20000
H31B  2    0.331720    0.319240    1.078541    11.00000   -1.20000
AFIX   0
C32   1    0.144737    0.331880    1.016527    11.00000    0.01210    0.01458 =
         0.02039    0.00271   -0.00070    0.00696
AFIX  23
H32A  2    0.117316    0.347650    0.962901    11.00000   -1.20000
H32B  2    0.076545    0.248586    1.023004    11.00000   -1.20000
AFIX   0
C33   1    0.127136    0.434388    1.076624    11.00000    0.01881    0.01769 =
         0.02998    0.00110    0.00445    0.01214
AFIX  23
H33A  2    0.198659    0.517088    1.071842    11.00000   -1.20000
H33B  2    0.028751    0.439720    1.063744    11.00000   -1.20000
AFIX   0
C34   1    0.147590    0.412157    1.161710    11.00000    0.03792    0.02802 =
         0.02751   -0.00120    0.00842    0.01909
AFIX 137
H34A  2    0.123242    0.475748    1.196056    11.00000   -1.50000
H34B  2    0.249058    0.419258    1.177643    11.00000   -1.50000
H34C  2    0.083626    0.327163    1.166161    11.00000   -1.50000
AFIX   0
HKLF 4
REM     vt-3-309-1 in P1
REM R1 =  0.0195 for    6138 Fo > 4sig(Fo)  and  0.0196 for all    6193 data
REM    410 parameters refined using     67 restraints
END
WGHT      0.0123      4.1053
REM Instructions for potential hydrogen bonds
HTAB N1 Cl1
HTAB N4 Cl1
HTAB C3 Cl3
HTAB C6 Cl2_$1
HTAB C25 Cl4_$2
HTAB C28 Cl4_$3
HTAB C30 Cl4_$3
REM Highest difference peak  1.357,  deepest hole -0.761,  1-sigma level  0.082
Q1    1   0.8841  0.1214  0.7337  11.00000  0.05    1.36
Q2    1   0.9303  0.0233  0.8243  11.00000  0.05    0.69
Q3    1   1.1013  0.1000  0.7534  11.00000  0.05    0.63
Q4    1   0.8304 -0.0207  0.7590  11.00000  0.05    0.57
Q5    1   1.0653  0.0264  0.6921  11.00000  0.05    0.47
Q6    1   0.6988 -0.0728  0.7397  11.00000  0.05    0.41
Q7    1   1.0182  0.1334  0.7986  11.00000  0.05    0.41
Q8    1   0.8556  0.0270  1.1945  11.00000  0.05    0.39
Q9    1   0.8032  0.1120  0.8528  11.00000  0.05    0.39
Q10   1   0.3174  0.2991  0.4648  11.00000  0.05    0.38
Q11   1   0.3695  0.4540  0.7565  11.00000  0.05    0.37
Q12   1   0.5498  0.2543  0.7380  11.00000  0.05    0.36
Q13   1   0.7043  0.1711  0.5428  11.00000  0.05    0.36
Q14   1   0.5378  0.2637  0.8066  11.00000  0.05    0.35
Q15   1   0.3144  0.2820  0.9961  11.00000  0.05    0.35
Q16   1   0.5568  0.2544  0.6745  11.00000  0.05    0.35
Q17   1   0.6010  0.1789  1.0256  11.00000  0.05    0.35
Q18   1   0.5790  0.1499  1.0099  11.00000  0.05    0.34
Q19   1   0.4813  0.1855  0.9996  11.00000  0.05    0.34
Q20   1   0.9752  0.0694  0.6588  11.00000  0.05    0.34
;
_shelx_res_checksum     50383
