# Supplementary material for: Structure of 2,2′-(5-tert-butyl-1,3-phenyl­ene)bis­(1-pentyl-1H-benzimidazol-3-ium) tetra­chlorido­mercurate(II)
Source: Acta Crystallogr E Crystallogr Commun. 2017 Mar 24;73(Pt 4):560–3. doi: 10.1107/S2056989017004303 (PMC5382622; doi:10.1107/S2056989017004303)
Supplement: Supplementary file 2 [file e-73-00560-Isup2.hkl]

data_I                                                                          
_shelx_title '    vt-3-309-1 in P1'                                             
_shelx_refln_list_code          4                                               
_shelx_F_calc_maximum      313.74                                               
_exptl_crystal_F_000       848.00                                               
_reflns_d_resolution_high  0.8401                                               
                                                                                
loop_                                                                           
 _space_group_symop_operation_xyz                                               
 'x, y, z'                                                                      
 '-x, -y, -z'                                                                   
                                                                                
_cell_length_a     9.8060                                                       
_cell_length_b    11.2640                                                       
_cell_length_c    17.2740                                                       
_cell_angle_alpha  96.727                                                       
_cell_angle_beta   95.859                                                       
_cell_angle_gamma 108.575                                                       
                                                                                
_shelx_F_squared_multiplier     1.000                                           
                                                                                
loop_                                                                           
 _refln_index_h                                                                 
 _refln_index_k                                                                 
 _refln_index_l                                                                 
 _refln_F_squared_calc                                                          
 _refln_F_squared_meas                                                          
 _refln_F_squared_sigma                                                         
 _refln_observed_status                                                         
   1   0   0       1178.17       1271.36        21.10 o                         
   2   0   0       5536.52       5319.37        76.91 o                         
   3   0   0        542.01        662.98        22.20 o                         
   4   0   0       7579.51       8037.91       180.09 o                         
   5   0   0      25134.31      26468.82       391.20 o                         
   6   0   0      15498.03      15500.67       257.30 o                         
   7   0   0       6170.82       6048.94        71.91 o                         
   8   0   0       2532.40       2539.83        34.86 o                         
   9   0   0         55.15         83.44         7.16 o                         
  10   0   0         32.24         62.36         7.05 o                         
 -11   1   0       1396.54       1431.55        44.78 o                         
 -10   1   0       1113.38       1063.31        24.28 o                         
  -9   1   0         76.37         89.17        10.43 o                         
  -8   1   0         44.88         71.06         6.04 o                         
  -7   1   0       5644.06       5608.85        67.26 o                         
  -6   1   0       7789.42       7757.33       141.43 o                         
  -5   1   0      26488.14      27989.82       437.09 o                         
  -4   1   0      10144.00      10406.20       180.11 o                         
  -3   1   0         55.04         91.02         6.98 o                         
  -2   1   0       5087.31       4911.45        92.23 o                         
  -1   1   0       9318.68       9005.37       202.42 o                         
   0   1   0      38235.12      38218.37       992.96 o                         
   1   1   0      25146.10      24714.85       791.95 o                         
   2   1   0       6175.06       6070.39        99.03 o                         
   3   1   0       6783.34       6935.06       126.75 o                         
   4   1   0        699.71        750.55        20.69 o                         
   5   1   0       5119.22       5427.82       139.64 o                         
   6   1   0       6759.36       6879.30       129.20 o                         
   7   1   0      11713.61      11732.57       145.81 o                         
   8   1   0       9215.88       9147.52       111.19 o                         
   9   1   0        389.99        528.14        19.70 o                         
  10   1   0        727.99        715.54        43.16 o                         
 -11   2   0       1536.03       1641.51        33.36 o                         
 -10   2   0       1732.97       1676.93        34.00 o                         
  -9   2   0         61.40         81.63         7.37 o                         
  -8   2   0       1543.20       1539.51        30.83 o                         
  -7   2   0       2026.46       1998.34        34.67 o                         
  -6   2   0       8607.69       8565.17       143.56 o                         
  -5   2   0      18134.79      18079.23       282.87 o                         
  -4   2   0       7047.89       6838.40       119.28 o                         
  -3   2   0        774.53        747.81        17.22 o                         
  -2   2   0        624.41        750.59        14.67 o                         
  -1   2   0       5630.55       5826.90        98.21 o                         
   0   2   0       2890.47       3217.59       101.46 o                         
   1   2   0      98435.26      95551.18      2734.44 o                         
   2   2   0       2939.88       2526.46        79.35 o                         
   3   2   0       8543.60       8843.34       163.77 o                         
   4   2   0        952.94       1195.83        40.24 o                         
   5   2   0        103.83        115.77         9.42 o                         
   6   2   0       2180.30       2249.50        33.57 o                         
   7   2   0       8460.52       8747.05       117.09 o                         
   8   2   0       7032.31       7198.07        94.17 o                         
   9   2   0       1360.50       1494.33        35.83 o                         
  10   2   0        535.19        598.64        23.15 o                         
 -11   3   0       3446.79       3273.56        57.18 o                         
 -10   3   0       6040.37       6002.99       107.20 o                         
  -9   3   0        963.85        988.27        27.65 o                         
  -8   3   0       3509.23       3637.81        70.89 o                         
  -7   3   0       1275.62       1170.37        22.41 o                         
  -6   3   0      20219.00      20506.26       366.83 o                         
  -5   3   0      17754.27      16610.86       292.36 o                         
  -4   3   0      12212.81      12405.24       209.53 o                         
  -3   3   0        106.28         95.52         4.68 o                         
  -2   3   0       3822.99       4251.17        99.30 o                         
  -1   3   0      23783.41      24154.50       547.28 o                         
   0   3   0       2534.03       2656.40       116.31 o                         
   1   3   0       9333.11       9754.11       355.01 o                         
   2   3   0      13556.35      13263.80       411.04 o                         
   3   3   0        498.61        443.88        21.65 o                         
   4   3   0        563.77        621.61        28.76 o                         
   5   3   0         75.83         91.60         5.42 o                         
   6   3   0       1184.66       1235.82        21.54 o                         
   7   3   0       6108.81       6265.72        86.05 o                         
   8   3   0       3530.44       3653.67        57.28 o                         
   9   3   0       3270.81       3388.42        70.48 o                         
 -11   4   0       4601.50       4564.37        83.62 o                         
 -10   4   0       8839.29       8864.65       154.28 o                         
  -9   4   0       5393.29       5107.15        88.62 o                         
  -8   4   0        301.60        347.68        14.54 o                         
  -7   4   0        572.20        614.69        12.58 o                         
  -6   4   0       7532.49       7552.44       146.52 o                         
  -5   4   0      22209.01      22413.44       376.81 o                         
  -4   4   0       3583.70       3077.10        49.09 o                         
  -3   4   0       5668.46       5615.42        87.65 o                         
  -2   4   0       5749.06       5663.55       106.25 o                         
  -1   4   0       3324.91       3666.94       122.77 o                         
   0   4   0       1570.63       1530.49        63.95 o                         
   1   4   0       3842.56       3701.23       133.54 o                         
   2   4   0      21704.00      21735.51       475.54 o                         
   3   4   0      13148.47      13581.47       290.91 o                         
   4   4   0       1592.86       1557.89        37.28 o                         
   5   4   0        139.21        179.53         8.10 o                         
   6   4   0        645.25        665.13        14.27 o                         
   7   4   0       8286.99       8416.23       146.52 o                         
   8   4   0       4723.54       4954.78        89.06 o                         
   9   4   0       4598.13       4729.03       105.83 o                         
 -11   5   0       3398.18       3397.85        75.75 o                         
 -10   5   0       5196.65       5032.39        99.49 o                         
  -9   5   0       4660.38       4330.68        89.58 o                         
  -8   5   0         54.35         59.52         6.67 o                         
  -7   5   0         23.42         26.68         4.02 o                         
  -6   5   0        728.19        709.08        20.34 o                         
  -5   5   0       7386.42       7487.64       122.07 o                         
  -4   5   0       3942.35       3909.72        67.58 o                         
  -3   5   0      10029.71      10213.06       220.11 o                         
  -2   5   0       1565.99       1273.98        27.59 o                         
  -1   5   0       2262.19       2464.50        59.62 o                         
   0   5   0        458.08        444.73        20.95 o                         
   1   5   0        232.86        164.47        11.16 o                         
   2   5   0      11390.23      11477.57       333.63 o                         
   3   5   0      12576.27      12416.96       285.99 o                         
   4   5   0       3578.48       3417.79        53.55 o                         
   5   5   0       6295.04       6542.38       109.76 o                         
   6   5   0        914.53        910.03        20.33 o                         
   7   5   0       1923.37       2029.69        49.37 o                         
   8   5   0       3758.45       3778.53        86.63 o                         
 -11   6   0       2241.28       2295.98        67.05 o                         
 -10   6   0       2352.50       2372.15        53.32 o                         
  -9   6   0       1526.80       1562.11        36.29 o                         
  -8   6   0       1432.00       1424.88        29.10 o                         
  -7   6   0         15.04         27.67         5.85 o                         
  -6   6   0         54.32         71.73         5.12 o                         
  -5   6   0        969.84       1032.00        22.05 o                         
  -4   6   0       1371.41       1467.14        29.41 o                         
  -3   6   0       2557.87       2388.12        50.59 o                         
  -2   6   0       6989.66       7461.43       160.79 o                         
  -1   6   0       1654.56       1588.08        35.92 o                         
   0   6   0       2796.86       2909.12        66.75 o                         
   1   6   0         74.67         89.73         8.22 o                         
   2   6   0       4597.83       3951.01       121.86 o                         
   3   6   0       6513.44       6373.55       124.54 o                         
   4   6   0       2876.82       2959.00        68.28 o                         
   5   6   0       3033.91       3179.51        72.65 o                         
   6   6   0       1081.35       1101.11        34.74 o                         
   7   6   0        850.32        771.24        21.01 o                         
 -11   7   0       1532.34       1554.10        44.69 o                         
 -10   7   0       4487.30       4586.32       113.76 o                         
  -9   7   0        777.20        817.21        24.12 o                         
  -8   7   0      10776.86      10729.73       199.01 o                         
  -7   7   0         79.60         80.83         9.10 o                         
  -6   7   0         15.65         32.30         4.67 o                         
  -5   7   0         41.92         52.35         4.29 o                         
  -4   7   0       3365.39       3678.89        96.70 o                         
  -3   7   0      10963.55      11340.03       220.76 o                         
  -2   7   0       7059.60       6964.28       155.85 o                         
  -1   7   0        124.99        109.86         6.67 o                         
   0   7   0       2502.79       2471.84        62.30 o                         
   1   7   0        823.41        900.23        25.73 o                         
   2   7   0       3551.50       3611.80        99.82 o                         
   3   7   0       1463.66       1487.49        37.88 o                         
   4   7   0       2863.69       2872.34        65.79 o                         
   5   7   0       1420.51       1395.46        33.03 o                         
   6   7   0        299.18        264.96        24.53 o                         
   7   7   0        334.99        329.98        27.64 o                         
 -11   8   0         18.61         19.61        12.69 o                         
 -10   8   0        988.26       1094.66        31.65 o                         
  -9   8   0       2960.58       2979.25        61.32 o                         
  -8   8   0       9049.90       8984.67       152.41 o                         
  -7   8   0       4158.04       4286.14        72.53 o                         
  -6   8   0       1414.04       1360.29        24.79 o                         
  -5   8   0        763.77        737.41        13.72 o                         
  -4   8   0       1246.55       1234.53        17.22 o                         
  -3   8   0      14634.25      14691.66       177.83 o                         
  -2   8   0       7611.26       7375.30        98.01 o                         
  -1   8   0       5946.09       6002.56        87.31 o                         
   0   8   0       3701.95       3611.16        64.83 o                         
   1   8   0         75.42         92.52         7.95 o                         
   2   8   0       5346.49       5496.88       114.49 o                         
   3   8   0       1870.74       1794.22        48.68 o                         
   4   8   0       4193.10       3957.04        97.96 o                         
   5   8   0       1422.15       1443.46        65.09 o                         
   6   8   0        150.90        183.61        29.06 o                         
 -10   9   0         28.89         24.71         6.84 o                         
  -9   9   0        641.68        645.78        19.98 o                         
  -8   9   0       4447.54       4701.29        83.75 o                         
  -7   9   0      16552.92      16257.05       252.66 o                         
  -6   9   0       4427.47       4432.53        66.43 o                         
  -5   9   0       3087.65       2952.30        40.41 o                         
  -4   9   0          6.11         27.10         4.13 o                         
  -3   9   0       6816.77       7051.68        94.56 o                         
  -2   9   0       8912.75       8992.99       128.72 o                         
  -1   9   0      10722.33      10448.11       163.90 o                         
   0   9   0       3890.69       3699.05        65.58 o                         
   1   9   0         67.03         91.12        13.95 o                         
   2   9   0         24.84         58.00         8.30 o                         
   3   9   0        840.74        765.83        34.97 o                         
   4   9   0       2998.46       2818.97       124.90 o                         
   5   9   0       2605.20       2783.68       176.96 o                         
 -10  10   0        126.90         98.97         9.81 o                         
  -9  10   0        496.81        526.61        15.94 o                         
  -8  10   0       4444.09       4331.69        73.81 o                         
  -7  10   0       6096.52       6188.84        91.92 o                         
  -6  10   0       2986.89       2945.64        44.49 o                         
  -5  10   0       2619.32       2671.93        41.81 o                         
  -4  10   0        135.79        157.34         7.62 o                         
  -3  10   0        549.81        563.80        13.97 o                         
  -2  10   0       2290.99       2344.42        40.02 o                         
  -1  10   0       4018.02       4138.20        78.92 o                         
   0  10   0       3112.55       3076.80        60.12 o                         
   1  10   0       3399.86       3360.42        77.41 o                         
   2  10   0        928.32        895.05        30.03 o                         
  -9  11   0        949.44        897.34        52.74 o                         
  -8  11   0       4102.49       4152.97        70.98 o                         
  -7  11   0       3994.35       4064.28        69.56 o                         
  -6  11   0       4025.82       3947.67        60.88 o                         
  -5  11   0       2952.28       3035.86        47.37 o                         
  -4  11   0         32.86         55.40         5.30 o                         
  -3  11   0        485.76        507.30        14.63 o                         
  -2  11   0       1371.87       1404.16        29.50 o                         
  -1  11   0       3120.08       3270.62        63.59 o                         
   0  11   0       3010.47       2994.31        70.01 o                         
   1  11   0       1072.75       1121.11        54.77 o                         
  -8  12   0       3732.75       3748.51       177.98 o                         
  -7  12   0       5726.84       5604.51       103.10 o                         
  -6  12   0       5469.95       5468.29       142.44 o                         
  -5  12   0       3602.83       3685.39        56.36 o                         
  -4  12   0         66.60         83.58         7.16 o                         
  -3  12   0        115.65        143.61         8.49 o                         
  -2  12   0       1061.17       1072.29        25.27 o                         
  -1  12   0       1993.17       2018.34        44.88 o                         
   0  12   0       3867.94       3989.86       113.24 o                         
  -5  13   0       4447.54       4602.86       140.77 o                         
  -4  13   0       2369.94       2504.46        74.67 o                         
  -3  13   0        930.36        989.74        30.56 o                         
  -2  13   0         30.42         68.39        12.73 o                         
   2 -13   1       6058.96       6098.80       191.50 o                         
   3 -13   1       3112.43       3286.55        66.15 o                         
   4 -13   1       6903.89       6825.94       142.06 o                         
   5 -13   1        956.80       1093.33        31.25 o                         
   0 -12   1        558.71        569.33        20.12 o                         
   1 -12   1        410.15        469.40        18.86 o                         
   2 -12   1       2694.01       2748.17        53.66 o                         
   3 -12   1       4500.40       4528.25        77.95 o                         
   4 -12   1       5587.51       5835.39        86.65 o                         
   5 -12   1       4406.01       4383.59        69.91 o                         
   6 -12   1        156.64        168.53         9.40 o                         
   7 -12   1         59.97         79.03         7.84 o                         
   8 -12   1       2845.62       2800.32        75.82 o                         
  -2 -11   1       1373.35       1385.96        38.76 o                         
  -1 -11   1       3388.21       3343.19        76.54 o                         
   0 -11   1        813.38        846.12        27.13 o                         
   1 -11   1        979.93        942.29        21.64 o                         
   2 -11   1       1652.29       1726.35        34.75 o                         
   3 -11   1       5188.06       5268.89        81.44 o                         
   4 -11   1       3017.06       3156.86        49.23 o                         
   5 -11   1       7626.65       7658.29       103.24 o                         
   6 -11   1        235.85        215.36         9.78 o                         
   7 -11   1        894.29        847.60        20.11 o                         
   8 -11   1        658.39        695.01        19.28 o                         
   9 -11   1       2646.34       2694.70        67.75 o                         
  -3 -10   1       7087.33       6627.49       160.24 o                         
  -2 -10   1       3488.23       3555.32        75.62 o                         
  -1 -10   1       5987.06       6043.39       123.51 o                         
   0 -10   1       1400.22       1442.88        35.24 o                         
   1 -10   1       2034.61       2031.98        43.27 o                         
   2 -10   1       2584.42       2574.68        41.45 o                         
   3 -10   1       7048.71       7197.18       104.58 o                         
   4 -10   1       7929.73       7832.96       108.40 o                         
   5 -10   1       1376.25       1477.68        26.01 o                         
   6 -10   1        689.77        672.54        14.96 o                         
   7 -10   1         60.61         81.60         6.42 o                         
   8 -10   1         65.68         82.83         7.30 o                         
   9 -10   1       2369.55       2331.10        45.77 o                         
  10 -10   1       1380.82       1429.39        44.60 o                         
  -5  -9   1        467.28        453.70        32.79 o                         
  -4  -9   1       1879.97       1832.91        64.31 o                         
  -3  -9   1       3387.37       3419.19        89.47 o                         
  -2  -9   1       8798.64       8707.27       174.47 o                         
  -1  -9   1       9581.29       9464.44       199.40 o                         
   0  -9   1       2656.11       2759.50        48.74 o                         
   1  -9   1          5.15         36.84         4.81 o                         
   2  -9   1        406.04        401.96        11.11 o                         
   3  -9   1       6454.04       6577.41        96.13 o                         
   4  -9   1      11010.95      10991.68       144.21 o                         
   5  -9   1       3385.59       3346.32        48.58 o                         
   6  -9   1       8442.75       8709.80       127.38 o                         
   7  -9   1        768.68        853.01        20.65 o                         
   8  -9   1          8.03         33.46         7.41 o                         
   9  -9   1       2480.27       2453.32        55.97 o                         
  10  -9   1       4297.27       4110.47       129.97 o                         
  -6  -8   1       1473.44       1470.39        67.95 o                         
  -5  -8   1       2280.72       2216.22        64.16 o                         
  -4  -8   1        167.96        208.26        14.93 o                         
  -3  -8   1       2269.36       2312.58        60.06 o                         
  -2  -8   1       3426.44       3409.12        94.45 o                         
  -1  -8   1       8328.57       8385.94       153.91 o                         
   0  -8   1       4111.55       4053.74        62.74 o                         
   1  -8   1       2010.78       1979.34        33.54 o                         
   2  -8   1       1070.94       1139.73        23.42 o                         
   3  -8   1        880.53        827.84        15.49 o                         
   4  -8   1       8720.86       8516.82        96.11 o                         
   5  -8   1       6297.85       6078.31        76.25 o                         
   6  -8   1       8508.31       8624.81       123.82 o                         
   7  -8   1       4775.42       4770.09        85.58 o                         
   8  -8   1        598.73        668.63        21.84 o                         
   9  -8   1         71.65         62.23         9.32 o                         
  10  -8   1       2547.82       2476.10        51.42 o                         
  -7  -7   1       1498.28       1515.34       112.55 o                         
  -6  -7   1       2060.04       2096.69        56.85 o                         
  -5  -7   1        189.22        186.01        15.86 o                         
  -4  -7   1        211.50        224.24        13.60 o                         
  -3  -7   1        145.41        161.61        13.98 o                         
  -2  -7   1       1344.46       1301.46        33.15 o                         
  -1  -7   1       5596.18       5454.08        87.06 o                         
   0  -7   1       2567.56       2396.63        65.17 o                         
   1  -7   1       3764.03       3965.62        84.60 o                         
   2  -7   1        790.30        837.26        21.23 o                         
   3  -7   1        693.51        949.93        29.29 o                         
   4  -7   1       3386.47       3523.97        66.43 o                         
   5  -7   1       2486.88       2401.37        34.02 o                         
   6  -7   1       9257.23       9027.87       125.00 o                         
   7  -7   1       8620.01       8799.20       164.50 o                         
   8  -7   1       2485.51       2508.15        50.36 o                         
   9  -7   1         31.64         23.92         6.41 o                         
  10  -7   1        559.96        583.03        24.85 o                         
  11  -7   1       4329.47       4091.08       146.43 o                         
  -8  -6   1       1667.91       1904.12        81.45 o                         
  -7  -6   1       1442.63       1593.35        61.90 o                         
  -6  -6   1       7188.47       6995.67       123.44 o                         
  -5  -6   1         83.83        105.36         7.44 o                         
  -4  -6   1         99.56        122.94         7.55 o                         
  -3  -6   1         42.12         70.52         5.94 o                         
  -2  -6   1       1784.07       1525.35        83.40 o                         
  -1  -6   1       4111.26       3824.40        99.05 o                         
   0  -6   1       7822.76       8089.14       175.79 o                         
   1  -6   1       1328.64       1262.40        31.14 o                         
   2  -6   1       5938.27       6107.07       126.24 o                         
   3  -6   1        433.88        613.64        22.85 o                         
   4  -6   1       1081.09       1076.54        23.09 o                         
   5  -6   1       7006.59       7499.77       134.17 o                         
   6  -6   1       8764.26       8318.21       113.90 o                         
   7  -6   1       5047.96       4913.59        71.92 o                         
   8  -6   1        317.54        354.67        13.82 o                         
   9  -6   1        131.47        142.77         9.63 o                         
  10  -6   1        196.65        174.13        12.37 o                         
  11  -6   1       3364.75       3144.20       167.23 o                         
  -8  -5   1        139.79        175.10        12.89 o                         
  -7  -5   1       2228.09       2320.26        58.57 o                         
  -6  -5   1       5443.52       5606.79       101.57 o                         
  -5  -5   1       1873.30       1907.74        35.71 o                         
  -4  -5   1       2323.72       2179.42        41.70 o                         
  -3  -5   1       2228.69       2388.85        67.86 o                         
  -2  -5   1        558.28        511.38        25.38 o                         
  -1  -5   1        362.83        277.50        17.40 o                         
   0  -5   1      10433.43      10527.45       208.57 o                         
   1  -5   1      23354.49      22797.64       459.49 o                         
   2  -5   1      17906.45      18507.52       371.74 o                         
   3  -5   1         93.42        156.09         6.63 o                         
   4  -5   1        592.58        888.77        27.90 o                         
   5  -5   1       5346.59       5537.33       103.75 o                         
   6  -5   1      15398.84      15136.53       274.65 o                         
   7  -5   1      10041.46       9507.52       131.76 o                         
   8  -5   1       1871.49       1870.75        35.92 o                         
   9  -5   1       1060.85       1069.22        27.70 o                         
  10  -5   1        882.87        825.67        27.35 o                         
  11  -5   1       1156.16       1146.57        34.01 o                         
  -9  -4   1         55.15         85.67        15.58 o                         
  -8  -4   1        478.66        459.88        18.75 o                         
  -7  -4   1         68.92        114.67         8.47 o                         
  -6  -4   1        951.66       1042.12        20.99 o                         
  -5  -4   1       9377.17       9417.75       126.92 o                         
  -4  -4   1       2501.74       2335.25        55.52 o                         
  -3  -4   1      20050.05      20874.47       446.41 o                         
  -2  -4   1          9.61         46.76         8.85 o                         
  -1  -4   1         16.19         27.80         3.88 o                         
   0  -4   1       1523.10       1387.46        40.73 o                         
   1  -4   1      37728.51      38526.50      1692.75 o                         
   2  -4   1      12627.88      12262.15       304.32 o                         
   3  -4   1       9731.16      10315.04       170.09 o                         
   4  -4   1         27.05         57.40         5.37 o                         
   5  -4   1        141.54        262.11        10.74 o                         
   6  -4   1      10611.20      10843.03       198.74 o                         
   7  -4   1       7119.49       6672.71        86.56 o                         
   8  -4   1       3012.70       2924.24        58.64 o                         
   9  -4   1       4673.40       4620.28        87.15 o                         
  10  -4   1        322.04        394.38        21.77 o                         
  11  -4   1         28.60         19.96         5.64 o                         
  -9  -3   1       1987.32       2072.62        42.03 o                         
  -8  -3   1        296.92        345.71        12.08 o                         
  -7  -3   1        347.47        394.11        12.39 o                         
  -6  -3   1        766.45        771.67        16.92 o                         
  -5  -3   1       2167.73       2319.52        35.63 o                         
  -4  -3   1      13116.51      13280.78       259.06 o                         
  -3  -3   1       4932.03       4635.54        84.62 o                         
  -2  -3   1       1442.48       1330.76        31.00 o                         
  -1  -3   1        868.94        913.43        24.34 o                         
   0  -3   1       3940.84       4716.34       134.57 o                         
   1  -3   1      21931.90      21377.53       400.89 o                         
   2  -3   1      13950.72      13538.57       231.02 o                         
   3  -3   1       1364.63       1150.63        22.94 o                         
   4  -3   1      13400.77      13731.51       256.87 o                         
   5  -3   1       3815.02       4334.24        82.59 o                         
   6  -3   1        369.05        354.99        12.93 o                         
   7  -3   1       1747.75       1611.89        27.33 o                         
   8  -3   1       4796.62       4677.98        76.56 o                         
   9  -3   1       7767.99       7563.05       126.94 o                         
  10  -3   1       3154.16       3129.25        59.89 o                         
  11  -3   1       1099.24       1056.25        40.63 o                         
 -10  -2   1       1049.28       1146.87        31.36 o                         
  -9  -2   1       5519.12       5771.02       104.76 o                         
  -8  -2   1        731.59        834.10        21.18 o                         
  -7  -2   1        160.15        216.68         8.02 o                         
  -6  -2   1        708.30        703.52        14.06 o                         
  -5  -2   1       4741.22       4828.00        84.02 o                         
  -4  -2   1      20900.04      21255.79       411.50 o                         
  -3  -2   1      11412.96      11446.48       187.15 o                         
  -2  -2   1       5959.43       5932.39       109.72 o                         
  -1  -2   1       6775.78       7553.15       228.93 o                         
   0  -2   1       1154.66       1147.71        43.25 o                         
   1  -2   1       6512.78       6471.82       143.93 o                         
   2  -2   1       9832.17       9031.93       168.40 o                         
   3  -2   1       5690.48       5334.65        93.73 o                         
   4  -2   1      10714.35      10836.67       171.68 o                         
   5  -2   1       2072.49       2646.82        66.42 o                         
   6  -2   1        674.36        802.30        16.58 o                         
   7  -2   1         17.42         40.31         5.09 o                         
   8  -2   1       1639.78       1609.17        30.25 o                         
   9  -2   1       4736.38       4726.92        77.40 o                         
  10  -2   1       2773.51       2703.68        49.81 o                         
  11  -2   1       2393.19       2348.97        47.81 o                         
 -10  -1   1       3961.95       3879.54        92.27 o                         
  -9  -1   1      11340.94      11630.69       169.15 o                         
  -8  -1   1      10048.11      10277.31       125.88 o                         
  -7  -1   1        645.83        696.66        19.03 o                         
  -6  -1   1       2191.64       2309.66        34.72 o                         
  -5  -1   1       9422.97       9400.17       169.59 o                         
  -4  -1   1      30723.37      31146.41       538.19 o                         
  -3  -1   1      27358.87      27417.94       436.34 o                         
  -2  -1   1        353.23        285.24         6.46 o                         
  -1  -1   1       5465.58       5386.49       111.92 o                         
   0  -1   1       7387.32       7643.39       144.36 o                         
   1  -1   1       5972.80       5860.51       103.30 o                         
   2  -1   1       3066.18       2988.79        79.58 o                         
   3  -1   1       7596.18       7243.53       112.96 o                         
   4  -1   1       7154.55       6940.60       110.03 o                         
   5  -1   1       2816.45       2794.15        48.10 o                         
   6  -1   1       2299.97       2496.70        41.91 o                         
   7  -1   1        302.41        354.04         8.71 o                         
   8  -1   1       4384.94       4284.19        64.22 o                         
   9  -1   1       6805.26       6684.99        96.41 o                         
  10  -1   1       3714.19       3678.36        63.42 o                         
  11  -1   1       2194.99       1990.58       261.15 o                         
 -10   0   1       4342.23       4401.96        81.52 o                         
  -9   0   1       7858.85       7939.47       115.02 o                         
  -8   0   1      17117.73      17073.90       195.61 o                         
  -7   0   1       1575.36       1544.79        26.60 o                         
  -6   0   1         55.43         92.58         6.13 o                         
  -5   0   1        304.68        266.66         9.51 o                         
  -4   0   1      29236.02      29558.78       428.87 o                         
  -3   0   1      21005.42      20482.23       318.59 o                         
  -2   0   1      39170.43      37525.94       621.12 o                         
  -1   0   1      12428.76      11710.03       186.54 o                         
   0   0   1       3383.86       3329.44        47.74 o                         
   1   0   1       3537.12       3549.77        66.51 o                         
   2   0   1       8929.19       8815.70       165.08 o                         
   3   0   1      24626.68      23847.26       421.37 o                         
   4   0   1      28532.13      27899.85       437.59 o                         
   5   0   1      20479.79      21679.41       321.87 o                         
   6   0   1        694.12        624.95        18.43 o                         
   7   0   1          7.84         22.31         3.56 o                         
   8   0   1       3585.21       3676.68        47.95 o                         
   9   0   1       5650.35       5647.36        90.29 o                         
  10   0   1       6496.92       6485.92       120.17 o                         
 -11   1   1         94.33         87.69        11.26 o                         
 -10   1   1       2242.33       2211.51        38.84 o                         
  -9   1   1       8122.89       8043.70       125.60 o                         
  -8   1   1       8409.39       8310.18       117.54 o                         
  -7   1   1       2019.81       2140.32        29.39 o                         
  -6   1   1       5133.22       5672.32       115.23 o                         
  -5   1   1        573.20        488.83        21.26 o                         
  -4   1   1      13793.99      14236.56       212.90 o                         
  -3   1   1       8088.79       7454.89       122.45 o                         
  -2   1   1      24226.20      22917.20       396.15 o                         
  -1   1   1      14523.51      14166.85       228.58 o                         
   0   1   1      18253.97      17920.35       602.20 o                         
   1   1   1       3786.44       4197.17        92.81 o                         
   2   1   1       2903.52       3452.76        91.46 o                         
   3   1   1      23767.35      24270.18       470.24 o                         
   4   1   1      12786.35      12719.13       249.81 o                         
   5   1   1      16465.18      16805.29       266.49 o                         
   6   1   1       6209.71       6071.00        72.38 o                         
   7   1   1       3555.47       3496.85        46.48 o                         
   8   1   1        480.27        525.25        12.69 o                         
   9   1   1       4876.96       4908.12        83.65 o                         
  10   1   1       4322.85       4576.31        97.09 o                         
 -11   2   1        634.77        573.25        41.67 o                         
 -10   2   1       4008.72       4194.27        73.34 o                         
  -9   2   1       8868.91       8658.08       126.46 o                         
  -8   2   1       4377.80       4285.97        76.01 o                         
  -7   2   1       3882.08       3694.67        54.42 o                         
  -6   2   1       2249.54       2351.39        78.74 o                         
  -5   2   1       1483.96       1589.95        29.94 o                         
  -4   2   1       3447.82       3260.06        59.11 o                         
  -3   2   1       5950.93       5632.76        92.96 o                         
  -2   2   1      21224.57      20402.09       327.48 o                         
  -1   2   1      25583.32      25314.73       422.81 o                         
   0   2   1       8027.25       8373.62       245.54 o                         
   1   2   1      16850.02      18269.79       524.41 o                         
   2   2   1       3560.98       3866.51       103.34 o                         
   3   2   1       8107.85       8143.27       173.37 o                         
   4   2   1      21145.19      21837.29       391.58 o                         
   5   2   1       6616.30       6378.01       118.16 o                         
   6   2   1      14530.83      14573.49       171.81 o                         
   7   2   1        491.81        485.52        11.67 o                         
   8   2   1       1519.90       1631.24        29.91 o                         
   9   2   1        365.28        421.94        16.53 o                         
  10   2   1       1653.47       1765.28        61.16 o                         
 -11   3   1         48.35         38.66         6.80 o                         
 -10   3   1       1495.49       1560.96        44.16 o                         
  -9   3   1       6832.57       6618.79       112.45 o                         
  -8   3   1       7849.16       7678.16       139.11 o                         
  -7   3   1       7742.55       7269.06       115.39 o                         
  -6   3   1       3495.36       3501.51        91.89 o                         
  -5   3   1        529.81        580.66        14.41 o                         
  -4   3   1        266.87        165.88         8.92 o                         
  -3   3   1       8359.69       8396.99       125.29 o                         
  -2   3   1      32687.08      33087.36       572.51 o                         
  -1   3   1      59349.82      59382.30      1189.08 o                         
   0   3   1        332.72        365.80        14.51 o                         
   1   3   1      11321.01      12818.93       326.89 o                         
   2   3   1       2084.11       2147.90        64.69 o                         
   3   3   1      11102.76      11110.25       283.89 o                         
   4   3   1      25649.98      25908.46       495.84 o                         
   5   3   1       1668.51       1602.19        26.50 o                         
   6   3   1       7894.48       8281.04       111.84 o                         
   7   3   1        470.89        512.65        15.72 o                         
   8   3   1        464.14        504.66        13.33 o                         
   9   3   1         88.11        114.95        11.18 o                         
 -11   4   1        781.89        775.48        30.68 o                         
 -10   4   1        539.47        565.38        26.26 o                         
  -9   4   1       1726.17       1731.84        38.80 o                         
  -8   4   1       3581.14       3521.26        68.78 o                         
  -7   4   1      11274.25      10627.64       138.70 o                         
  -6   4   1      11989.44      11436.16       217.05 o                         
  -5   4   1       5579.61       5551.76        97.93 o                         
  -4   4   1       2374.04       2715.23        43.75 o                         
  -3   4   1       4057.61       4221.99        66.87 o                         
  -2   4   1      21374.50      21836.30       466.27 o                         
  -1   4   1      56716.62      55733.96      1320.42 o                         
   0   4   1      12303.23      11398.03       664.03 o                         
   1   4   1      12402.25      13577.69       352.14 o                         
   2   4   1       1995.16       2191.95        46.84 o                         
   3   4   1      10364.31      10650.78       257.99 o                         
   4   4   1       7755.19       7507.87       126.36 o                         
   5   4   1      15440.15      15756.27       209.61 o                         
   6   4   1       4901.72       5168.94        75.97 o                         
   7   4   1       3191.32       3293.13        59.21 o                         
   8   4   1         39.04         57.52         9.27 o                         
   9   4   1         91.09        136.79        23.62 o                         
 -11   5   1        767.62        647.65        21.34 o                         
 -10   5   1         31.95         43.57         8.11 o                         
  -9   5   1         11.10         14.12         6.22 o                         
  -8   5   1        953.19        966.54        21.63 o                         
  -7   5   1       9406.31       9028.39       119.00 o                         
  -6   5   1       8829.51       8498.23       179.19 o                         
  -5   5   1       4880.16       4828.52        80.47 o                         
  -4   5   1       2366.55       2299.18        39.44 o                         
  -3   5   1        523.02        641.70        15.81 o                         
  -2   5   1      14582.01      14975.76       292.33 o                         
  -1   5   1      13359.65      12806.22       288.40 o                         
   0   5   1      17407.14      17792.84       565.57 o                         
   1   5   1       6695.82       6838.63       217.35 o                         
   2   5   1       2463.52       2591.53       101.71 o                         
   3   5   1        207.66        216.47        14.68 o                         
   4   5   1       2296.72       2371.08        47.18 o                         
   5   5   1       4191.28       4472.42       101.23 o                         
   6   5   1       5986.34       6002.12        98.00 o                         
   7   5   1       3141.48       3327.10        79.47 o                         
   8   5   1       1750.07       1989.24        64.31 o                         
 -11   6   1       1450.27       1376.52        40.66 o                         
 -10   6   1         12.54         22.05         8.27 o                         
  -9   6   1        349.19        368.12        16.29 o                         
  -8   6   1        182.35        210.30        10.95 o                         
  -7   6   1       6214.69       6099.16        98.73 o                         
  -6   6   1       7951.35       7696.40       114.32 o                         
  -5   6   1       1876.71       1786.46        36.48 o                         
  -4   6   1       1812.78       1761.79        36.63 o                         
  -3   6   1        111.34        132.37         6.95 o                         
  -2   6   1       2304.21       2303.88        53.60 o                         
  -1   6   1       3409.41       3430.04        83.29 o                         
   0   6   1       9039.47       9260.51       233.02 o                         
   1   6   1       3545.66       3360.20       144.01 o                         
   3   6   1        883.45        980.36        23.03 o                         
   4   6   1        515.55        631.95        20.07 o                         
   5   6   1       2793.17       2791.11        58.60 o                         
   6   6   1       3595.80       3626.04        99.00 o                         
   7   6   1        580.89        758.02        48.87 o                         
 -11   7   1       2854.20       2812.88       105.20 o                         
 -10   7   1       1978.39       1890.25        53.77 o                         
  -9   7   1         20.15         17.49         6.58 o                         
  -8   7   1        674.40        736.09        23.04 o                         
  -7   7   1       7356.26       7332.08       139.03 o                         
  -6   7   1      13351.13      13310.17       188.73 o                         
  -5   7   1       3245.19       3099.60        42.81 o                         
  -4   7   1       1866.34       1708.88        38.85 o                         
  -3   7   1         28.77         30.71         4.93 o                         
  -2   7   1       3702.22       3754.63        85.58 o                         
  -1   7   1       4213.37       4305.84       104.46 o                         
   0   7   1       2250.25       2293.94        87.37 o                         
   1   7   1       5807.29       5755.38        98.38 o                         
   2   7   1        404.79        416.56        14.74 o                         
   3   7   1         54.42         77.15        10.52 o                         
   4   7   1        590.71        732.74        27.58 o                         
   5   7   1        606.88        596.67        21.43 o                         
   6   7   1        580.52        598.77        25.90 o                         
   7   7   1       2306.35       2371.03        96.52 o                         
 -11   8   1       5791.12       5550.33       531.63 o                         
 -10   8   1       3393.95       3277.80        90.45 o                         
  -9   8   1        647.08        636.99        20.65 o                         
  -8   8   1        247.71        208.74        12.56 o                         
  -7   8   1       5956.22       5921.22        96.98 o                         
  -6   8   1       5070.80       5207.86        77.10 o                         
  -5   8   1       6582.98       6545.64        82.13 o                         
  -4   8   1       4122.43       3928.43        47.08 o                         
  -3   8   1       1202.10       1141.52        18.29 o                         
  -2   8   1        131.30        176.57         8.86 o                         
  -1   8   1         71.47        107.43         6.57 o                         
   0   8   1       2995.84       3090.87        56.31 o                         
   1   8   1       6551.46       6548.17       117.91 o                         
   2   8   1       3494.50       3504.46        75.65 o                         
   3   8   1       1902.46       1864.27        59.66 o                         
   4   8   1       1667.44       1812.75        54.89 o                         
   5   8   1         53.70         68.28        15.56 o                         
   6   8   1       3118.53       3073.90       192.42 o                         
 -10   9   1       2766.36       2666.39       108.82 o                         
  -9   9   1       2914.78       2867.73        53.16 o                         
  -8   9   1        699.03        715.83        20.27 o                         
  -7   9   1         34.00         47.68         5.93 o                         
  -6   9   1        363.14        405.82        12.13 o                         
  -5   9   1       4816.61       4853.16        59.03 o                         
  -4   9   1       6398.64       6414.14        85.10 o                         
  -3   9   1       1937.15       1851.57        30.18 o                         
  -2   9   1       5389.00       5324.29        78.56 o                         
  -1   9   1        902.41        904.83        19.14 o                         
   0   9   1       1642.73       1673.86        36.10 o                         
   1   9   1       3455.01       3437.38        72.06 o                         
   2   9   1       5791.15       5568.26       151.59 o                         
   4   9   1       3054.15       3350.71       212.11 o                         
 -10  10   1       1336.44       1364.39        79.31 o                         
  -9  10   1       2523.43       2548.20        44.59 o                         
  -8  10   1         28.60         29.94         6.30 o                         
  -7  10   1        973.05        938.83        19.64 o                         
  -6  10   1        164.64        174.91         8.00 o                         
  -5  10   1        695.87        747.25        15.47 o                         
  -4  10   1       4297.68       4245.23        62.81 o                         
  -3  10   1       1154.07       1156.44        21.53 o                         
  -2  10   1       3607.88       3640.80        58.99 o                         
  -1  10   1       2381.92       2345.54        47.97 o                         
   0  10   1         64.47         63.64         6.47 o                         
   1  10   1        415.23        378.28        21.95 o                         
  -9  11   1       2691.96       2748.25        75.74 o                         
  -8  11   1        221.76        250.01        13.06 o                         
  -7  11   1       1302.71       1287.82        24.71 o                         
  -6  11   1         46.39         46.65         5.24 o                         
  -5  11   1       1151.57       1136.78        22.54 o                         
  -4  11   1       3231.90       3326.45        51.34 o                         
  -3  11   1       2797.68       2868.71        49.98 o                         
  -2  11   1       3075.57       3166.01        57.37 o                         
  -1  11   1       3214.67       3320.44        69.80 o                         
   0  11   1          1.44          9.57         8.35 o                         
   1  11   1        976.75        944.22        33.95 o                         
  -8  12   1       2670.73       2227.37       120.72 o                         
  -7  12   1       1668.51       1691.24        33.45 o                         
  -6  12   1       1181.28       1186.55        27.64 o                         
  -5  12   1        392.14        417.43        12.34 o                         
  -4  12   1       5919.59       5827.65        98.15 o                         
  -3  12   1       5610.12       5663.17        95.89 o                         
  -2  12   1       4127.24       4184.43        89.60 o                         
  -1  12   1       1976.97       2036.29        53.46 o                         
   0  12   1          2.85         12.02         7.73 o                         
  -5  13   1         41.96         53.16         7.97 o                         
  -4  13   1        948.95        963.28        36.18 o                         
  -3  13   1       3659.86       3817.49       104.07 o                         
   2 -13   2       1049.77       1168.01        38.99 o                         
   3 -13   2        300.53        316.50        19.84 o                         
   4 -13   2        365.84        405.83        15.22 o                         
   5 -13   2       3453.07       3600.23        86.12 o                         
  -1 -12   2        767.47        823.62        51.10 o                         
   0 -12   2       3117.77       3242.71        80.94 o                         
   1 -12   2       2439.15       2586.95        54.99 o                         
   2 -12   2       1637.23       1657.00        35.47 o                         
   3 -12   2       2108.64       2128.27        40.39 o                         
   4 -12   2        362.34        392.96        12.06 o                         
   5 -12   2       1390.90       1389.34        29.07 o                         
   6 -12   2        807.02        821.37        19.05 o                         
   7 -12   2       4913.55       4818.60        84.85 o                         
   8 -12   2       7123.17       7226.22       168.21 o                         
  -2 -11   2        792.15        801.63        24.87 o                         
  -1 -11   2        402.50        473.75        27.73 o                         
   0 -11   2       1327.92       1419.38        39.20 o                         
   1 -11   2       3675.56       3658.15        69.98 o                         
   2 -11   2        699.17        749.70        18.39 o                         
   3 -11   2       4587.87       4686.11        73.50 o                         
   4 -11   2        450.84        468.35        12.58 o                         
   5 -11   2         90.55        115.98         6.86 o                         
   6 -11   2       1482.73       1460.49        27.98 o                         
   7 -11   2       3033.65       3076.65        57.19 o                         
   8 -11   2       6954.91       6836.28       123.50 o                         
   9 -11   2       2891.32       2870.48        93.63 o                         
  -4 -10   2       2107.14       1998.27       127.47 o                         
  -3 -10   2        727.14        710.82        25.74 o                         
  -2 -10   2         20.90         56.35         8.47 o                         
  -1 -10   2        158.06        238.21        16.19 o                         
   0 -10   2       5921.21       6015.63       114.17 o                         
   1 -10   2       5561.54       5555.83        88.09 o                         
   2 -10   2       4982.06       5137.59        77.64 o                         
   3 -10   2       4782.43       4882.10        73.33 o                         
   4 -10   2       1387.43       1416.80        24.58 o                         
   5 -10   2        112.31        132.19         7.46 o                         
   6 -10   2       4269.66       4203.78        65.49 o                         
   7 -10   2       3919.24       3997.98        65.90 o                         
   8 -10   2       8807.47       8617.59       155.51 o                         
   9 -10   2       3252.35       3090.53        57.96 o                         
  10 -10   2        556.88        531.01        41.42 o                         
  -5  -9   2       5648.20       5289.11       193.18 o                         
  -4  -9   2       4646.79       4400.15       102.45 o                         
  -3  -9   2       2517.82       2495.13        61.64 o                         
  -2  -9   2       2552.44       2721.31        61.95 o                         
  -1  -9   2          0.34         46.92         5.00 o                         
   0  -9   2       5047.62       5011.96        88.78 o                         
   1  -9   2       4531.67       4540.72        72.90 o                         
   2  -9   2      12055.01      12285.18       168.99 o                         
   3  -9   2      12040.08      12253.31       168.58 o                         
   4  -9   2       5430.86       5503.90        72.78 o                         
   5  -9   2        102.81        112.58         6.96 o                         
   6  -9   2       1923.72       2022.40        41.47 o                         
   7  -9   2       8143.57       7763.29       162.41 o                         
   8  -9   2       7013.81       7306.15       149.79 o                         
   9  -9   2       6292.84       6093.16       130.54 o                         
  10  -9   2       2144.96       2099.90        47.49 o                         
  -6  -8   2        183.87        186.75        16.73 o                         
  -5  -8   2       1823.62       1733.80        52.86 o                         
  -4  -8   2       3013.73       3006.34        67.25 o                         
  -3  -8   2       4563.45       4622.42       118.29 o                         
  -2  -8   2       9394.96       9691.88       236.45 o                         
  -1  -8   2         68.28        107.83         9.61 o                         
   0  -8   2        127.52        183.81         7.75 o                         
   1  -8   2       4981.22       5032.98        73.63 o                         
   2  -8   2      16599.63      16304.02       210.61 o                         
   3  -8   2      12451.50      12139.21       154.33 o                         
   4  -8   2       5903.73       5869.95        71.74 o                         
   5  -8   2       1177.80       1179.89        21.10 o                         
   6  -8   2        374.77        429.56        13.49 o                         
   7  -8   2       7378.96       7611.60       134.73 o                         
   8  -8   2       6169.65       6206.14       119.04 o                         
   9  -8   2       5541.72       5664.36       117.97 o                         
  10  -8   2       4978.30       4595.94        88.36 o                         
  -7  -7   2        225.04        197.88        16.88 o                         
  -6  -7   2        250.45        283.02        22.36 o                         
  -5  -7   2       2209.08       2171.72        46.47 o                         
  -4  -7   2       3253.44       3106.27        63.07 o                         
  -3  -7   2       4811.74       4748.46        98.40 o                         
  -2  -7   2       8560.22       8883.44       155.07 o                         
  -1  -7   2        532.96        581.19        16.25 o                         
   0  -7   2       1266.16       1262.24        32.61 o                         
   1  -7   2       3324.69       3192.58        66.62 o                         
   2  -7   2      10449.95      10412.36       183.22 o                         
   3  -7   2      10003.92       9925.15       175.74 o                         
   4  -7   2       4880.07       5115.48        93.61 o                         
   5  -7   2       1302.31       1263.72        19.53 o                         
   6  -7   2          9.15         22.64         4.14 o                         
   7  -7   2       3859.06       3810.44        71.37 o                         
   8  -7   2        704.83        718.52        21.22 o                         
   9  -7   2        931.26       1012.12        25.59 o                         
  10  -7   2       5898.60       5555.58       197.26 o                         
  11  -7   2       2635.14       2628.47        89.58 o                         
  -8  -6   2       2947.50       2945.39       115.91 o                         
  -7  -6   2       1287.87       1230.47        31.18 o                         
  -6  -6   2         66.51         88.85         9.05 o                         
  -5  -6   2       1647.44       1599.50        36.02 o                         
  -4  -6   2       4578.94       4553.76       103.70 o                         
  -3  -6   2      11108.89      10856.24       161.78 o                         
  -2  -6   2      15266.59      14303.98       365.51 o                         
  -1  -6   2       2250.44       2287.04        61.94 o                         
   0  -6   2       1963.93       2173.69        51.92 o                         
   1  -6   2       1612.57       1531.73        32.16 o                         
   2  -6   2      19447.26      20156.52       364.93 o                         
   3  -6   2      10143.51      10105.62       159.87 o                         
   4  -6   2       1422.19       1402.33        26.35 o                         
   5  -6   2       3122.85       3283.75        70.69 o                         
   6  -6   2         53.80         61.01         7.13 o                         
   7  -6   2       1226.71       1209.27        26.02 o                         
   8  -6   2        361.47        353.25        14.13 o                         
   9  -6   2       2381.80       2266.14        46.52 o                         
  10  -6   2       3088.39       3283.98        69.75 o                         
  11  -6   2       2268.83       2321.75        53.95 o                         
  -8  -5   2       4646.12       4630.89        82.53 o                         
  -7  -5   2       5555.41       5643.89       101.19 o                         
  -6  -5   2       1160.71       1195.24        34.69 o                         
  -5  -5   2       1400.84       1412.06        26.29 o                         
  -4  -5   2       4401.00       4361.24        61.00 o                         
  -3  -5   2      10346.52       9618.48       281.83 o                         
  -2  -5   2      14859.99      13732.70       328.01 o                         
  -1  -5   2      10354.07       9908.34       245.72 o                         
   0  -5   2        418.56        394.10        12.27 o                         
   1  -5   2        895.43        846.30        19.96 o                         
   2  -5   2       8330.07       8172.19       150.95 o                         
   3  -5   2      16158.73      17170.42       262.29 o                         
   4  -5   2       5878.34       5598.97        86.90 o                         
   5  -5   2      13541.61      14153.44       287.27 o                         
   6  -5   2       2198.05       2191.48        44.33 o                         
   7  -5   2        151.44        133.71         7.22 o                         
   8  -5   2       3113.33       2905.31        53.77 o                         
   9  -5   2       1396.46       1394.98        33.94 o                         
  10  -5   2       7234.16       7348.08       166.09 o                         
  11  -5   2       2296.22       2358.27        50.74 o                         
  -9  -4   2        305.19        365.81        17.37 o                         
  -8  -4   2       1403.82       1486.08        31.89 o                         
  -7  -4   2       6335.78       6430.61        98.73 o                         
  -6  -4   2        823.40        784.06        17.19 o                         
  -5  -4   2        923.01        986.41        19.26 o                         
  -4  -4   2        126.74        168.55         8.18 o                         
  -3  -4   2       5274.25       4945.68       197.72 o                         
  -2  -4   2       2723.53       2370.14        90.12 o                         
  -1  -4   2      14851.49      13981.06       297.64 o                         
   0  -4   2      18268.85      18022.63       354.87 o                         
   1  -4   2       1312.42       1261.60        45.45 o                         
   2  -4   2       1512.04       1429.89        28.87 o                         
   3  -4   2       3097.43       3122.07        49.56 o                         
   4  -4   2       3278.92       2900.33        47.32 o                         
   5  -4   2      15539.76      15606.22       282.63 o                         
   6  -4   2       7063.48       6859.82       129.02 o                         
   7  -4   2       3919.17       3863.76        54.48 o                         
   8  -4   2        465.76        481.34        15.06 o                         
   9  -4   2        608.00        602.34        19.73 o                         
  10  -4   2       7047.42       6631.06       127.17 o                         
  11  -4   2       3248.16       3158.85        79.27 o                         
  -9  -3   2        338.34        388.88        12.96 o                         
  -8  -3   2       3413.74       3573.19        57.99 o                         
  -7  -3   2       4537.42       4612.73        64.27 o                         
  -6  -3   2        676.41        672.15        14.12 o                         
  -5  -3   2        829.82        862.37        17.48 o                         
  -4  -3   2         30.81         50.20         5.30 o                         
  -3  -3   2       3499.60       3259.04        90.35 o                         
  -2  -3   2       4422.99       4247.91       130.94 o                         
  -1  -3   2       1757.33       2494.34        57.24 o                         
   0  -3   2      17824.87      17769.81       359.27 o                         
   1  -3   2       7584.65       7717.75       198.12 o                         
   2  -3   2       3977.89       4324.00       105.68 o                         
   3  -3   2       1246.75       1560.95        56.71 o                         
   4  -3   2       2994.56       2874.17        52.81 o                         
   5  -3   2       6043.89       5503.94       103.73 o                         
   6  -3   2      16326.76      17121.76       321.92 o                         
   7  -3   2       8584.04       8187.91       107.74 o                         
   8  -3   2        939.82        979.46        21.88 o                         
   9  -3   2        728.07        653.58        19.14 o                         
  10  -3   2        924.99        886.71        23.66 o                         
  11  -3   2       3723.66       3787.12        81.20 o                         
 -10  -2   2        356.84        351.59        14.11 o                         
  -9  -2   2       2466.66       2546.20        60.38 o                         
  -8  -2   2       4991.42       5100.95        77.18 o                         
  -7  -2   2       3207.84       3281.16        47.50 o                         
  -6  -2   2        279.44        274.40         7.80 o                         
  -5  -2   2       1777.75       1800.11        34.41 o                         
  -4  -2   2       1482.97       1823.02        49.57 o                         
  -3  -2   2       5167.22       5506.91        79.97 o                         
  -2  -2   2        801.28        982.21        22.93 o                         
  -1  -2   2        903.90       1252.45        30.18 o                         
   0  -2   2      30260.98      28342.84       527.13 o                         
   1  -2   2      23971.74      24183.99       446.64 o                         
   2  -2   2        273.88        204.85         6.02 o                         
   3  -2   2       2540.67       2707.97        64.26 o                         
   4  -2   2       7171.58       7548.80       119.79 o                         
   5  -2   2      10295.62      10462.70       165.35 o                         
   6  -2   2       2432.43       2393.61        42.06 o                         
   7  -2   2       5915.11       5826.86        84.50 o                         
   8  -2   2       3104.40       3012.64        49.21 o                         
   9  -2   2       1556.56       1426.43        28.71 o                         
  10  -2   2        460.13        482.36        15.31 o                         
  11  -2   2        437.94        384.55        22.28 o                         
 -10  -1   2        712.00        756.02        20.68 o                         
  -9  -1   2        326.69        443.48        19.33 o                         
  -8  -1   2       1730.27       1775.48        27.83 o                         
  -7  -1   2       5830.15       5902.19        70.98 o                         
  -6  -1   2       8684.03       8901.65       172.60 o                         
  -5  -1   2       8938.96       9026.27       151.22 o                         
  -4  -1   2       8852.06       9726.64       173.49 o                         
  -3  -1   2        112.39        114.74         4.21 o                         
  -2  -1   2        839.02        807.78        16.33 o                         
  -1  -1   2      26662.27      25505.20       468.03 o                         
   0  -1   2       6488.56       6745.66       112.03 o                         
   1  -1   2      27447.97      26980.91       385.98 o                         
   2  -1   2      10894.16      10678.19       245.06 o                         
   3  -1   2       2794.13       2838.44        67.72 o                         
   4  -1   2       1428.03       1335.08        24.28 o                         
   5  -1   2      11944.03      12274.36       183.93 o                         
   6  -1   2       3432.14       3326.44        54.10 o                         
   7  -1   2       8159.25       8036.21        96.34 o                         
   8  -1   2       6098.36       6176.00       100.70 o                         
   9  -1   2        464.46        420.60        12.61 o                         
  10  -1   2        162.80        179.17        10.85 o                         
 -11   0   2       1778.17       2416.34       133.07 o                         
 -10   0   2       3466.90       3476.41        70.36 o                         
  -9   0   2        285.37        392.61        17.49 o                         
  -8   0   2        797.05        818.01        19.18 o                         
  -7   0   2       2131.98       2100.71        29.25 o                         
  -6   0   2       7825.78       8364.77       142.25 o                         
  -5   0   2       7843.54       7449.82       134.48 o                         
  -4   0   2      12191.86      12725.89       169.13 o                         
  -3   0   2      17034.68      17980.33       280.72 o                         
  -2   0   2       1386.57       1589.61        29.34 o                         
  -1   0   2      16918.14      16039.77       305.90 o                         
   0   0   2      10663.26      10919.00       160.97 o                         
   1   0   2      17386.37      17273.40       263.49 o                         
   2   0   2      51718.71      48152.19       832.62 o                         
   3   0   2       9902.68       9911.07       167.06 o                         
   4   0   2         80.27         87.17         5.68 o                         
   5   0   2       8906.05       9735.06       183.60 o                         
   6   0   2       5931.86       6175.23       115.13 o                         
   7   0   2       5344.14       5258.00        62.35 o                         
   8   0   2      11936.97      12075.56       170.89 o                         
   9   0   2        639.38        678.19        18.87 o                         
  10   0   2        139.52        209.58        11.37 o                         
 -11   1   2       1050.94       1077.65        36.27 o                         
 -10   1   2       4575.97       4598.40        79.12 o                         
  -9   1   2       1300.49       1430.16        41.74 o                         
  -8   1   2         13.96         20.55         5.06 o                         
  -7   1   2        140.32        214.21         6.92 o                         
  -6   1   2       6030.87       6265.86       116.06 o                         
  -5   1   2      26598.57      27916.83       463.87 o                         
  -4   1   2      15723.83      15782.39       234.31 o                         
  -3   1   2      12836.55      13152.48       225.94 o                         
  -2   1   2       3952.87       4231.06        66.29 o                         
  -1   1   2       8357.25       8829.71       145.34 o                         
   0   1   2       4423.03       4653.44        83.86 o                         
   1   1   2      28102.44      27249.23       795.12 o                         
   2   1   2      12093.86      11896.22       306.07 o                         
   3   1   2      12262.68      12237.52       240.21 o                         
   4   1   2       1035.92       1060.72        23.38 o                         
   5   1   2        450.00        476.77        14.00 o                         
   6   1   2       1490.90       1627.81        29.12 o                         
   7   1   2       5071.80       5130.17        65.02 o                         
   8   1   2       3831.32       3953.47        61.29 o                         
   9   1   2       7367.46       7346.60       114.13 o                         
  10   1   2       2927.44       3041.80        81.24 o                         
 -11   2   2       1920.78       1925.10        39.58 o                         
 -10   2   2       6834.73       6713.13       118.91 o                         
  -9   2   2       4219.11       4074.73        63.22 o                         
  -8   2   2         71.31         76.84         8.48 o                         
  -7   2   2        686.90        610.62        12.37 o                         
  -6   2   2      12899.83      12687.46       323.37 o                         
  -5   2   2      27924.25      29408.04       492.23 o                         
  -4   2   2       6230.25       5979.67        90.52 o                         
  -3   2   2       6276.36       6135.16        95.13 o                         
  -2   2   2       5626.40       5774.63        93.09 o                         
  -1   2   2       3232.96       3280.87        83.60 o                         
   0   2   2      47905.32      44298.70      1166.07 o                         
   1   2   2        159.46        192.71         6.95 o                         
   2   2   2      14175.37      14030.21       352.32 o                         
   3   2   2      10584.55      11018.79       206.50 o                         
   4   2   2         92.35        114.01         7.05 o                         
   5   2   2       2453.23       2496.44        46.79 o                         
   6   2   2        216.69        297.34        11.99 o                         
   7   2   2       3085.13       3187.48        44.83 o                         
   8   2   2       2290.07       2374.00        40.44 o                         
   9   2   2       5270.09       5351.74        94.73 o                         
 -11   3   2       7130.32       7174.27       139.52 o                         
 -10   3   2       9274.59       9155.71       159.54 o                         
  -9   3   2       7780.05       7478.09       135.93 o                         
  -8   3   2       2308.94       2326.73        52.25 o                         
  -7   3   2        356.55        341.42        11.91 o                         
  -6   3   2       5451.72       5207.68       103.44 o                         
  -5   3   2      34447.28      35772.87       602.12 o                         
  -4   3   2      26872.50      26724.12       396.55 o                         
  -3   3   2      18527.69      18549.72       273.61 o                         
  -2   3   2       1082.58        987.21        17.74 o                         
  -1   3   2        538.37        562.81        15.52 o                         
   0   3   2      29572.61      29836.93       768.73 o                         
   1   3   2        718.13        679.34        16.45 o                         
   2   3   2      29330.98      29752.52       652.22 o                         
   3   3   2       3090.52       2901.24        68.18 o                         
   4   3   2       5304.78       5353.44       119.16 o                         
   5   3   2        559.66        566.38        11.77 o                         
   6   3   2          5.02         39.60         4.47 o                         
   7   3   2       4267.72       4449.31        71.44 o                         
   8   3   2       2908.28       3140.01        63.33 o                         
   9   3   2       2404.33       2358.59        69.88 o                         
 -11   4   2       5318.59       5407.50       102.37 o                         
 -10   4   2       8422.00       8333.27       145.85 o                         
  -9   4   2       8764.15       8503.88       152.58 o                         
  -8   4   2       7584.30       7315.44       118.16 o                         
  -7   4   2        133.12        132.96         7.68 o                         
  -6   4   2       4287.82       3985.65        86.94 o                         
  -5   4   2      15242.14      15260.36       260.18 o                         
  -4   4   2      17541.89      17921.04       267.91 o                         
  -3   4   2      20777.54      20915.48       294.19 o                         
  -2   4   2      13262.22      13017.24       231.62 o                         
  -1   4   2       1580.09       1666.44        36.35 o                         
   0   4   2        259.40        213.91        13.26 o                         
   1   4   2       8111.26       8591.94       244.79 o                         
   2   4   2      16262.17      15691.92       384.22 o                         
   3   4   2      19414.58      18640.08       398.07 o                         
   4   4   2       7303.75       7459.16       154.69 o                         
   5   4   2       2955.26       3078.42        50.94 o                         
   6   4   2        357.04        396.15        12.57 o                         
   7   4   2       3528.17       3644.21        73.31 o                         
   8   4   2       5333.44       5490.65       114.07 o                         
 -11   5   2       2644.41       2572.83       102.63 o                         
 -10   5   2       6480.47       6440.05       122.45 o                         
  -9   5   2       1343.32       1361.06        30.91 o                         
  -8   5   2       5407.18       5223.85        86.95 o                         
  -7   5   2       3446.68       3219.90        52.44 o                         
  -6   5   2       2673.96       2696.59        59.41 o                         
  -5   5   2        333.62        240.78        10.02 o                         
  -4   5   2       8286.46       8557.29       151.36 o                         
  -3   5   2      17886.16      18349.13       358.72 o                         
  -2   5   2      12512.86      12550.62       245.63 o                         
  -1   5   2       2643.78       2722.48        67.71 o                         
   0   5   2       3210.34       3371.26        95.97 o                         
   1   5   2       2094.09       2271.96        74.55 o                         
   2   5   2       4541.99       4142.19       156.57 o                         
   3   5   2      11695.23      11766.93       236.99 o                         
   4   5   2       9172.03       9458.87       192.08 o                         
   5   5   2      12551.54      13130.24       228.52 o                         
   6   5   2         22.19         50.38         8.25 o                         
   7   5   2          9.68         26.81         6.70 o                         
   8   5   2       2429.69       2359.02        73.43 o                         
 -11   6   2       2866.07       2924.49        84.42 o                         
 -10   6   2       4611.04       4548.20        90.92 o                         
  -9   6   2       6024.78       5751.89        94.66 o                         
  -8   6   2       1690.65       1577.76        32.33 o                         
  -7   6   2        846.05        843.36        20.19 o                         
  -6   6   2       1166.79       1198.15        23.13 o                         
  -5   6   2        817.37        817.95        24.79 o                         
  -4   6   2       1916.85       1992.76        42.29 o                         
  -3   6   2       7607.15       7541.71       138.66 o                         
  -2   6   2       4521.30       4520.08        92.36 o                         
  -1   6   2       2240.43       2095.73        53.01 o                         
   0   6   2      10840.68      11573.39       314.63 o                         
   1   6   2        947.07       1032.47        36.13 o                         
   2   6   2       2537.34       2511.77        62.73 o                         
   3   6   2       4594.47       4664.11        90.20 o                         
   4   6   2       8106.53       8235.08       168.05 o                         
   5   6   2       5996.90       6199.41       130.04 o                         
   6   6   2        524.25        573.43        19.95 o                         
   7   6   2        275.46        233.44        16.86 o                         
 -11   7   2       1502.96       1485.99        41.99 o                         
 -10   7   2       3458.89       3410.64        71.94 o                         
  -9   7   2       4877.69       4830.06        99.34 o                         
  -8   7   2       1218.81       1254.38        31.93 o                         
  -7   7   2       3160.10       3137.74        64.80 o                         
  -6   7   2        837.51        829.42        16.98 o                         
  -5   7   2         54.17         87.32         4.87 o                         
  -4   7   2       1443.87       1417.43        29.18 o                         
  -3   7   2      12213.99      12288.76       238.18 o                         
  -2   7   2       7857.16       7972.43       189.19 o                         
  -1   7   2       8641.09       8896.25       233.25 o                         
   0   7   2       3039.21       3032.39        61.39 o                         
   1   7   2        839.30        885.13        30.59 o                         
   2   7   2       3406.56       3453.80        83.97 o                         
   3   7   2       3402.15       3323.60        82.42 o                         
   4   7   2       5780.76       5833.79       136.16 o                         
   5   7   2       2655.56       2745.75        77.52 o                         
   6   7   2         74.16         66.15        10.49 o                         
 -11   8   2          3.29          6.22         9.07 o                         
 -10   8   2         65.31        103.06         9.75 o                         
  -9   8   2       2444.91       2490.57        48.04 o                         
  -8   8   2       7967.72       8064.22       138.10 o                         
  -7   8   2       4856.91       4799.57        78.07 o                         
  -6   8   2       4905.79       4917.32        75.73 o                         
  -5   8   2        422.14        391.25         9.64 o                         
  -4   8   2        747.79        776.76        13.09 o                         
  -3   8   2       6062.74       6208.19        90.41 o                         
  -2   8   2       7385.35       7388.10       102.05 o                         
  -1   8   2      10698.91      10751.77       145.82 o                         
   0   8   2       3303.20       3235.53        66.56 o                         
   1   8   2       1055.79       1006.03        29.91 o                         
   2   8   2       1954.00       1994.91        71.90 o                         
   3   8   2       1780.75       1789.60        70.68 o                         
   4   8   2       3725.16       3587.85       134.65 o                         
   5   8   2       4619.74       4531.41       131.57 o                         
 -10   9   2        492.94        444.39        21.99 o                         
  -9   9   2         20.33         34.20         6.49 o                         
  -8   9   2       5948.54       6106.90       105.89 o                         
  -7   9   2        942.13        931.19        20.04 o                         
  -6   9   2       4021.72       4012.52        52.80 o                         
  -5   9   2       6792.45       6550.41        77.80 o                         
  -4   9   2        477.04        440.70        10.95 o                         
  -3   9   2       1136.90       1159.37        20.73 o                         
  -2   9   2       4754.57       4923.86        70.29 o                         
  -1   9   2       5702.68       5720.26        97.56 o                         
   0   9   2       9216.79       8830.74       168.53 o                         
   1   9   2        686.71        623.85        22.36 o                         
   2   9   2        215.39        190.60        31.06 o                         
   4   9   2       2233.03       2231.79       151.69 o                         
 -10  10   2        212.93        214.89        25.27 o                         
  -9  10   2         28.46         24.87         5.18 o                         
  -8  10   2       2255.67       2268.32        39.75 o                         
  -7  10   2       2445.99       2480.80        40.57 o                         
  -6  10   2       5317.02       5198.98        68.28 o                         
  -5  10   2       3196.20       3269.05        44.00 o                         
  -4  10   2         58.65         61.06         5.35 o                         
  -3  10   2        306.82        317.76        10.90 o                         
  -2  10   2        478.23        515.30        13.45 o                         
  -1  10   2       2256.76       2253.10        47.60 o                         
   0  10   2       3213.52       3119.40        79.10 o                         
   1  10   2        155.55        146.99        12.80 o                         
  -9  11   2        177.83        152.02        17.76 o                         
  -8  11   2       1911.60       1889.18        36.92 o                         
  -7  11   2       3625.19       3625.37        60.60 o                         
  -6  11   2       2929.12       2986.89        52.15 o                         
  -5  11   2       1743.42       1843.17        34.12 o                         
  -4  11   2        697.01        714.38        15.72 o                         
  -3  11   2        271.66        265.77        11.37 o                         
  -2  11   2         34.83         58.00         6.23 o                         
  -1  11   2       2455.72       2570.84        66.77 o                         
   0  11   2       1340.26       1347.76        39.03 o                         
   1  11   2        851.52        798.39        61.91 o                         
  -7  12   2       2045.46       2091.96        45.23 o                         
  -6  12   2       5823.97       5936.39       102.82 o                         
  -5  12   2       4323.81       4338.97        78.12 o                         
  -4  12   2       1170.22       1194.55        28.13 o                         
  -3  12   2        799.15        879.46        22.47 o                         
  -2  12   2        153.80        194.02        16.98 o                         
  -1  12   2       1257.86       1290.36        36.91 o                         
   0  12   2       1449.91       1421.70        59.42 o                         
  -5  13   2       3408.32       3644.36       167.53 o                         
  -4  13   2       2005.91       2070.53        84.82 o                         
   2 -13   3        958.12        953.09        23.77 o                         
   3 -13   3       2846.97       2930.43        59.75 o                         
   4 -13   3       5039.65       5141.58       100.08 o                         
   5 -13   3       3630.14       3563.84       115.10 o                         
  -1 -12   3       2624.77       2608.63        82.04 o                         
   0 -12   3       2603.82       2570.06        60.37 o                         
   1 -12   3        110.33        116.45         9.86 o                         
   2 -12   3        119.13        129.60         8.74 o                         
   3 -12   3       2279.36       2386.06        44.22 o                         
   4 -12   3       6889.95       7025.93       118.06 o                         
   5 -12   3       4262.87       4332.69        77.25 o                         
   6 -12   3       1104.39       1127.58        25.04 o                         
   7 -12   3        306.09        330.93        15.33 o                         
   8 -12   3        495.65        471.79        31.69 o                         
  -2 -11   3       3874.52       3657.83        82.94 o                         
  -1 -11   3       4745.78       4811.58        99.65 o                         
   0 -11   3        645.77        675.66        19.65 o                         
   1 -11   3        303.24        303.65        11.82 o                         
   2 -11   3        158.55        155.23         8.30 o                         
   3 -11   3       2882.18       2899.96        46.41 o                         
   4 -11   3       4325.03       4363.53        61.88 o                         
   5 -11   3       1560.77       1590.49        30.10 o                         
   6 -11   3       2269.68       2312.70        42.90 o                         
   7 -11   3       1311.20       1271.66        27.59 o                         
   8 -11   3         69.16         80.03         8.15 o                         
   9 -11   3        473.73        471.43        20.57 o                         
  -4 -10   3        530.34        516.37        20.62 o                         
  -3 -10   3       1690.50       1618.53        42.04 o                         
  -2 -10   3       3520.75       3677.70        79.01 o                         
  -1 -10   3      10958.72      11058.71       201.31 o                         
   0 -10   3       3887.30       4014.77        79.17 o                         
   1 -10   3        667.96        729.37        18.44 o                         
   2 -10   3         10.81         30.78         4.86 o                         
   3 -10   3       1930.64       1963.54        30.99 o                         
   4 -10   3       7638.81       7662.76        97.75 o                         
   5 -10   3       5113.31       5128.51        68.03 o                         
   6 -10   3       6639.05       6485.13        94.30 o                         
   7 -10   3       1019.97       1156.21        29.07 o                         
   8 -10   3          7.24         29.54         6.86 o                         
   9 -10   3        531.07        550.67        22.45 o                         
  -5  -9   3       1898.76       1766.81       108.72 o                         
  -4  -9   3         16.23         38.61         8.74 o                         
  -3  -9   3        903.29        934.12        28.41 o                         
  -2  -9   3       3803.28       3880.47        87.51 o                         
  -1  -9   3      10932.59      10841.04       190.93 o                         
   0  -9   3       8563.48       8525.40       138.16 o                         
   1  -9   3       3843.92       3858.38        59.49 o                         
   2  -9   3        942.71       1014.21        19.55 o                         
   3  -9   3       1427.54       1405.49        23.55 o                         
   4  -9   3       3643.02       3560.24        47.50 o                         
   5  -9   3       6894.51       6851.35        94.20 o                         
   6  -9   3       5265.94       5444.68        87.84 o                         
   7  -9   3      11873.68      11959.77       247.82 o                         
   8  -9   3       1088.37       1097.50        31.25 o                         
   9  -9   3          3.28         26.33         7.27 o                         
  10  -9   3       1216.01       1189.71        48.14 o                         
  -6  -8   3       9266.76       8928.71       205.79 o                         
  -5  -8   3        874.76        866.15        26.98 o                         
  -4  -8   3        419.03        402.35        15.65 o                         
  -3  -8   3        443.89        453.06        22.74 o                         
  -2  -8   3       2196.76       2153.64        50.30 o                         
  -1  -8   3       4812.45       4851.73        81.15 o                         
   0  -8   3       8732.90       8683.88       128.26 o                         
   1  -8   3       2986.37       3021.66        44.72 o                         
   2  -8   3       7494.99       7746.58       124.17 o                         
   3  -8   3         10.54         44.70         4.22 o                         
   4  -8   3        170.77        190.25         6.69 o                         
   5  -8   3       2863.22       2903.93        43.18 o                         
   6  -8   3       8660.32       8417.86       149.96 o                         
   7  -8   3      21967.15      21808.30       367.66 o                         
   8  -8   3       4371.75       4458.40        88.06 o                         
   9  -8   3       1655.84       1630.79        35.48 o                         
  10  -8   3        190.07        207.14        11.66 o                         
  -7  -7   3       4980.82       4797.69       165.81 o                         
  -6  -7   3       4792.03       4681.02       101.23 o                         
  -5  -7   3       1011.72       1006.51        26.00 o                         
  -4  -7   3        232.32        220.76        11.58 o                         
  -3  -7   3        108.76        158.75        12.18 o                         
  -2  -7   3       5833.16       5661.61       105.78 o                         
  -1  -7   3       4746.58       4765.46        76.25 o                         
   0  -7   3        778.87        667.46        19.86 o                         
   1  -7   3       9047.57       9061.47       197.61 o                         
   2  -7   3       5048.56       5262.86        95.35 o                         
   3  -7   3         77.40        138.46        10.10 o                         
   4  -7   3         49.73         59.30         5.65 o                         
   5  -7   3        797.93        704.27        14.06 o                         
   6  -7   3      10188.15       9909.36       142.16 o                         
   7  -7   3       6236.58       6354.87       121.95 o                         
   8  -7   3       8479.45       8579.15       151.13 o                         
   9  -7   3       1791.52       1828.64        42.00 o                         
  10  -7   3         12.90         18.29         6.37 o                         
  11  -7   3       1456.63       1468.18        88.56 o                         
  -8  -6   3        831.56        907.10        32.27 o                         
  -7  -6   3       4825.20       4838.05       131.15 o                         
  -6  -6   3       5833.56       5802.17       110.63 o                         
  -5  -6   3       5385.70       5263.03        86.25 o                         
  -4  -6   3       1084.56        990.97        22.05 o                         
  -3  -6   3       1250.68       1350.01        27.11 o                         
  -2  -6   3       3120.97       2936.67        78.61 o                         
  -1  -6   3      14217.44      13411.36       328.88 o                         
   0  -6   3       1518.76       1269.33        36.40 o                         
   1  -6   3      16641.31      16472.63       296.82 o                         
   2  -6   3      11434.57      12080.82       219.54 o                         
   3  -6   3       1428.79       1580.88        28.10 o                         
   4  -6   3        780.21        890.47        19.24 o                         
   5  -6   3       3039.67       2984.55        64.97 o                         
   6  -6   3       8692.07       8448.92       127.26 o                         
   7  -6   3       6061.38       5912.44       100.59 o                         
   8  -6   3       9153.86       9027.07       149.74 o                         
   9  -6   3       1776.26       1824.01        39.25 o                         
  10  -6   3         14.96         16.36         6.13 o                         
  11  -6   3       1272.24       1214.71        40.77 o                         
  -8  -5   3          0.11         30.43         7.00 o                         
  -7  -5   3       2956.85       3171.55        94.84 o                         
  -6  -5   3       6685.25       6757.38       102.92 o                         
  -5  -5   3       4902.98       4811.21        71.97 o                         
  -4  -5   3       7307.17       7252.08       119.14 o                         
  -3  -5   3       4489.66       4213.13        98.01 o                         
  -2  -5   3        133.10        160.30        15.95 o                         
  -1  -5   3       5070.48       4640.52       122.47 o                         
   0  -5   3      12753.12      12012.80       218.91 o                         
   1  -5   3      21606.17      20849.15       376.21 o                         
   2  -5   3      17128.04      17296.44       278.34 o                         
   3  -5   3       5176.98       5430.15        85.79 o                         
   4  -5   3       1162.18       1304.95        25.11 o                         
   5  -5   3       3653.76       3562.75        79.18 o                         
   6  -5   3      17408.44      16666.47       235.74 o                         
   7  -5   3       6532.25       6423.87       100.40 o                         
   8  -5   3       8194.65       8373.04       147.66 o                         
   9  -5   3       5318.59       5389.94       104.60 o                         
  10  -5   3         35.19         41.96         8.55 o                         
  11  -5   3        899.44        915.85        30.10 o                         
  -9  -4   3        841.66        808.49        22.47 o                         
  -8  -4   3         62.95         95.24         9.73 o                         
  -7  -4   3         54.70         96.19         7.25 o                         
  -6  -4   3       1015.82       1051.40        19.71 o                         
  -5  -4   3       1557.31       1474.79        23.70 o                         
  -4  -4   3       7975.52       7730.65       143.31 o                         
  -3  -4   3       9651.20       8926.30       161.02 o                         
  -2  -4   3       5424.12       5468.76       137.86 o                         
  -1  -4   3        671.34        696.99        16.62 o                         
   0  -4   3      12019.96      11922.54       236.75 o                         
   1  -4   3      10585.97       9846.80       169.63 o                         
   2  -4   3      18546.28      18685.07       293.87 o                         
   3  -4   3      23355.53      24743.75       367.31 o                         
   4  -4   3       4335.60       4343.64        79.12 o                         
   5  -4   3        360.73        382.29        13.12 o                         
   6  -4   3       9476.06       9363.50       181.47 o                         
   7  -4   3       2836.34       2657.83        43.43 o                         
   8  -4   3       5535.07       5347.37        90.75 o                         
   9  -4   3       6745.92       6507.50       126.95 o                         
  10  -4   3       1239.06       1305.80        43.53 o                         
  11  -4   3         25.52         30.67         8.71 o                         
  -9  -3   3        458.42        508.61        14.86 o                         
  -8  -3   3       1436.51       1477.90        28.02 o                         
  -7  -3   3          5.54         28.91         4.60 o                         
  -6  -3   3        804.32        837.50        15.39 o                         
  -5  -3   3       1824.40       1749.36        28.21 o                         
  -4  -3   3      13279.75      13314.94       219.79 o                         
  -3  -3   3       5703.67       5675.95        94.16 o                         
  -2  -3   3       3666.51       3607.43        74.70 o                         
  -1  -3   3       4375.98       4408.68        82.26 o                         
   0  -3   3      18387.83      18686.16       422.72 o                         
   1  -3   3      20234.93      20524.13       326.03 o                         
   2  -3   3       6462.87       6294.87        94.87 o                         
   3  -3   3       6057.97       6087.36        96.13 o                         
   4  -3   3       5938.34       6029.07       111.30 o                         
   5  -3   3        298.46        378.18        12.99 o                         
   6  -3   3        467.12        430.37        15.65 o                         
   7  -3   3        437.30        390.57        10.30 o                         
   8  -3   3       1782.35       1712.86        33.68 o                         
   9  -3   3       4491.67       4511.28       108.29 o                         
  10  -3   3       2264.87       2297.98        50.14 o                         
  11  -3   3       1066.54       1191.12        54.39 o                         
 -10  -2   3       1178.69       1290.82        29.75 o                         
  -9  -2   3       2584.82       2708.20        48.87 o                         
  -8  -2   3       2787.42       2949.57        49.28 o                         
  -7  -2   3          4.86         26.25         4.38 o                         
  -6  -2   3        110.07        130.26         5.53 o                         
  -5  -2   3       2613.24       2627.94        48.61 o                         
  -4  -2   3      10940.31      10979.27       173.61 o                         
  -3  -2   3      17271.41      17611.42       283.10 o                         
  -2  -2   3        356.16        302.08        12.86 o                         
  -1  -2   3       3024.66       2858.42        48.41 o                         
   0  -2   3         69.00         73.09         5.32 o                         
   1  -2   3      13317.54      13769.74       199.31 o                         
   2  -2   3       6155.69       5748.32        89.52 o                         
   3  -2   3       5103.87       4842.45        76.87 o                         
   4  -2   3       2466.46       2242.68        39.39 o                         
   5  -2   3       1061.11       1090.08        20.56 o                         
   6  -2   3          0.93         19.75         5.54 o                         
   7  -2   3       1505.01       1498.21        23.04 o                         
   8  -2   3        623.38        572.91        16.05 o                         
   9  -2   3       2429.96       2466.46        46.11 o                         
  10  -2   3        663.85        650.56        18.58 o                         
  11  -2   3       2247.13       2307.01        88.30 o                         
 -10  -1   3        925.15       1015.84        25.42 o                         
  -9  -1   3       6344.39       6525.20       102.47 o                         
  -8  -1   3       8414.52       8624.84       118.70 o                         
  -7  -1   3       2045.02       2118.45        29.27 o                         
  -6  -1   3       1764.19       1797.51        33.04 o                         
  -5  -1   3       2506.88       2585.06        47.40 o                         
  -4  -1   3      13771.39      13295.88       225.45 o                         
  -3  -1   3      17240.07      16828.43       229.92 o                         
  -2  -1   3      22025.00      21000.38       371.62 o                         
  -1  -1   3      25129.29      23943.08       418.18 o                         
   0  -1   3        307.62        366.78         8.33 o                         
   1  -1   3      22279.81      22944.51       362.21 o                         
   2  -1   3       3252.93       3095.00        49.25 o                         
   3  -1   3       9319.43       9040.94       160.85 o                         
   4  -1   3      17078.78      17952.42       271.70 o                         
   5  -1   3       2743.91       2759.05        45.33 o                         
   6  -1   3         99.85        101.23         6.32 o                         
   7  -1   3        135.00        186.93         8.78 o                         
   8  -1   3       1771.14       1671.51        29.82 o                         
   9  -1   3       4324.81       4230.83        73.05 o                         
  10  -1   3       1995.81       2063.67        40.37 o                         
 -11   0   3         22.72         24.38        12.76 o                         
 -10   0   3        754.43        792.56        23.01 o                         
  -9   0   3       7172.97       7207.46       104.08 o                         
  -8   0   3       3330.29       3457.41        49.69 o                         
  -7   0   3       5219.88       5252.74        64.16 o                         
  -6   0   3       5420.31       5668.49        98.00 o                         
  -5   0   3        516.77        618.35        15.62 o                         
  -4   0   3       2777.92       2606.77        43.82 o                         
  -3   0   3       2842.47       2484.11        36.31 o                         
  -2   0   3      16520.00      15186.77       250.20 o                         
  -1   0   3       5365.28       5292.62        96.16 o                         
   0   0   3       4737.03       4965.94        80.66 o                         
   1   0   3       5701.41       6151.95        97.51 o                         
   2   0   3       1099.11       1235.10        21.18 o                         
   3   0   3       4489.46       4365.96        71.19 o                         
   4   0   3      19892.43      20928.09       344.26 o                         
   5   0   3       6425.26       6379.77       105.00 o                         
   6   0   3      11917.97      11966.63       149.27 o                         
   7   0   3       1706.31       1741.93        28.66 o                         
   8   0   3       1113.56       1110.47        29.43 o                         
   9   0   3       2221.79       2162.58        40.28 o                         
  10   0   3       5533.27       5472.26        99.98 o                         
 -11   1   3          0.39          1.25         5.95 o                         
 -10   1   3        399.04        415.85        26.18 o                         
  -9   1   3       5171.46       5141.63        90.91 o                         
  -8   1   3       2547.01       2484.84        41.72 o                         
  -7   1   3       8160.04       8195.85        96.16 o                         
  -6   1   3       2531.08       2546.15        46.75 o                         
  -5   1   3         68.41         64.00         5.28 o                         
  -4   1   3         21.80         23.36         3.29 o                         
  -3   1   3         84.77        178.29         7.80 o                         
  -2   1   3       2122.55       1692.92        49.27 o                         
  -1   1   3      42896.22      40465.76       723.30 o                         
   0   1   3      14472.97      13921.97       267.69 o                         
   1   1   3       5002.01       4754.25        98.39 o                         
   2   1   3      11712.54      12801.16       254.69 o                         
   3   1   3       3718.21       3926.54        72.89 o                         
   4   1   3       5290.97       5639.14       104.33 o                         
   5   1   3       9857.55       9932.24       182.52 o                         
   6   1   3      17309.68      17590.47       199.56 o                         
   7   1   3       2751.62       2697.85        41.51 o                         
   8   1   3         53.74         44.64         6.32 o                         
   9   1   3        174.78        190.71        10.27 o                         
  10   1   3       1963.01       1998.27        79.71 o                         
 -11   2   3        381.58        336.24        15.59 o                         
 -10   2   3       2804.82       2685.83        91.82 o                         
  -9   2   3       5369.36       5266.94        95.95 o                         
  -8   2   3       7256.56       6991.80       123.37 o                         
  -7   2   3       3699.79       3547.75        52.20 o                         
  -6   2   3       4058.89       4276.69        90.45 o                         
  -5   2   3        697.43        919.21        20.54 o                         
  -4   2   3       2464.02       2587.37        53.36 o                         
  -3   2   3        135.98        272.89         8.74 o                         
  -2   2   3       6913.54       6523.14       105.75 o                         
  -1   2   3      10167.09       9782.47       186.73 o                         
   0   2   3      11094.91      10684.74       187.98 o                         
   1   2   3       6261.58       6561.33       155.71 o                         
   2   2   3       1566.76       1510.55        33.10 o                         
   3   2   3         31.89         66.59         6.78 o                         
   4   2   3       4012.67       4056.46        76.58 o                         
   5   2   3       8976.24       9238.94       119.82 o                         
   6   2   3      10113.95      10382.17       156.40 o                         
   7   2   3       1555.56       1614.55        27.54 o                         
   8   2   3        112.43        101.60         7.85 o                         
   9   2   3        441.59        431.15        13.75 o                         
 -11   3   3        895.01        991.86        31.33 o                         
 -10   3   3         11.18         33.65         7.13 o                         
  -9   3   3       2185.56       2241.01        68.47 o                         
  -8   3   3       6291.08       5906.25       108.87 o                         
  -7   3   3       8426.72       7886.41       116.57 o                         
  -6   3   3      18427.61      18755.47       347.13 o                         
  -5   3   3       6650.68       7063.46       129.73 o                         
  -4   3   3        331.91        336.59        10.23 o                         
  -3   3   3         88.37         93.60         6.56 o                         
  -2   3   3      17488.09      18330.16       284.54 o                         
  -1   3   3       7840.36       7446.41       133.44 o                         
   0   3   3      50370.29      46764.86      1040.34 o                         
   1   3   3      21201.88      21018.95       386.68 o                         
   2   3   3        788.83        776.55        18.53 o                         
   3   3   3       2519.41       2518.97        52.01 o                         
   4   3   3       3061.98       3037.72        62.66 o                         
   5   3   3       6720.01       7051.19       112.67 o                         
   6   3   3       9931.26      10448.50       157.69 o                         
   7   3   3       4481.96       4731.00        71.60 o                         
   8   3   3         25.77         42.17         7.94 o                         
   9   3   3         95.04        137.17        16.80 o                         
 -11   4   3       4285.78       4320.12        83.33 o                         
 -10   4   3         48.14         51.03         9.05 o                         
  -9   4   3         51.92         65.85         8.50 o                         
  -8   4   3       1696.81       1641.51        33.25 o                         
  -7   4   3       9998.44       9460.48       145.95 o                         
  -6   4   3      15925.64      15823.40       338.74 o                         
  -5   4   3      11730.09      12292.53       263.71 o                         
  -4   4   3       9647.29       9855.58       162.89 o                         
  -3   4   3        240.91        269.47         9.03 o                         
  -2   4   3       7540.70       7556.97       136.46 o                         
  -1   4   3       8810.42       8257.86       180.04 o                         
   0   4   3      35557.58      34181.07      1048.09 o                         
   1   4   3      30291.13      30750.60       625.05 o                         
   2   4   3       4526.36       4297.48        94.79 o                         
   3   4   3        288.08        355.42        25.96 o                         
   4   4   3         24.39         58.12         4.87 o                         
   5   4   3      12021.33      12376.64       192.63 o                         
   6   4   3       8075.64       8331.64       134.84 o                         
   7   4   3       5675.94       5800.90       111.51 o                         
   8   4   3       1180.51       1328.17        30.19 o                         
 -11   5   3       2933.84       2998.02        78.45 o                         
 -10   5   3        422.27        397.86        17.26 o                         
  -9   5   3        488.61        484.07        16.94 o                         
  -8   5   3         16.66         42.29         6.78 o                         
  -7   5   3       3783.16       3623.75        60.38 o                         
  -6   5   3      11590.31      11093.77       183.38 o                         
  -5   5   3      13968.31      14186.41       269.69 o                         
  -4   5   3      14640.92      14874.87       259.50 o                         
  -3   5   3       3955.31       4244.55        83.50 o                         
  -2   5   3       2805.04       2702.77        57.16 o                         
  -1   5   3       8555.08       8561.41       173.78 o                         
   0   5   3       8000.37       7541.20       206.44 o                         
   1   5   3      35633.54      35313.00      1032.78 o                         
   2   5   3       4943.94       4980.99       141.62 o                         
   3   5   3        750.66        819.16        18.33 o                         
   4   5   3         99.20        126.10         6.86 o                         
   5   5   3        179.56        248.28        12.64 o                         
   6   5   3       5595.18       5632.01       108.63 o                         
   7   5   3       3080.88       3230.92        70.58 o                         
   8   5   3       5386.27       5796.41       139.24 o                         
 -11   6   3       4297.37       4381.56       115.37 o                         
 -10   6   3       2235.70       2138.23        49.34 o                         
  -9   6   3         59.38         58.22         7.56 o                         
  -8   6   3         36.33         51.58         7.51 o                         
  -7   6   3      11726.99      11673.29       179.81 o                         
  -6   6   3       9342.43       8889.18       119.12 o                         
  -5   6   3       9210.94       9109.14       162.80 o                         
  -4   6   3      11984.56      12302.07       216.46 o                         
  -3   6   3         25.79         47.51         4.69 o                         
  -2   6   3       2348.51       2453.39        52.80 o                         
  -1   6   3       6851.30       7060.78       166.91 o                         
   0   6   3        694.08        590.46        24.31 o                         
   1   6   3      14983.32      14797.21       507.14 o                         
   2   6   3       2481.80       2585.05        51.78 o                         
   3   6   3       1660.94       1767.02        41.06 o                         
   4   6   3        272.61        326.25        16.69 o                         
   5   6   3         21.01         46.40        11.25 o                         
   6   6   3       2450.81       2461.57        56.07 o                         
   7   6   3        869.29       1062.98        39.90 o                         
 -11   7   3       4762.23       4792.61       129.58 o                         
 -10   7   3       4629.92       4704.75       103.77 o                         
  -9   7   3       2087.52       2000.67        47.47 o                         
  -8   7   3        943.14        978.35        25.40 o                         
  -7   7   3       3102.21       3182.21        66.59 o                         
  -6   7   3       6347.28       6228.85        90.26 o                         
  -5   7   3      15838.56      15493.52       198.54 o                         
  -4   7   3      11802.58      11519.47       163.13 o                         
  -3   7   3        505.22        490.84        12.90 o                         
  -2   7   3         22.10         40.86         7.05 o                         
  -1   7   3       1632.43       1718.35        34.12 o                         
   0   7   3       5614.39       5527.70        92.38 o                         
   1   7   3      10058.04      10182.97       182.28 o                         
   2   7   3       4395.09       4409.62        92.57 o                         
   3   7   3       1937.08       2072.38        53.68 o                         
   4   7   3        538.18        704.45        43.33 o                         
   5   7   3        643.91        609.69        26.31 o                         
   6   7   3        693.20        719.59        30.84 o                         
 -10   8   3       5576.09       5710.26       117.08 o                         
  -9   8   3       9236.91       9002.30       168.72 o                         
  -8   8   3         74.48         89.11         8.53 o                         
  -7   8   3       1588.14       1639.78        32.92 o                         
  -6   8   3       3313.99       3374.91        50.67 o                         
  -5   8   3      10507.14      10352.08       151.97 o                         
  -4   8   3      12459.26      12057.98       144.76 o                         
  -3   8   3       4377.04       4392.82        63.81 o                         
  -2   8   3        187.69        194.72         8.14 o                         
  -1   8   3         86.50        108.53         6.78 o                         
   0   8   3       4427.71       4541.50       130.29 o                         
   1   8   3       1734.38       1707.62        39.20 o                         
   2   8   3       5031.36       5129.97       112.83 o                         
   3   8   3       6449.29       6522.80       145.09 o                         
   4   8   3       2858.40       3074.77        93.33 o                         
   5   8   3        267.54        243.32        26.10 o                         
 -10   9   3       2917.05       2832.17        75.07 o                         
  -9   9   3       2794.32       2790.82        51.94 o                         
  -8   9   3        655.64        674.17        19.47 o                         
  -7   9   3        597.84        600.36        15.75 o                         
  -6   9   3         84.68        113.12         6.10 o                         
  -5   9   3       1543.66       1622.90        23.99 o                         
  -4   9   3       3178.51       3239.65        45.77 o                         
  -3   9   3       3607.05       3679.84        57.35 o                         
  -2   9   3       2783.72       2758.10        44.33 o                         
  -1   9   3       2165.52       2179.53        42.40 o                         
   0   9   3          3.46         66.61         9.80 o                         
   1   9   3        315.51        354.39        20.61 o                         
   2   9   3       4913.59       4862.83       173.29 o                         
   4   9   3       4583.41       4585.62       219.39 o                         
  -9  10   3       1425.03       1498.99        31.27 o                         
  -8  10   3       2027.22       1977.81        35.10 o                         
  -7  10   3        245.12        237.34        10.48 o                         
  -6  10   3         30.17         53.73         5.43 o                         
  -5  10   3        146.51        168.06         7.52 o                         
  -4  10   3       2583.02       2604.53        42.54 o                         
  -3  10   3       2219.76       2254.49        41.85 o                         
  -2  10   3       2722.18       2768.17        49.13 o                         
  -1  10   3       1746.61       1702.87        37.67 o                         
   0  10   3        304.69        266.54        15.19 o                         
   1  10   3         62.43         71.52        11.36 o                         
  -9  11   3        920.37        893.80        42.20 o                         
  -8  11   3       3127.58       3156.80        56.89 o                         
  -7  11   3        644.05        650.65        16.32 o                         
  -6  11   3         20.87         33.66         5.48 o                         
  -5  11   3       1118.34       1098.32        23.49 o                         
  -4  11   3        790.90        846.01        20.46 o                         
  -3  11   3       1400.88       1454.63        34.78 o                         
  -2  11   3       5868.38       5943.50       116.07 o                         
  -1  11   3        889.15        888.47        27.17 o                         
   0  11   3          5.36          3.56        10.01 o                         
   1  11   3         18.56          9.58        10.76 o                         
  -7  12   3       6791.87       6784.35       144.48 o                         
  -6  12   3       1465.39       1566.31        33.26 o                         
  -5  12   3          1.71         10.93         5.36 o                         
  -4  12   3       1030.14       1064.38        25.68 o                         
  -3  12   3       3048.82       3101.68        61.93 o                         
  -2  12   3       6250.98       6253.23       144.43 o                         
  -1  12   3       3819.26       3739.97       109.05 o                         
   2 -13   4        956.07        997.21        35.40 o                         
   3 -13   4        160.36        200.65        16.01 o                         
   4 -13   4         28.79         71.71        12.72 o                         
   5 -13   4        864.64        909.62        33.02 o                         
  -1 -12   4        300.33        281.08        15.65 o                         
   0 -12   4       1096.19       1182.50        55.08 o                         
   1 -12   4       1777.65       1827.48        38.80 o                         
   2 -12   4       1030.96       1037.06        23.32 o                         
   3 -12   4       1358.26       1358.95        28.55 o                         
   4 -12   4        192.05        230.19        10.36 o                         
   5 -12   4        172.91        183.97         9.40 o                         
   6 -12   4        977.88        999.27        23.47 o                         
   7 -12   4        808.95        878.65        23.27 o                         
  -3 -11   4        111.85        100.79        15.41 o                         
  -2 -11   4        835.91        808.87        32.04 o                         
  -1 -11   4        377.20        424.28        20.18 o                         
   0 -11   4       3221.79       3255.67        64.99 o                         
   1 -11   4        989.27        971.92        23.16 o                         
   2 -11   4       1534.42       1510.74        28.57 o                         
   3 -11   4       3620.20       3719.46        57.64 o                         
   4 -11   4        264.75        282.54         9.98 o                         
   5 -11   4          1.51          4.79         4.52 o                         
   6 -11   4        234.56        206.60        11.02 o                         
   7 -11   4       1236.17       1208.96        29.54 o                         
   8 -11   4       1951.66       1887.96        49.31 o                         
   9 -11   4       1768.61       1609.56        92.88 o                         
  -4 -10   4       2519.36       2443.18        63.93 o                         
  -3 -10   4       1626.16       1656.12        43.21 o                         
  -2 -10   4       4215.62       4155.86        88.61 o                         
  -1 -10   4         75.62        104.45        10.41 o                         
   0 -10   4       1333.29       1374.62        29.94 o                         
   1 -10   4       1182.84       1226.00        25.22 o                         
   2 -10   4       7622.39       7648.66       112.67 o                         
   3 -10   4       7220.48       7342.25        99.00 o                         
   4 -10   4       3068.09       3040.92        42.59 o                         
   5 -10   4        196.86        218.44         8.77 o                         
   6 -10   4         16.56         25.17         5.65 o                         
   7 -10   4       5915.49       6012.42       103.77 o                         
   8 -10   4       5340.28       5126.55       103.69 o                         
   9 -10   4       3171.40       3236.14        66.99 o                         
  -5  -9   4       1752.70       1752.86        67.57 o                         
  -4  -9   4       2256.18       2189.32        56.10 o                         
  -3  -9   4       3534.74       3618.69        72.93 o                         
  -2  -9   4       4546.97       4543.14        88.97 o                         
  -1  -9   4       7435.93       7549.56       175.29 o                         
   0  -9   4          1.08         18.71         4.96 o                         
   1  -9   4       1239.08       1221.48        23.26 o                         
   2  -9   4       5789.09       5776.23        79.77 o                         
   3  -9   4      20390.22      20482.72       256.42 o                         
   4  -9   4       8715.40       8608.08       109.25 o                         
   5  -9   4       4436.17       4457.38        66.36 o                         
   6  -9   4        150.47        155.25         9.11 o                         
   7  -9   4       5842.91       5613.79       103.32 o                         
   8  -9   4       3881.94       3944.42        88.33 o                         
   9  -9   4       5369.65       5242.30        99.79 o                         
  10  -9   4       3982.17       3965.84        96.54 o                         
  -6  -8   4         77.94        228.23        40.83 o                         
  -5  -8   4        437.44        434.75        16.98 o                         
  -4  -8   4       1070.74       1026.39        32.58 o                         
  -3  -8   4       4201.57       4343.60        86.44 o                         
  -2  -8   4       4929.47       5058.72       134.38 o                         
  -1  -8   4      10276.91      10724.56       172.19 o                         
   0  -8   4       2064.10       2191.90        37.61 o                         
   1  -8   4        476.83        482.03        11.71 o                         
   2  -8   4       5752.31       5643.62        73.10 o                         
   3  -8   4      11555.53      11526.42       131.01 o                         
   4  -8   4       7787.60       7534.89        85.85 o                         
   5  -8   4      14443.22      14653.62       228.59 o                         
   6  -8   4       1400.43       1401.08        31.77 o                         
   7  -8   4        359.84        443.08        16.14 o                         
   8  -8   4       2379.42       2368.18        51.47 o                         
   9  -8   4       3945.24       3758.97        69.84 o                         
  10  -8   4       8244.61       7796.11       156.80 o                         
  -7  -7   4        752.44        780.57        25.60 o                         
  -6  -7   4        239.56        255.75        13.54 o                         
  -5  -7   4       1178.65       1071.64        24.77 o                         
  -4  -7   4       1418.93       1353.33        28.11 o                         
  -3  -7   4       9761.39       9998.47       241.75 o                         
  -2  -7   4       5695.55       5765.93       104.71 o                         
  -1  -7   4       2764.41       2794.24        47.63 o                         
   0  -7   4       2994.71       3068.24        71.72 o                         
   1  -7   4         67.90        105.11         6.51 o                         
   2  -7   4       5287.41       5044.90        85.43 o                         
   3  -7   4      10990.46      11067.75       195.26 o                         
   4  -7   4       8194.06       8364.33       105.16 o                         
   5  -7   4       6518.80       6408.80        90.40 o                         
   6  -7   4       2094.05       2157.12        45.20 o                         
   7  -7   4        128.75        146.22        10.89 o                         
   8  -7   4       1397.53       1386.99        32.33 o                         
   9  -7   4       1020.31       1038.79        25.93 o                         
  10  -7   4       5054.65       4994.76       114.40 o                         
  -8  -6   4       2758.51       2684.21        66.42 o                         
  -7  -6   4       4004.93       4038.31        90.70 o                         
  -6  -6   4        641.42        633.32        17.78 o                         
  -5  -6   4        120.32        123.13         7.34 o                         
  -4  -6   4       2363.54       2407.40        42.80 o                         
  -3  -6   4      14058.36      13621.39       194.76 o                         
  -2  -6   4      15534.50      14438.14       323.31 o                         
  -1  -6   4       3298.47       2891.72        67.69 o                         
   0  -6   4      13896.01      14404.38       285.83 o                         
   1  -6   4        249.99        236.15         9.28 o                         
   2  -6   4      14340.03      14634.06       248.59 o                         
   3  -6   4       7008.99       6845.70       107.57 o                         
   4  -6   4      12464.63      12953.68       206.13 o                         
   5  -6   4       6726.41       6309.75       116.79 o                         
   6  -6   4       5744.88       5879.51        89.26 o                         
   7  -6   4         99.23        116.50         9.24 o                         
   8  -6   4         15.23         21.38         6.26 o                         
   9  -6   4       3144.78       3128.99        60.46 o                         
  10  -6   4       4127.67       3944.54        77.05 o                         
  11  -6   4       4944.93       4650.18       191.81 o                         
  -8  -5   4       4868.60       4786.71        92.45 o                         
  -7  -5   4      10044.99       9830.58       138.45 o                         
  -6  -5   4       1609.06       1592.24        29.37 o                         
  -5  -5   4       1481.65       1405.31        26.93 o                         
  -4  -5   4       1174.45       1168.18        20.05 o                         
  -3  -5   4      11321.63      10223.29       229.73 o                         
  -2  -5   4      37090.98      34613.53       741.07 o                         
  -1  -5   4       5047.06       4253.63        88.61 o                         
   0  -5   4       5398.19       4880.58        91.75 o                         
   1  -5   4       1243.03       1421.43        28.55 o                         
   2  -5   4       1580.51       1528.46        28.76 o                         
   3  -5   4       3039.59       2874.42        49.78 o                         
   4  -5   4      18525.19      19099.75       343.50 o                         
   5  -5   4      10705.31      10538.87       217.26 o                         
   6  -5   4      10286.11      10108.89       134.62 o                         
   7  -5   4       1497.63       1562.03        31.73 o                         
   8  -5   4       1039.81       1032.24        33.30 o                         
   9  -5   4       2625.10       2533.15        53.92 o                         
  10  -5   4       5825.42       5631.05       121.64 o                         
  11  -5   4       7016.46       7149.33       150.08 o                         
  -9  -4   4        537.42        563.28        26.58 o                         
  -8  -4   4       7441.39       7419.39       119.28 o                         
  -7  -4   4       5894.73       5912.69        86.00 o                         
  -6  -4   4       1857.33       1853.89        30.37 o                         
  -5  -4   4       1548.23       1381.79        23.20 o                         
  -4  -4   4        238.85        235.55        14.00 o                         
  -3  -4   4       8050.64       7759.38       144.89 o                         
  -2  -4   4       4902.51       4348.99       115.84 o                         
  -1  -4   4       7950.21       7009.25       203.17 o                         
   0  -4   4      11617.56      10754.25       196.38 o                         
   1  -4   4       7836.11       8363.00       143.90 o                         
   2  -4   4        201.59        269.01         8.52 o                         
   3  -4   4        489.54        740.16        15.04 o                         
   4  -4   4       3678.21       3410.08        75.00 o                         
   5  -4   4      22766.86      23411.32       471.71 o                         
   6  -4   4       7671.19       7298.11       111.80 o                         
   7  -4   4       8619.38       8316.13       142.16 o                         
   8  -4   4       7321.21       7524.03       142.04 o                         
   9  -4   4        246.59        206.53        13.29 o                         
  10  -4   4       4794.90       4680.09       103.34 o                         
  11  -4   4       5354.80       5327.32       125.65 o                         
  -9  -3   4       1238.44       1297.42        26.40 o                         
  -8  -3   4       6330.76       6469.92        94.38 o                         
  -7  -3   4       2854.82       2856.58        39.04 o                         
  -6  -3   4       4653.51       4702.56        62.44 o                         
  -5  -3   4        963.79        901.97        16.04 o                         
  -4  -3   4        170.72        196.68        10.50 o                         
  -3  -3   4       5485.52       5485.35        91.42 o                         
  -2  -3   4       5838.81       5730.64       178.27 o                         
  -1  -3   4       8933.41       8269.88       168.71 o                         
   0  -3   4       8012.58       7296.56       120.68 o                         
   1  -3   4        535.97        415.07         9.06 o                         
   2  -3   4         64.30         48.09         3.17 o                         
   3  -3   4        214.55        282.11         9.10 o                         
   4  -3   4        825.05        628.76        16.87 o                         
   5  -3   4      12050.87      12384.98       225.27 o                         
   6  -3   4       6001.54       5705.95       101.50 o                         
   7  -3   4       5667.60       5419.82        78.64 o                         
   8  -3   4       3278.99       3470.62        64.02 o                         
   9  -3   4         76.68         87.05         9.05 o                         
  10  -3   4        793.61        791.62        22.96 o                         
  11  -3   4       1228.72       1221.04        90.30 o                         
 -10  -2   4        166.67        179.65        12.34 o                         
  -9  -2   4        300.69        370.19        12.92 o                         
  -8  -2   4       4984.62       5093.77        73.50 o                         
  -7  -2   4       8319.15       8300.63        99.01 o                         
  -6  -2   4       5160.78       5206.86        59.34 o                         
  -5  -2   4       5214.82       5444.59       101.93 o                         
  -4  -2   4        332.53        447.24        12.38 o                         
  -3  -2   4       1483.17       1406.45        39.05 o                         
  -2  -2   4       1314.36       1161.54        24.64 o                         
  -1  -2   4      11901.94      11892.75       196.06 o                         
   0  -2   4      11437.99      11048.58       186.89 o                         
   1  -2   4       7005.25       6684.64        98.61 o                         
   2  -2   4       2567.54       2458.04        39.91 o                         
   3  -2   4         66.03        136.26         6.68 o                         
   4  -2   4        640.46        460.29        11.66 o                         
   5  -2   4       7549.50       7447.67       114.40 o                         
   6  -2   4       4798.36       4588.38        65.63 o                         
   7  -2   4      10228.90       9931.34       144.50 o                         
   8  -2   4        794.77        821.71        21.80 o                         
   9  -2   4         69.78         85.16         7.50 o                         
  10  -2   4        318.93        266.84        12.10 o                         
 -10  -1   4       1446.63       1545.10        34.64 o                         
  -9  -1   4        355.20        403.80        20.82 o                         
  -8  -1   4       3004.52       3061.61        44.68 o                         
  -7  -1   4       1703.69       1655.48        22.79 o                         
  -6  -1   4       3076.46       3012.08        42.06 o                         
  -5  -1   4      14528.19      15459.46       247.67 o                         
  -4  -1   4       7269.29       7636.68       113.13 o                         
  -3  -1   4       1300.12       1542.39        35.23 o                         
  -2  -1   4       1188.92       1268.81        34.70 o                         
  -1  -1   4      10573.36      10337.39       181.90 o                         
   0  -1   4      18235.78      18038.81       299.51 o                         
   1  -1   4      34403.71      34121.79       527.83 o                         
   2  -1   4      16748.49      16623.97       241.05 o                         
   3  -1   4        827.72        751.46        22.34 o                         
   4  -1   4       2309.58       2421.60        44.30 o                         
   5  -1   4       6336.79       6276.76        96.87 o                         
   6  -1   4       9852.86       9779.23       136.69 o                         
   7  -1   4      14233.74      14056.13       177.07 o                         
   8  -1   4        362.15        390.76        12.38 o                         
   9  -1   4        158.10        198.97        11.03 o                         
  10  -1   4         30.56         35.84         6.41 o                         
 -10   0   4       1197.73       1261.49        27.78 o                         
  -9   0   4        981.96       1106.61        28.50 o                         
  -8   0   4         89.73        120.48         7.81 o                         
  -7   0   4         16.58         39.77         3.78 o                         
  -6   0   4        541.88        538.48        22.21 o                         
  -5   0   4      12164.36      12781.79       196.56 o                         
  -4   0   4      10339.68      11152.45       161.24 o                         
  -3   0   4       5814.58       5780.05        83.50 o                         
  -2   0   4      10290.25      10632.21       170.95 o                         
  -1   0   4        139.69        230.99        11.14 o                         
   0   0   4      17818.37      18755.38       457.13 o                         
   1   0   4       8545.81       8457.74       122.04 o                         
   2   0   4      39276.95      39459.04       685.09 o                         
   3   0   4      10099.57      10234.01       227.14 o                         
   4   0   4       2938.67       3604.87        75.63 o                         
   5   0   4         17.82         52.70         6.28 o                         
   6   0   4       1636.01       1591.00        26.79 o                         
   7   0   4       7223.92       7363.08        99.48 o                         
   8   0   4       6820.44       6697.95        97.23 o                         
   9   0   4        502.16        524.21        15.04 o                         
  10   0   4       1289.07       1325.41        29.80 o                         
 -11   1   4       2242.39       2191.76        81.79 o                         
 -10   1   4        733.88        768.88        21.12 o                         
  -9   1   4        585.85        677.16        25.60 o                         
  -8   1   4       1752.24       1745.42        31.77 o                         
  -7   1   4          7.42         27.75         4.64 o                         
  -6   1   4        646.83        563.47        17.13 o                         
  -5   1   4       5789.83       5794.86        95.71 o                         
  -4   1   4       8859.73       9395.98       139.54 o                         
  -3   1   4      12794.70      12907.41       175.83 o                         
  -2   1   4      19483.52      19533.10       333.62 o                         
  -1   1   4       6408.29       6673.53       106.30 o                         
   0   1   4       3916.78       3643.48        51.90 o                         
   1   1   4       3125.25       2801.73        68.58 o                         
   2   1   4      12804.56      12419.74       223.62 o                         
   3   1   4       8615.70       8584.93       155.57 o                         
   4   1   4       1234.72       1177.09        26.15 o                         
   5   1   4        442.06        385.26        11.62 o                         
   6   1   4         96.16        123.05         5.96 o                         
   7   1   4       1995.90       2094.38        34.07 o                         
   8   1   4       3393.28       3392.98        51.12 o                         
   9   1   4       1079.97       1142.65        25.39 o                         
 -11   2   4       1143.93       1158.71        31.22 o                         
 -10   2   4       7055.18       6851.00       120.84 o                         
  -9   2   4       1991.96       2038.44        42.54 o                         
  -8   2   4       1833.58       1962.22        47.67 o                         
  -7   2   4        268.19        297.72         9.15 o                         
  -6   2   4       3785.62       3855.67        82.37 o                         
  -5   2   4       2718.79       2397.98        45.03 o                         
  -4   2   4      17112.62      18478.52       290.31 o                         
  -3   2   4       8768.53       8565.28       128.05 o                         
  -2   2   4       4175.09       4002.76        64.55 o                         
  -1   2   4       2279.31       2437.79        48.57 o                         
   0   2   4        168.49        215.55         9.85 o                         
   1   2   4       2843.48       2840.42        99.82 o                         
   2   2   4      10022.54       9692.27       176.40 o                         
   3   2   4       7666.05       7980.76       146.66 o                         
   4   2   4        669.62        621.11        16.93 o                         
   5   2   4        168.33        197.33         7.95 o                         
   6   2   4        368.73        415.33        11.88 o                         
   7   2   4        164.08        183.15         9.62 o                         
   8   2   4       1040.82       1084.58        22.25 o                         
   9   2   4       1569.92       1573.01        34.24 o                         
 -11   3   4       1963.62       1995.29        53.07 o                         
 -10   3   4       8971.92       8919.01       166.75 o                         
  -9   3   4       4699.19       4770.01        90.25 o                         
  -8   3   4       9096.25       8857.26       187.05 o                         
  -7   3   4       5797.40       5702.36       123.36 o                         
  -6   3   4       3158.63       3311.16       136.69 o                         
  -5   3   4       4912.59       4490.76        90.73 o                         
  -4   3   4      14066.31      13829.23       213.49 o                         
  -3   3   4      39354.64      40361.49       627.65 o                         
  -2   3   4      14497.67      14802.38       229.94 o                         
  -1   3   4         74.47         59.58         5.75 o                         
   0   3   4          0.62         11.51         3.67 o                         
   1   3   4       7301.45       7158.45       181.63 o                         
   2   3   4       8429.20       7874.86       144.49 o                         
   3   3   4       5216.76       4964.34        99.35 o                         
   4   3   4       7334.79       7516.70       117.27 o                         
   5   3   4       4082.36       4210.72        66.33 o                         
   6   3   4         86.56        103.13         7.15 o                         
   7   3   4        686.82        727.45        18.13 o                         
   8   3   4        616.61        697.23        17.24 o                         
   9   3   4       4190.99       4372.56       140.06 o                         
 -11   4   4        561.07        591.72        33.16 o                         
 -10   4   4       3603.85       3575.54        78.49 o                         
  -9   4   4      12971.70      12636.22       222.39 o                         
  -8   4   4       9801.51       9373.83       157.84 o                         
  -7   4   4       5452.17       5336.45       111.22 o                         
  -6   4   4        369.06        386.25        19.80 o                         
  -5   4   4       1695.41       1719.03        44.27 o                         
  -4   4   4       5116.48       4848.28        82.91 o                         
  -3   4   4      25617.35      26435.75       452.07 o                         
  -2   4   4       7118.99       6992.20       122.46 o                         
  -1   4   4       3724.14       3706.96        72.04 o                         
   0   4   4       4729.28       4664.74       106.89 o                         
   1   4   4        659.39        796.48        25.03 o                         
   2   4   4       6662.76       6819.85       181.30 o                         
   3   4   4       6098.94       5961.31       145.43 o                         
   4   4   4      11112.39      11552.14       161.43 o                         
   5   4   4      13701.29      14487.30       226.34 o                         
   6   4   4       1222.08       1314.76        28.01 o                         
   7   4   4         28.38         44.44         7.09 o                         
   8   4   4        303.47        346.60        14.66 o                         
 -11   5   4       1037.48       1030.28        32.43 o                         
 -10   5   4       3510.68       3546.05        68.12 o                         
  -9   5   4       3584.22       3393.63        59.87 o                         
  -8   5   4       7549.36       7398.80       132.93 o                         
  -7   5   4       2346.66       2225.45        39.03 o                         
  -6   5   4        643.27        687.04        17.25 o                         
  -5   5   4          8.85         38.83         6.93 o                         
  -4   5   4         67.61         84.62         6.42 o                         
  -3   5   4       8923.36       8809.81       155.79 o                         
  -2   5   4      11365.06      11587.10       200.97 o                         
  -1   5   4      16702.90      16865.96       356.20 o                         
   0   5   4       3877.69       3689.74        95.11 o                         
   1   5   4       5008.53       5391.20       136.79 o                         
   2   5   4       1921.72       1939.50        60.83 o                         
   3   5   4       2144.25       2170.99        40.79 o                         
   4   5   4      11185.24      11629.89       183.61 o                         
   5   5   4      12804.05      13297.47       245.65 o                         
   6   5   4       1501.48       1658.34        37.45 o                         
   7   5   4       1904.24       1928.19        52.07 o                         
 -11   6   4       1056.03       1046.13        29.91 o                         
 -10   6   4       3213.32       3186.84        66.18 o                         
  -9   6   4       4240.41       4337.95        82.58 o                         
  -8   6   4      10356.46      10067.98       169.19 o                         
  -7   6   4       4508.55       4412.15        80.98 o                         
  -6   6   4       1549.09       1559.24        27.57 o                         
  -5   6   4       1348.63       1486.22        24.87 o                         
  -4   6   4       1121.15       1083.57        24.53 o                         
  -3   6   4       6103.39       5897.61       106.78 o                         
  -2   6   4       6835.93       6797.45       121.12 o                         
  -1   6   4      12648.82      12882.78       299.99 o                         
   0   6   4       2527.61       2666.01       172.54 o                         
   1   6   4       1073.09       1119.24        29.47 o                         
   2   6   4         15.47         23.42         6.20 o                         
   3   6   4       2230.50       2237.64        50.55 o                         
   4   6   4       5723.85       5906.14       109.85 o                         
   5   6   4       4459.27       4610.23       105.63 o                         
   6   6   4       3311.24       3445.81        80.11 o                         
   7   6   4        561.33        634.20        28.25 o                         
 -11   7   4        813.21        804.22        61.14 o                         
 -10   7   4       1523.70       1545.98        34.09 o                         
  -9   7   4       3642.42       3828.35        99.34 o                         
  -8   7   4       8376.41       8445.20       171.11 o                         
  -7   7   4       8162.37       7841.96       129.08 o                         
  -6   7   4        464.98        428.97        11.34 o                         
  -5   7   4       4278.03       4216.08        55.20 o                         
  -4   7   4        944.72        998.66        15.62 o                         
  -3   7   4       3102.08       2981.17        45.74 o                         
  -2   7   4       7991.30       7828.55       109.59 o                         
  -1   7   4      17810.88      17879.83       250.93 o                         
   0   7   4      13685.78      13561.01       262.57 o                         
   1   7   4        343.55        357.12        11.75 o                         
   2   7   4          1.23         22.76         4.83 o                         
   3   7   4       1934.49       2000.98        52.38 o                         
   4   7   4       9311.02       9322.38       203.32 o                         
   5   7   4       5346.61       5469.69       138.94 o                         
   6   7   4       1826.81       1855.72        82.25 o                         
 -10   8   4        196.73        210.26        12.07 o                         
  -9   8   4       1686.22       1746.38        40.14 o                         
  -8   8   4       2314.37       2467.14        53.27 o                         
  -7   8   4       7264.79       7351.44       120.05 o                         
  -6   8   4      11950.19      11698.71       165.61 o                         
  -5   8   4       8129.36       7928.70       107.78 o                         
  -4   8   4          4.06         27.29         4.33 o                         
  -3   8   4       1816.43       1901.02        29.89 o                         
  -2   8   4       5843.26       5812.41        82.80 o                         
  -1   8   4      14876.73      14783.71       218.73 o                         
   0   8   4      20121.91      20273.40       353.77 o                         
   1   8   4        466.30        510.42        21.89 o                         
   2   8   4        402.32        414.60        19.05 o                         
   3   8   4        381.09        416.85        19.57 o                         
   4   8   4       6610.41       6501.12       162.22 o                         
   5   8   4       4030.39       4103.54       119.01 o                         
 -10   9   4        295.30        296.45        13.71 o                         
  -9   9   4        670.53        647.32        18.00 o                         
  -8   9   4       1029.27       1121.25        26.40 o                         
  -7   9   4       2280.77       2366.71        42.71 o                         
  -6   9   4       7027.08       7029.97        94.71 o                         
  -5   9   4       3988.45       4030.01        57.36 o                         
  -4   9   4       1868.90       1843.14        30.50 o                         
  -3   9   4        357.49        404.10        11.77 o                         
  -2   9   4        409.47        459.09        12.77 o                         
  -1   9   4       5761.94       5652.35        99.03 o                         
   0   9   4       9544.08       9318.69       220.68 o                         
   1   9   4       2139.92       2075.85        51.97 o                         
   2   9   4       2682.84       2527.96        75.96 o                         
   3   9   4         42.07        129.32        18.08 o                         
   4   9   4        408.98        448.10        51.32 o                         
  -9  10   4         17.27         14.39         4.77 o                         
  -8  10   4       1200.54       1248.56        25.70 o                         
  -7  10   4       2541.53       2533.34        41.81 o                         
  -6  10   4       6055.74       6200.37        96.45 o                         
  -5  10   4       3130.29       3226.37        48.20 o                         
  -4  10   4        109.90        106.32         7.06 o                         
  -3  10   4        219.28        203.84         9.59 o                         
  -2  10   4       1720.37       1696.34        34.87 o                         
  -1  10   4       3370.69       3354.11        69.55 o                         
   0  10   4       1213.12       1186.89        39.11 o                         
   1  10   4       2640.93       2464.41        77.44 o                         
   2  10   4        668.16        640.55        34.06 o                         
  -8  11   4       2111.97       2044.75        44.33 o                         
  -7  11   4       1663.58       1702.88        35.44 o                         
  -6  11   4       6984.75       7141.91       114.76 o                         
  -5  11   4       3521.13       3535.58        60.42 o                         
  -4  11   4        266.81        260.03        10.51 o                         
  -3  11   4         29.82         47.40         6.18 o                         
  -2  11   4        594.42        655.46        20.32 o                         
  -1  11   4       1758.06       1823.38        53.09 o                         
   0  11   4       1153.16       1120.50        35.55 o                         
   1  11   4       1129.62       1027.54        44.17 o                         
  -7  12   4        891.60        980.81        30.79 o                         
  -6  12   4       5168.06       5296.30       104.10 o                         
  -5  12   4       3809.92       4044.02        94.31 o                         
  -4  12   4       1415.84       1472.24        35.81 o                         
  -3  12   4       1043.53       1061.82        25.80 o                         
  -2  12   4         42.50         68.40         8.11 o                         
  -1  12   4        661.86        679.86        44.30 o                         
   2 -13   5        544.21        578.06        19.50 o                         
   3 -13   5       1759.25       1882.53        60.99 o                         
   4 -13   5       4579.78       4922.40       120.32 o                         
   5 -13   5       1692.97       1768.16        47.55 o                         
  -1 -12   5       1570.51       1581.40        43.63 o                         
   0 -12   5        495.77        499.69        19.96 o                         
   1 -12   5        357.77        346.38        11.94 o                         
   2 -12   5         33.34         42.99         5.86 o                         
   3 -12   5        427.32        438.58        14.46 o                         
   4 -12   5       2690.45       2811.52        51.76 o                         
   5 -12   5       1435.00       1404.18        31.07 o                         
   6 -12   5       2866.65       2819.10        53.41 o                         
   7 -12   5        877.21        867.91        22.93 o                         
  -3 -11   5        736.87        671.12        96.17 o                         
  -2 -11   5       2866.45       2655.16        63.27 o                         
  -1 -11   5       1704.54       1792.16        38.71 o                         
   0 -11   5       2902.01       2920.39        59.39 o                         
   1 -11   5        501.21        490.13        15.51 o                         
   2 -11   5         14.50         17.85         4.56 o                         
   3 -11   5       2402.56       2455.16        42.06 o                         
   4 -11   5       3870.36       3821.71        64.98 o                         
   5 -11   5       1501.80       1532.84        29.46 o                         
   6 -11   5        697.75        699.65        18.70 o                         
   7 -11   5        941.31        884.14        21.57 o                         
   8 -11   5         42.02         53.29         6.37 o                         
  -4 -10   5         71.93         69.35         9.63 o                         
  -3 -10   5         33.42         54.32         9.61 o                         
  -2 -10   5       6666.56       6411.17       119.81 o                         
  -1 -10   5       6526.83       6529.70       113.84 o                         
   0 -10   5       4450.47       4438.28        75.92 o                         
   1 -10   5        578.21        586.57        15.64 o                         
   2 -10   5       1117.91       1123.07        22.18 o                         
   3 -10   5       1131.79       1163.54        21.68 o                         
   4 -10   5       5586.50       5540.67        75.20 o                         
   5 -10   5       2461.08       2519.16        41.59 o                         
   6 -10   5       1255.64       1259.55        24.27 o                         
   7 -10   5       2210.41       2193.47        43.10 o                         
   8 -10   5        606.09        572.79        17.73 o                         
   9 -10   5          3.29          3.15         6.73 o                         
  -5  -9   5       3902.85       3653.29        84.86 o                         
  -4  -9   5       1436.82       1344.43        31.28 o                         
  -3  -9   5        941.15        893.82        24.40 o                         
  -2  -9   5       1736.88       1736.16        55.55 o                         
  -1  -9   5       8208.53       8139.02       131.60 o                         
   0  -9   5       2334.60       2322.75        40.62 o                         
   1  -9   5      11742.27      11831.18       171.25 o                         
   2  -9   5       2284.61       2307.63        36.88 o                         
   3  -9   5         61.51        112.77         6.45 o                         
   4  -9   5        114.73        144.48         6.58 o                         
   5  -9   5       2686.99       2738.14        46.18 o                         
   6  -9   5       6855.44       6904.29       111.95 o                         
   7  -9   5       4568.23       4466.31        79.96 o                         
   8  -9   5       2564.88       2588.47        53.14 o                         
   9  -9   5       1767.08       1726.21        40.37 o                         
  10  -9   5          3.42         31.52        15.17 o                         
  -6  -8   5       2766.76       2638.22        64.27 o                         
  -5  -8   5       2424.47       2311.00        52.14 o                         
  -4  -8   5       2024.59       1877.49        38.59 o                         
  -3  -8   5       1926.61       2085.53        51.89 o                         
  -2  -8   5        220.49        257.97        16.87 o                         
  -1  -8   5       6465.07       6553.65       101.04 o                         
   0  -8   5       2237.49       2221.54        36.01 o                         
   1  -8   5       5016.13       5051.16        73.87 o                         
   2  -8   5       5801.67       5908.12        78.33 o                         
   3  -8   5       1547.74       1564.02        24.25 o                         
   4  -8   5       1102.48       1120.84        17.32 o                         
   5  -8   5        719.73        748.79        17.13 o                         
   6  -8   5       6051.03       6162.57       111.60 o                         
   7  -8   5       2171.64       2188.11        49.67 o                         
   8  -8   5       4677.67       4578.81        90.25 o                         
   9  -8   5       6920.71       6276.68       111.85 o                         
  10  -8   5       1097.21       1111.42        29.67 o                         
  -7  -7   5       1707.28       1761.79        77.20 o                         
  -6  -7   5       6041.59       5763.71       109.29 o                         
  -5  -7   5       3170.39       3069.36        57.90 o                         
  -4  -7   5       3317.23       3240.48        71.94 o                         
  -3  -7   5        859.80        873.24        20.35 o                         
  -2  -7   5        308.05        341.82        13.57 o                         
  -1  -7   5        766.54        825.81        25.68 o                         
   0  -7   5       3461.99       3325.74        49.05 o                         
   1  -7   5      10219.67      10306.11       250.82 o                         
   2  -7   5       7031.52       7192.32       163.82 o                         
   3  -7   5       1453.83       1547.09        31.65 o                         
   4  -7   5       3441.91       3500.48        46.52 o                         
   5  -7   5         58.64         97.11         6.56 o                         
   6  -7   5       4176.05       4204.04        85.75 o                         
   7  -7   5       6067.38       6157.04       125.72 o                         
   8  -7   5       4094.52       4041.10        76.10 o                         
   9  -7   5       6331.24       5887.58       113.62 o                         
  10  -7   5        881.99        857.67        35.20 o                         
  -8  -6   5          8.05         26.63         6.34 o                         
  -7  -6   5       2471.80       2504.83        47.50 o                         
  -6  -6   5       6185.43       6086.66        98.77 o                         
  -5  -6   5       4261.06       4001.47        70.33 o                         
  -4  -6   5       7687.42       7435.39       126.74 o                         
  -3  -6   5       3917.49       3909.29        66.67 o                         
  -2  -6   5        277.00        377.96        12.99 o                         
  -1  -6   5         85.55         74.10         7.18 o                         
   0  -6   5       8687.38       8065.17       150.30 o                         
   1  -6   5      12203.37      11900.19       202.32 o                         
   2  -6   5      18497.16      19559.52       328.57 o                         
   3  -6   5       8481.34       8825.13       141.63 o                         
   4  -6   5       4493.37       4736.55        93.80 o                         
   5  -6   5          6.37         38.99         6.32 o                         
   6  -6   5       7949.62       7739.45       102.96 o                         
   7  -6   5      15482.69      15388.56       247.77 o                         
   8  -6   5       4501.77       4474.36        78.34 o                         
   9  -6   5       4526.69       4481.02        82.97 o                         
  10  -6   5        826.81        766.80        21.70 o                         
  -8  -5   5        716.78        751.91        35.53 o                         
  -7  -5   5        263.08        315.31        11.67 o                         
  -6  -5   5       2115.05       2122.67        37.92 o                         
  -5  -5   5       2240.22       2115.67        40.37 o                         
  -4  -5   5      13310.95      12847.13       173.15 o                         
  -3  -5   5       8201.02       7899.93       218.94 o                         
  -2  -5   5       6637.50       6627.92       134.34 o                         
  -1  -5   5       2479.85       2555.80        55.47 o                         
   0  -5   5       1618.12       1466.38        39.55 o                         
   1  -5   5      12636.95      12868.48       234.49 o                         
   2  -5   5      30264.80      32631.86       541.28 o                         
   3  -5   5      21728.48      22401.82       362.83 o                         
   4  -5   5      15341.06      16606.99       336.69 o                         
   5  -5   5         15.98         31.29         7.14 o                         
   6  -5   5       1963.58       1820.59        29.67 o                         
   7  -5   5       5773.82       5565.19        95.27 o                         
   8  -5   5      16475.92      16098.86       276.70 o                         
   9  -5   5       7814.47       7719.37       145.07 o                         
  10  -5   5       1692.20       1610.50        37.07 o                         
  -9  -4   5        949.62        961.50        26.06 o                         
  -8  -4   5       1722.70       1752.38        48.97 o                         
  -7  -4   5        159.80        224.19        14.72 o                         
  -6  -4   5        736.04        804.28        16.64 o                         
  -5  -4   5       1287.65       1157.32        21.50 o                         
  -4  -4   5       8301.84       7935.12       121.91 o                         
  -3  -4   5      10556.73       9681.77       225.30 o                         
  -2  -4   5      10647.22      10339.47       197.64 o                         
  -1  -4   5       1815.18       1585.79        33.77 o                         
   0  -4   5       1567.97       2120.58        41.78 o                         
   1  -4   5      19334.54      20666.73       351.89 o                         
   2  -4   5      12999.67      13490.61       215.61 o                         
   3  -4   5      25981.95      27160.25       406.71 o                         
   4  -4   5      17919.67      19286.44       388.37 o                         
   5  -4   5       4070.85       4448.17        97.67 o                         
   6  -4   5         10.84         29.43         4.30 o                         
   7  -4   5       3430.83       3284.70        61.02 o                         
   8  -4   5      11106.14      10786.33       181.90 o                         
   9  -4   5       6825.99       6970.75       128.39 o                         
  10  -4   5       4059.61       4117.48        91.57 o                         
  -9  -3   5        914.78        974.81        22.10 o                         
  -8  -3   5       1911.51       1918.96        34.44 o                         
  -7  -3   5        135.16        160.44         8.11 o                         
  -6  -3   5        221.75        239.96         7.90 o                         
  -5  -3   5       2887.24       3058.43        45.90 o                         
  -4  -3   5       9175.59       8994.16       146.48 o                         
  -3  -3   5       7282.43       6868.18       136.95 o                         
  -2  -3   5       5508.23       5087.55        95.73 o                         
  -1  -3   5      10941.69      11460.88       198.74 o                         
   0  -3   5       1212.01       1289.66        22.61 o                         
   1  -3   5      11900.28      12030.78       183.07 o                         
   2  -3   5       5457.70       5226.69        80.61 o                         
   3  -3   5      14441.08      15047.85       257.72 o                         
   4  -3   5      13100.60      13821.58       281.76 o                         
   5  -3   5       1383.78       1439.84        34.47 o                         
   6  -3   5        332.10        375.00        10.71 o                         
   7  -3   5        146.33        194.35        10.57 o                         
   8  -3   5       3870.93       3871.71        76.33 o                         
   9  -3   5       4510.33       4351.85        73.17 o                         
  10  -3   5       2328.32       2356.62        53.19 o                         
 -10  -2   5       2942.66       3000.93       156.63 o                         
  -9  -2   5       8217.36       8488.03       135.62 o                         
  -8  -2   5       1406.17       1460.22        24.74 o                         
  -7  -2   5       4068.24       4011.60        55.25 o                         
  -6  -2   5        163.06        169.52         5.86 o                         
  -5  -2   5       6514.02       6773.65       120.92 o                         
  -4  -2   5      16223.71      16008.89       239.02 o                         
  -3  -2   5      19061.66      18962.91       299.38 o                         
  -2  -2   5      12392.47      12008.83       193.10 o                         
  -1  -2   5      16556.83      16645.12       282.50 o                         
   0  -2   5       6654.19       7786.41       136.84 o                         
   1  -2   5      10218.01      11044.21       165.15 o                         
   2  -2   5      10272.09      10217.93       149.34 o                         
   3  -2   5      13112.14      12721.71       225.86 o                         
   4  -2   5       9261.57       9085.02       168.96 o                         
   5  -2   5       2501.30       2509.05        42.48 o                         
   6  -2   5        497.11        493.08        10.75 o                         
   7  -2   5          0.18         21.28         5.04 o                         
   8  -2   5       3135.77       2971.42        50.52 o                         
   9  -2   5       1725.84       1601.51        32.39 o                         
  10  -2   5       2897.45       2865.55        76.36 o                         
 -10  -1   5        727.49        758.00        21.12 o                         
  -9  -1   5       7407.91       7333.99       119.88 o                         
  -8  -1   5       4658.71       4713.35        65.42 o                         
  -7  -1   5       7356.11       7467.08        87.26 o                         
  -6  -1   5       2116.63       2112.64        28.65 o                         
  -5  -1   5       1487.53       1517.22        27.64 o                         
  -4  -1   5      12729.70      13438.67       198.11 o                         
  -3  -1   5      16700.64      16493.98       253.53 o                         
  -2  -1   5      17402.83      16589.31       290.66 o                         
  -1  -1   5      10868.28      10372.04       180.84 o                         
   0  -1   5         48.36         54.29         5.00 o                         
   1  -1   5        354.94        340.99         7.93 o                         
   2  -1   5       3207.88       2963.32        44.77 o                         
   3  -1   5      27741.66      28424.46       419.42 o                         
   4  -1   5       7635.62       7274.66       116.12 o                         
   5  -1   5       3161.05       3035.91        50.27 o                         
   6  -1   5       6637.64       6524.64        78.95 o                         
   7  -1   5        435.87        518.50        13.16 o                         
   8  -1   5       3011.54       2840.25        44.77 o                         
   9  -1   5       2738.14       2719.72        49.13 o                         
  10  -1   5       4270.14       4077.39        86.34 o                         
 -10   0   5        289.98        277.69        17.91 o                         
  -9   0   5       2276.77       2347.79        46.62 o                         
  -8   0   5       5327.63       5392.87        80.82 o                         
  -7   0   5       3838.85       3744.15        48.73 o                         
  -6   0   5       7279.61       7460.80       124.65 o                         
  -5   0   5         22.48         37.63         3.98 o                         
  -4   0   5       2614.89       2632.78        40.85 o                         
  -3   0   5       3766.11       3647.71        54.10 o                         
  -2   0   5       7773.64       7488.20       176.18 o                         
  -1   0   5      16618.50      16326.76       323.54 o                         
   0   0   5       3251.53       3113.45        69.91 o                         
   1   0   5       4447.15       4314.34        63.93 o                         
   2   0   5        180.83        254.22         6.62 o                         
   3   0   5       2469.79       2413.25        43.87 o                         
   4   0   5       3287.98       3085.09        55.93 o                         
   5   0   5      10028.64       9898.14       191.55 o                         
   6   0   5      11931.89      11724.83       147.69 o                         
   7   0   5       3017.73       3109.44        42.42 o                         
   8   0   5         58.35         47.02         5.33 o                         
   9   0   5        741.61        747.72        18.16 o                         
  10   0   5       2558.61       2401.57        66.68 o                         
 -11   1   5        493.57        498.00        24.48 o                         
 -10   1   5        706.10        698.27        19.97 o                         
  -9   1   5       2251.55       2175.68        46.47 o                         
  -8   1   5       5373.38       5454.96        89.14 o                         
  -7   1   5       2563.12       2537.50        40.35 o                         
  -6   1   5       3362.89       3440.34        69.58 o                         
  -5   1   5         39.12         30.60         4.53 o                         
  -4   1   5        445.33        411.10         9.87 o                         
  -3   1   5       1122.63       1044.83        23.21 o                         
  -2   1   5       8984.39       8419.72       125.84 o                         
  -1   1   5       1888.58       1585.19        29.11 o                         
   0   1   5       1245.96       1117.97        19.32 o                         
   1   1   5       5424.71       5388.35       106.55 o                         
   2   1   5       3820.19       4150.76        72.49 o                         
   3   1   5       1572.97       1720.84        33.08 o                         
   4   1   5       2746.40       2785.84        51.09 o                         
   5   1   5       2847.78       2713.19        42.77 o                         
   6   1   5       6226.19       6238.31        85.69 o                         
   7   1   5       4552.09       4501.14        60.45 o                         
   8   1   5       1357.42       1318.27        25.51 o                         
   9   1   5        550.48        508.61        17.64 o                         
 -11   2   5       2399.86       2467.61        56.70 o                         
 -10   2   5        794.41        856.00        30.59 o                         
  -9   2   5       3028.44       2753.07        63.61 o                         
  -8   2   5       1819.16       1797.57        40.00 o                         
  -7   2   5       7297.06       7042.01       105.96 o                         
  -6   2   5       6051.39       6139.14       157.78 o                         
  -5   2   5        125.17        162.16         7.03 o                         
  -4   2   5         42.97         86.59         4.64 o                         
  -3   2   5         37.28         23.68         5.52 o                         
  -2   2   5       9471.97      10009.59       191.04 o                         
  -1   2   5        230.09        217.08         7.34 o                         
   0   2   5       8473.79       8537.24       163.60 o                         
   1   2   5       5609.23       5402.41       139.12 o                         
   2   2   5       2238.09       2172.10        40.14 o                         
   3   2   5          7.97         18.20         4.02 o                         
   4   2   5       1597.86       1707.01        37.38 o                         
   5   2   5       3721.90       3868.43        50.04 o                         
   6   2   5       7060.94       7346.88       102.58 o                         
   7   2   5        814.22        811.58        18.45 o                         
   8   2   5       1398.58       1383.56        27.67 o                         
   9   2   5         84.27         79.50         9.58 o                         
 -11   3   5       1395.06       1449.24        37.09 o                         
 -10   3   5       2099.28       2127.38        63.82 o                         
  -9   3   5       2283.02       2151.09        49.37 o                         
  -8   3   5         37.92         71.63         8.16 o                         
  -7   3   5       8670.37       8405.57       120.73 o                         
  -6   3   5       7147.25       7373.83       211.66 o                         
  -5   3   5       5654.15       5951.25       131.30 o                         
  -4   3   5       8706.47       9355.52       155.35 o                         
  -3   3   5       1300.24       1492.30        26.95 o                         
  -2   3   5        155.89        103.53         5.36 o                         
  -1   3   5      15509.37      15923.79       282.01 o                         
   0   3   5      11823.78      11083.84       240.15 o                         
   1   3   5      23758.56      22265.38       644.69 o                         
   2   3   5       4681.14       4736.99       113.02 o                         
   3   3   5         32.37         43.81         8.80 o                         
   4   3   5       1387.62       1514.54        25.30 o                         
   5   3   5       5716.45       5938.28        86.78 o                         
   6   3   5       8610.72       9238.11       134.56 o                         
   7   3   5        609.64        579.09        15.86 o                         
   8   3   5       1479.44       1526.44        32.28 o                         
 -11   4   5       2952.39       2982.38        83.11 o                         
 -10   4   5       1636.73       1598.83        37.96 o                         
  -9   4   5       1835.02       1842.22        49.76 o                         
  -8   4   5          2.16         36.10         7.70 o                         
  -7   4   5       1314.82       1219.21        23.79 o                         
  -6   4   5       5554.22       5430.28       103.51 o                         
  -5   4   5       9276.01       9412.61       184.21 o                         
  -4   4   5      20440.58      21766.00       350.27 o                         
  -3   4   5       7585.01       8345.80       146.18 o                         
  -2   4   5        805.37        845.02        18.76 o                         
  -1   4   5       4291.06       4479.09        82.89 o                         
   0   4   5       4613.03       4262.29        98.69 o                         
   1   4   5      22079.88      20789.86       609.23 o                         
   2   4   5       8096.56       7613.36       216.27 o                         
   3   4   5       2659.04       2816.30        48.00 o                         
   4   4   5        814.60        911.35        19.51 o                         
   5   4   5       2865.99       3078.18        59.22 o                         
   6   4   5       3941.81       4145.75        67.61 o                         
   7   4   5       2790.27       2869.67        58.33 o                         
   8   4   5       2746.89       2805.26        64.42 o                         
 -11   5   5       1945.93       2080.56        48.37 o                         
 -10   5   5        781.02        793.49        26.63 o                         
  -9   5   5       5838.86       5646.64       135.42 o                         
  -8   5   5       1127.78       1067.60        25.67 o                         
  -7   5   5         33.88         51.93         6.85 o                         
  -6   5   5       2715.72       2595.48        42.91 o                         
  -5   5   5       8311.61       8292.97       161.28 o                         
  -4   5   5      10657.85      10507.89       185.70 o                         
  -3   5   5       6997.09       7347.74       121.43 o                         
  -2   5   5        397.51        422.59        12.15 o                         
  -1   5   5       1207.70       1485.28        34.59 o                         
   0   5   5      11659.75      11498.32       245.25 o                         
   1   5   5       7597.29       7372.22       206.20 o                         
   2   5   5       6896.01       6926.84       119.65 o                         
   3   5   5       3236.08       3356.98        56.17 o                         
   4   5   5       2681.31       2810.90        56.76 o                         
   5   5   5        112.18        159.46        13.52 o                         
   6   5   5        887.97        954.51        27.88 o                         
   7   5   5       1232.45       1303.42        34.95 o                         
 -11   6   5       2825.63       2947.84        58.95 o                         
 -10   6   5       2689.98       2714.92        65.30 o                         
  -9   6   5       5354.68       5250.83       122.63 o                         
  -8   6   5       1342.82       1402.18        33.55 o                         
  -7   6   5       3239.09       3113.01        56.42 o                         
  -6   6   5       1390.49       1246.02        23.20 o                         
  -5   6   5      17470.78      17156.02       219.33 o                         
  -4   6   5      13105.41      13035.01       229.38 o                         
  -3   6   5       5413.31       5625.74       102.12 o                         
  -2   6   5        261.12        294.14         9.90 o                         
  -1   6   5        249.91        254.61        11.39 o                         
   0   6   5      12554.52      13034.91       314.81 o                         
   1   6   5       2269.55       2116.64        39.93 o                         
   2   6   5       2141.75       2146.30        42.08 o                         
   3   6   5       2628.20       2763.31        55.36 o                         
   4   6   5       2188.50       2303.17        52.65 o                         
   5   6   5         18.54         40.77         7.33 o                         
   6   6   5         96.89        110.85         9.86 o                         
   7   6   5        241.64        248.62        39.83 o                         
 -11   7   5       5688.14       5122.75       266.12 o                         
 -10   7   5       6961.04       7020.84       124.92 o                         
  -9   7   5       7990.30       7885.03       150.44 o                         
  -8   7   5       4217.42       3996.61        85.75 o                         
  -7   7   5        784.73        787.58        20.83 o                         
  -6   7   5       5676.52       5518.87        80.01 o                         
  -5   7   5      14297.72      14122.36       172.64 o                         
  -4   7   5      12193.91      11764.95       135.00 o                         
  -3   7   5       5818.44       5654.84        70.40 o                         
  -2   7   5       2034.85       2059.11        31.24 o                         
  -1   7   5        140.32        190.52         7.49 o                         
   0   7   5       3918.02       3916.95        62.62 o                         
   1   7   5       5293.86       5284.23       119.31 o                         
   2   7   5       2600.26       2600.64        53.24 o                         
   3   7   5       8376.78       8637.47       189.36 o                         
   4   7   5       1462.36       1685.99        70.84 o                         
   5   7   5        297.70        374.77        27.09 o                         
   6   7   5         21.73         19.26         9.55 o                         
 -10   8   5       6552.40       6596.21       146.86 o                         
  -9   8   5       6357.95       6650.47       151.09 o                         
  -8   8   5       4344.33       4267.86        78.69 o                         
  -7   8   5        666.52        646.97        19.20 o                         
  -6   8   5        613.07        649.01        14.57 o                         
  -5   8   5       2304.39       2224.30        33.29 o                         
  -4   8   5      21374.51      21545.15       282.69 o                         
  -3   8   5       4202.41       4061.99        57.65 o                         
  -2   8   5       8523.51       8723.33       121.59 o                         
  -1   8   5       2086.17       2045.63        35.56 o                         
   0   8   5         14.54         51.89         7.08 o                         
   1   8   5       6902.26       6701.18       122.15 o                         
   2   8   5       2078.58       2103.33        58.02 o                         
   3   8   5       9052.98       9118.78       197.64 o                         
   4   8   5       3415.37       3698.09       115.46 o                         
   5   8   5       1974.48       2143.89        75.37 o                         
 -10   9   5       4200.59       4101.65       134.49 o                         
  -9   9   5       3658.43       3720.91        79.13 o                         
  -8   9   5       1543.14       1515.91        31.94 o                         
  -7   9   5       1495.77       1442.00        28.39 o                         
  -6   9   5          0.25         24.91         5.55 o                         
  -5   9   5       2689.67       2621.61        41.40 o                         
  -4   9   5       2730.49       2746.53        42.68 o                         
  -3   9   5       2453.26       2549.53        39.52 o                         
  -2   9   5       6874.09       6753.73        98.07 o                         
  -1   9   5       2252.17       2349.37        52.43 o                         
   0   9   5       2249.65       2235.48        49.94 o                         
   1   9   5        369.37        339.59        18.72 o                         
   2   9   5       1130.44       1088.60        39.22 o                         
   3   9   5       5049.06       4772.51       114.08 o                         
  -9  10   5       6316.36       6325.89       179.60 o                         
  -8  10   5        103.94        101.04         7.68 o                         
  -7  10   5        453.96        471.31        14.53 o                         
  -6  10   5        370.85        410.39        12.93 o                         
  -5  10   5        895.78        941.02        18.86 o                         
  -4  10   5        509.86        543.14        13.95 o                         
  -3  10   5       5164.39       5273.18        87.67 o                         
  -2  10   5       2649.21       2736.12        53.53 o                         
  -1  10   5       3118.87       3097.59        66.15 o                         
   0  10   5        551.76        512.04        23.71 o                         
   1  10   5        319.89        272.56        19.74 o                         
   2  10   5       2081.62       1891.10        72.98 o                         
  -8  11   5       3107.06       3137.49        63.32 o                         
  -7  11   5       1361.28       1352.84        27.38 o                         
  -6  11   5        703.33        773.40        19.01 o                         
  -5  11   5        362.85        402.69        12.32 o                         
  -4  11   5        410.22        453.02        14.83 o                         
  -3  11   5       3323.13       3267.57        61.38 o                         
  -2  11   5       6492.47       6561.69       126.41 o                         
  -1  11   5       1925.64       1955.24        55.65 o                         
   0  11   5        812.94        789.21        36.15 o                         
  -6  12   5       2283.63       2366.68        52.26 o                         
  -5  12   5        644.25        658.10        19.41 o                         
  -4  12   5          2.66         21.26         6.16 o                         
  -3  12   5       1295.85       1330.17        30.17 o                         
  -2  12   5       6920.89       6937.16       193.06 o                         
   2 -13   6       3266.88       3359.52        84.85 o                         
   3 -13   6       1922.71       2095.56        56.56 o                         
   4 -13   6        417.16        460.18        22.38 o                         
  -1 -12   6        165.49        242.11        21.47 o                         
   0 -12   6       2731.56       2695.51        55.84 o                         
   1 -12   6        287.66        310.96        16.87 o                         
   2 -12   6       1965.04       1933.33        35.24 o                         
   3 -12   6       1131.92       1208.56        24.47 o                         
   4 -12   6         26.40         43.08         5.12 o                         
   5 -12   6         42.43         60.23         8.07 o                         
   6 -12   6        401.29        385.26        14.13 o                         
   7 -12   6       3165.38       3284.98        75.85 o                         
  -3 -11   6       1076.60       1090.49        50.11 o                         
  -2 -11   6        171.85        153.18        12.53 o                         
  -1 -11   6         44.95         47.51         8.09 o                         
   0 -11   6       1909.58       2000.64        57.21 o                         
   1 -11   6        547.28        570.81        15.43 o                         
   2 -11   6       2394.45       2452.31        40.21 o                         
   3 -11   6       3172.82       3168.60        50.29 o                         
   4 -11   6        843.77        880.67        19.34 o                         
   5 -11   6        108.54        135.99         7.74 o                         
   6 -11   6          8.81         23.75         4.73 o                         
   7 -11   6       2936.70       2854.47        56.73 o                         
   8 -11   6       4706.41       4677.44        89.92 o                         
  -4 -10   6       1979.52       1968.71        63.56 o                         
  -3 -10   6       3192.87       3046.89        64.64 o                         
  -2 -10   6       1321.08       1442.20        33.53 o                         
  -1 -10   6         15.06         59.91         7.10 o                         
   0 -10   6        247.97        267.08        12.37 o                         
   1 -10   6       2633.22       2660.68        46.63 o                         
   2 -10   6       2998.85       3010.65        48.56 o                         
   3 -10   6       5798.51       5715.84        86.10 o                         
   4 -10   6       1457.92       1485.21        25.55 o                         
   5 -10   6       1962.12       1958.75        35.15 o                         
   6 -10   6          1.11         19.71         5.15 o                         
   7 -10   6        279.87        304.45        13.26 o                         
   8 -10   6       5277.04       5135.30        88.17 o                         
   9 -10   6       3334.31       3254.76        90.42 o                         
  -5  -9   6        433.00        451.32        35.24 o                         
  -4  -9   6        145.47        149.27        14.35 o                         
  -3  -9   6       2318.12       2270.61        45.03 o                         
  -2  -9   6       6951.09       7110.29       124.32 o                         
  -1  -9   6        314.85        376.16        12.07 o                         
   0  -9   6       1311.40       1329.65        26.26 o                         
   1  -9   6        202.99        235.61        11.66 o                         
   2  -9   6        793.77        772.89        16.29 o                         
   3  -9   6       8770.44       8928.85       120.59 o                         
   4  -9   6       5745.70       5609.31        77.69 o                         
   5  -9   6       9327.38       9131.60       138.04 o                         
   6  -9   6        743.79        781.12        21.23 o                         
   7  -9   6         24.04         25.17         6.84 o                         
   8  -9   6       3320.97       3177.17        63.12 o                         
   9  -9   6       5137.66       5041.46        93.53 o                         
  -6  -8   6         54.76         50.31         6.64 o                         
  -5  -8   6          1.65         14.76         6.38 o                         
  -4  -8   6        151.36        135.98        13.75 o                         
  -3  -8   6        998.73        966.09        23.98 o                         
  -2  -8   6       6896.86       7063.35       149.38 o                         
  -1  -8   6       1338.46       1385.11        25.43 o                         
   0  -8   6       2625.13       2622.40        40.81 o                         
   1  -8   6       1844.13       1994.25        33.20 o                         
   2  -8   6       4060.77       4033.07        57.00 o                         
   3  -8   6        833.70        807.59        15.62 o                         
   4  -8   6       8151.65       8022.66       112.57 o                         
   5  -8   6       3228.49       3237.47        59.93 o                         
   6  -8   6       2140.66       2118.52        48.11 o                         
   7  -8   6         26.96         25.82         7.36 o                         
   8  -8   6        550.68        511.75        20.97 o                         
   9  -8   6       1303.47       1350.45        33.41 o                         
  10  -8   6       3212.66       3024.22       140.79 o                         
  -7  -7   6       3063.62       3021.33        66.03 o                         
  -6  -7   6       1368.82       1304.34        31.06 o                         
  -5  -7   6         10.42         30.84         5.66 o                         
  -4  -7   6         14.17         29.67         5.68 o                         
  -3  -7   6       4890.17       4871.57        75.80 o                         
  -2  -7   6       6363.09       6460.43        98.93 o                         
  -1  -7   6      11221.27      11465.85       158.31 o                         
   0  -7   6       2232.90       2058.35        32.45 o                         
   1  -7   6        686.58        763.91        16.35 o                         
   2  -7   6       1584.24       1622.63        32.63 o                         
   3  -7   6       3715.02       3777.86        51.62 o                         
   4  -7   6       2584.35       2498.64        37.44 o                         
   5  -7   6       6564.35       6387.21        94.90 o                         
   6  -7   6       4531.53       4617.28        93.36 o                         
   7  -7   6         27.70         35.01         7.33 o                         
   8  -7   6        539.48        493.07        18.49 o                         
   9  -7   6        321.70        344.10        15.11 o                         
  10  -7   6        862.13        759.45        24.29 o                         
  -8  -6   6       5803.11       5579.01       148.47 o                         
  -7  -6   6       4502.69       4324.20        77.00 o                         
  -6  -6   6       5941.35       5677.29       100.88 o                         
  -5  -6   6       1552.73       1488.68        30.78 o                         
  -4  -6   6         15.67         53.11         5.02 o                         
  -3  -6   6       9305.03       9201.90       170.47 o                         
  -2  -6   6       7091.08       6841.91        97.67 o                         
  -1  -6   6      20059.09      18710.59       341.01 o                         
   0  -6   6      12283.80      11613.31       213.26 o                         
   1  -6   6        944.83        969.25        25.69 o                         
   2  -6   6        669.05        633.71        15.91 o                         
   3  -6   6       6185.51       6551.83       104.09 o                         
   4  -6   6       4120.24       3922.76        87.69 o                         
   5  -6   6      16873.22      16874.80       251.46 o                         
   6  -6   6        928.28        890.79        21.56 o                         
   7  -6   6       1468.25       1511.87        32.33 o                         
   8  -6   6        893.10        872.72        24.04 o                         
   9  -6   6        168.60        203.32        12.21 o                         
  10  -6   6       1985.73       1963.91        47.52 o                         
  -8  -5   6       3887.46       3723.65        73.73 o                         
  -7  -5   6       2324.40       2231.48        40.41 o                         
  -6  -5   6       9309.47       8971.16       129.33 o                         
  -5  -5   6       9755.73       9441.41       137.24 o                         
  -4  -5   6        819.17        866.44        19.24 o                         
  -3  -5   6       1862.19       1804.44        34.46 o                         
  -2  -5   6       8117.91       7295.84       136.17 o                         
  -1  -5   6       9780.81       8790.04       163.10 o                         
   0  -5   6      32114.50      32310.13       639.42 o                         
   1  -5   6       9693.21      10106.51       205.63 o                         
   2  -5   6       1468.30       1716.69        33.90 o                         
   3  -5   6         55.86         97.33         5.71 o                         
   4  -5   6       5253.54       5294.59       114.30 o                         
   5  -5   6       9151.02       9114.55       140.78 o                         
   6  -5   6       9186.51       8818.90       122.17 o                         
   7  -5   6      12311.75      12068.71       181.95 o                         
   8  -5   6       2949.54       3038.60        68.60 o                         
   9  -5   6          3.22          8.36         7.26 o                         
  10  -5   6       1393.00       1427.47        34.94 o                         
  -9  -4   6         40.66         38.97         7.64 o                         
  -8  -4   6       2412.44       2455.38        47.14 o                         
  -7  -4   6       5387.33       5244.86        74.69 o                         
  -6  -4   6       6826.06       6485.44        91.02 o                         
  -5  -4   6       6329.18       6301.22        84.46 o                         
  -4  -4   6       1561.95       1516.73        24.06 o                         
  -3  -4   6        738.37        758.85        18.61 o                         
  -2  -4   6       1936.07       1635.68        47.03 o                         
  -1  -4   6      11917.91      11513.51       218.51 o                         
   0  -4   6      21270.79      21131.66       397.18 o                         
   1  -4   6       6841.77       6766.31       118.76 o                         
   2  -4   6       7267.03       7884.03       128.01 o                         
   3  -4   6       2404.56       2790.93        52.75 o                         
   4  -4   6       3682.83       4041.58        89.47 o                         
   5  -4   6       4230.91       4135.38       115.49 o                         
   6  -4   6       5263.68       5042.10        74.49 o                         
   7  -4   6      15369.53      15127.19       268.01 o                         
   8  -4   6      11690.27      11945.87       213.96 o                         
   9  -4   6        356.68        385.92        18.29 o                         
  10  -4   6          3.49          3.87         5.71 o                         
  -9  -3   6        992.72       1021.49        26.09 o                         
  -8  -3   6       2982.71       3000.35        63.91 o                         
  -7  -3   6       8752.76       8648.46       119.04 o                         
  -6  -3   6       3230.18       3107.12        44.41 o                         
  -5  -3   6       8687.79       8580.98        98.67 o                         
  -4  -3   6        717.47        679.50        21.15 o                         
  -3  -3   6        209.77        189.53         7.55 o                         
  -2  -3   6       3264.70       3261.07        65.45 o                         
  -1  -3   6       5599.29       5073.74        85.72 o                         
   0  -3   6       5632.91       5297.08        83.51 o                         
   1  -3   6       8097.42       8510.80       124.56 o                         
   2  -3   6       7345.54       7701.60       117.50 o                         
   3  -3   6      10302.85      11665.05       212.23 o                         
   4  -3   6        927.24       1135.31        30.70 o                         
   5  -3   6       1094.78        988.49        27.11 o                         
   6  -3   6      10053.24       9641.51       143.12 o                         
   7  -3   6       8525.81       8396.73       155.18 o                         
   8  -3   6       9264.97       9265.18       158.69 o                         
   9  -3   6       1507.68       1543.67        45.70 o                         
  10  -3   6          6.00          7.72         5.78 o                         
 -10  -2   6       3886.64       3913.45        90.81 o                         
  -9  -2   6        207.53        250.93        13.93 o                         
  -8  -2   6       2636.84       2603.04        37.58 o                         
  -7  -2   6       8345.64       8531.54        98.65 o                         
  -6  -2   6       6110.17       6056.86        68.89 o                         
  -5  -2   6      16430.85      16131.43       269.74 o                         
  -4  -2   6       1859.53       1940.74        37.05 o                         
  -3  -2   6        572.92        625.30        18.19 o                         
  -2  -2   6        154.15        188.30        11.55 o                         
  -1  -2   6       8225.26       7860.35       127.18 o                         
   0  -2   6      31951.17      32606.84       548.21 o                         
   1  -2   6      15383.72      15233.15       240.36 o                         
   2  -2   6      20134.37      20412.81       342.83 o                         
   3  -2   6      14343.73      15951.89       252.93 o                         
   4  -2   6       2958.46       3200.06        47.38 o                         
   5  -2   6       6256.57       6377.20       101.82 o                         
   6  -2   6       9347.95       8946.82       117.00 o                         
   7  -2   6       7540.60       7367.65       108.69 o                         
   8  -2   6       7996.54       7770.15       172.44 o                         
   9  -2   6       1483.80       1468.75        30.14 o                         
  10  -2   6          6.11          5.27         6.70 o                         
 -10  -1   6       3274.51       3361.18        65.62 o                         
  -9  -1   6        265.66        306.75        14.68 o                         
  -8  -1   6       1096.70       1087.76        21.01 o                         
  -7  -1   6         61.66         99.28         7.02 o                         
  -6  -1   6      11640.68      12067.32       147.74 o                         
  -5  -1   6       7750.46       7641.80       128.36 o                         
  -4  -1   6      10486.40      10860.61       145.51 o                         
  -3  -1   6       3338.86       3191.75        51.92 o                         
  -2  -1   6       4876.93       5118.78       111.72 o                         
  -1  -1   6       7148.40       7361.26       125.71 o                         
   0  -1   6      20013.36      20420.96       402.75 o                         
   1  -1   6      10900.21      10490.01       152.96 o                         
   2  -1   6      26474.80      26392.16       428.00 o                         
   3  -1   6      11676.84      12523.31       191.95 o                         
   4  -1   6       2027.85       2363.71        39.15 o                         
   5  -1   6       2121.06       2248.27        38.96 o                         
   6  -1   6       7202.39       6959.91        81.91 o                         
   7  -1   6      15635.48      15308.42       209.47 o                         
   8  -1   6       5444.37       5559.04        79.69 o                         
   9  -1   6       3755.36       3634.58        62.12 o                         
  10  -1   6        777.36        709.68        36.49 o                         
 -10   0   6        930.46       1002.68        26.17 o                         
  -9   0   6       2579.19       2623.85        48.08 o                         
  -8   0   6         73.83         82.95         7.97 o                         
  -7   0   6         16.29         45.69         4.65 o                         
  -6   0   6       3559.05       3739.54        54.04 o                         
  -5   0   6       3792.95       3744.54        57.69 o                         
  -4   0   6       5327.32       5408.17        83.02 o                         
  -3   0   6      15627.54      15554.89       231.58 o                         
  -2   0   6       8285.39       8309.82       138.89 o                         
  -1   0   6         28.29         43.72         3.93 o                         
   0   0   6       2421.55       2455.34        47.44 o                         
   1   0   6      16829.36      16343.64       228.44 o                         
   2   0   6      28213.24      27568.58       404.61 o                         
   3   0   6      16430.02      16694.77       277.70 o                         
   4   0   6       4995.58       5185.06        84.72 o                         
   5   0   6          7.11         19.60         4.11 o                         
   6   0   6       2155.34       2130.41        29.47 o                         
   7   0   6      10576.13      10483.06       125.70 o                         
   8   0   6       2196.82       2188.72        36.85 o                         
   9   0   6       3431.01       3384.97        67.47 o                         
 -11   1   6       2880.90       2977.48        82.39 o                         
 -10   1   6       1113.63       1192.63        29.98 o                         
  -9   1   6        394.76        420.05        19.53 o                         
  -8   1   6        299.86        314.00        12.26 o                         
  -7   1   6          9.84         27.70         5.67 o                         
  -6   1   6        907.53        862.10        40.16 o                         
  -5   1   6       7351.39       8184.53       143.11 o                         
  -4   1   6       1697.17       1450.43        26.32 o                         
  -3   1   6      27571.83      29637.23       433.67 o                         
  -2   1   6       1559.60       1415.15        24.71 o                         
  -1   1   6        527.25        609.72        13.18 o                         
   0   1   6       2514.33       2644.77        44.92 o                         
   1   1   6      11116.25      10554.66       200.30 o                         
   2   1   6      10712.09       9868.98       168.20 o                         
   3   1   6       2567.11       2211.90        39.26 o                         
   4   1   6       2658.76       2710.22        47.19 o                         
   5   1   6        484.25        475.99         9.86 o                         
   6   1   6         63.58         88.48         5.60 o                         
   7   1   6       2533.20       2504.13        37.91 o                         
   8   1   6        221.05        249.30        11.31 o                         
   9   1   6       2986.80       2982.44        64.55 o                         
 -11   2   6        567.54        557.93        29.10 o                         
 -10   2   6       4546.76       4761.69        86.48 o                         
  -9   2   6       1185.07       1228.05        33.22 o                         
  -8   2   6       8769.91       8998.38       151.00 o                         
  -7   2   6        904.40        967.88        42.28 o                         
  -6   2   6       1945.60       1769.23        54.80 o                         
  -5   2   6       8663.18       9411.64       204.21 o                         
  -4   2   6      13074.97      13684.74       290.93 o                         
  -3   2   6       9871.46       9540.09       157.91 o                         
  -2   2   6       7040.59       7156.71       127.73 o                         
  -1   2   6         35.95         50.29         3.91 o                         
   0   2   6        557.97        625.75        15.58 o                         
   1   2   6       8625.82       7794.68       206.51 o                         
   2   2   6      13873.86      13073.84       320.71 o                         
   3   2   6       2141.67       2121.41        45.05 o                         
   4   2   6        826.11        794.58        14.76 o                         
   5   2   6       3966.01       4164.83        58.89 o                         
   6   2   6        271.45        314.67        10.11 o                         
   7   2   6       1360.78       1444.91        26.86 o                         
   8   2   6        318.68        319.04        12.71 o                         
   9   2   6       1743.97       1805.40        52.95 o                         
 -11   3   6       1206.77       1262.70        36.94 o                         
 -10   3   6       2665.86       2639.44        64.30 o                         
  -9   3   6       4190.83       4193.06        86.96 o                         
  -8   3   6       9176.42       9070.92       148.68 o                         
  -7   3   6       3016.95       3201.70        56.65 o                         
  -6   3   6         18.18         57.79         6.78 o                         
  -5   3   6       1459.02       1387.75        37.61 o                         
  -4   3   6       9197.93       9626.25       186.94 o                         
  -3   3   6      12539.94      12126.40       191.18 o                         
  -2   3   6      15704.69      16337.18       288.32 o                         
  -1   3   6       1617.51       1556.87        31.64 o                         
   0   3   6       1729.94       1943.25        41.12 o                         
   1   3   6       4122.82       4020.95       121.51 o                         
   2   3   6       5076.27       4786.33       108.02 o                         
   3   3   6       3707.21       3620.79        86.97 o                         
   4   3   6       5764.16       5795.99        81.96 o                         
   5   3   6       5895.88       6161.49        88.92 o                         
   6   3   6         16.16         30.16         6.42 o                         
   7   3   6          1.07         14.83         5.36 o                         
   8   3   6        984.61       1014.93        29.10 o                         
 -11   4   6         61.47         47.15         8.72 o                         
 -10   4   6        190.11        169.89        14.13 o                         
  -9   4   6       4852.70       4895.46        86.96 o                         
  -8   4   6       2281.43       2268.70        45.56 o                         
  -7   4   6      11820.17      11758.39       167.45 o                         
  -6   4   6       1808.61       1907.41        35.97 o                         
  -5   4   6        112.42        190.24        11.03 o                         
  -4   4   6       5197.70       5472.03        92.03 o                         
  -3   4   6       4982.35       5013.25        84.26 o                         
  -2   4   6       4541.72       4363.22        85.75 o                         
  -1   4   6       8293.76       8659.88       157.16 o                         
   0   4   6       8512.72       8578.99       205.90 o                         
   1   4   6        498.33        496.84        16.20 o                         
   2   4   6        798.57        824.95        26.11 o                         
   3   4   6        995.58        970.52        19.28 o                         
   4   4   6       7575.97       7745.33       119.77 o                         
   5   4   6       5269.13       5657.49        91.16 o                         
   6   4   6       5483.94       5710.38        98.06 o                         
   7   4   6        683.69        721.02        21.08 o                         
   8   4   6        204.29        233.99        13.98 o                         
 -11   5   6         35.00         15.97         7.21 o                         
 -10   5   6       1720.28       1627.73        35.60 o                         
  -9   5   6       2176.36       2131.97        42.74 o                         
  -8   5   6       9196.90       9210.92       147.34 o                         
  -7   5   6       1188.52       1227.12        27.12 o                         
  -6   5   6         78.61         99.50         7.09 o                         
  -5   5   6       1576.63       1778.06        43.98 o                         
  -4   5   6        388.13        370.45        17.45 o                         
  -3   5   6       3253.88       3296.12        57.82 o                         
  -2   5   6        216.57        171.09         7.13 o                         
  -1   5   6       2056.00       1935.36        44.03 o                         
   0   5   6      10069.60      10180.79       222.77 o                         
   1   5   6       2578.55       2814.86        68.45 o                         
   2   5   6        252.23        286.09         9.27 o                         
   3   5   6        105.09        147.46         8.07 o                         
   4   5   6       3472.34       3623.82        64.61 o                         
   5   5   6       5342.74       5586.47       105.22 o                         
   6   5   6       4425.74       4626.60        95.43 o                         
   7   5   6       2895.38       3002.64        69.41 o                         
 -11   6   6         49.23         38.93         8.25 o                         
 -10   6   6        713.58        748.48        22.52 o                         
  -9   6   6       2271.06       2221.48        46.84 o                         
  -8   6   6       8928.40       9005.04       161.04 o                         
  -7   6   6        923.99        903.36        24.02 o                         
  -6   6   6       4614.03       4460.15        67.28 o                         
  -5   6   6       1205.84       1250.59        21.46 o                         
  -4   6   6          2.45         29.03         3.60 o                         
  -3   6   6       2801.74       2767.03        45.99 o                         
  -2   6   6       1347.43       1340.69        27.05 o                         
  -1   6   6       4227.24       4177.46        64.06 o                         
   0   6   6       9902.94      10385.45       162.58 o                         
   1   6   6       1930.36       1975.24        35.52 o                         
   2   6   6        892.60        910.65        20.34 o                         
   3   6   6        252.43        245.96        11.05 o                         
   4   6   6       2238.85       2271.92        52.37 o                         
   5   6   6       4293.05       4451.93        92.01 o                         
   6   6   6        664.36        696.04        27.42 o                         
 -10   7   6         25.62         31.94         6.41 o                         
  -9   7   6       1979.25       2004.26        72.20 o                         
  -8   7   6       4897.72       4821.52       110.12 o                         
  -7   7   6       8066.30       7976.64       146.36 o                         
  -6   7   6       3794.53       3646.53        55.48 o                         
  -5   7   6       9294.44       9361.44       115.78 o                         
  -4   7   6         76.12        101.04         5.64 o                         
  -3   7   6        102.19        100.61         5.53 o                         
  -2   7   6       4173.46       4235.15        59.19 o                         
  -1   7   6       9485.26       9209.46       135.30 o                         
   0   7   6       7107.88       6923.29       112.36 o                         
   1   7   6       5916.02       6237.65       132.00 o                         
   2   7   6        987.10       1029.74        23.72 o                         
   3   7   6         71.71         93.14         8.66 o                         
   4   7   6       2782.26       2817.18        68.67 o                         
   5   7   6       2777.88       2878.44        77.11 o                         
 -10   8   6       1070.95        993.36        26.81 o                         
  -9   8   6         19.47         25.44         6.90 o                         
  -8   8   6        187.52        203.49        14.76 o                         
  -7   8   6       4380.65       4340.58        74.83 o                         
  -6   8   6      10585.08      10365.99       131.37 o                         
  -5   8   6       7260.52       7037.62        84.40 o                         
  -4   8   6       4725.18       4697.07        60.73 o                         
  -3   8   6       1090.72       1123.94        21.04 o                         
  -2   8   6        827.53        826.08        16.80 o                         
  -1   8   6      11602.08      11535.66       183.34 o                         
   0   8   6       4811.44       4635.87        86.83 o                         
   1   8   6      11661.91      11433.58       218.21 o                         
   2   8   6       3838.10       3944.25        87.30 o                         
   3   8   6         57.84         76.24        10.66 o                         
   4   8   6       1135.23       1109.47        31.30 o                         
 -10   9   6       3282.43       3214.11       106.20 o                         
  -9   9   6          8.61          7.92         6.58 o                         
  -8   9   6        395.89        395.23        14.41 o                         
  -7   9   6        657.75        717.25        18.69 o                         
  -6   9   6       8020.49       8087.86       114.02 o                         
  -5   9   6       6360.96       6143.01        87.70 o                         
  -4   9   6       5316.14       5277.96        75.63 o                         
  -3   9   6        320.41        319.42        11.47 o                         
  -2   9   6        108.68        128.48         8.82 o                         
  -1   9   6       7405.14       7217.04       131.61 o                         
   0   9   6       2312.40       2263.55        50.42 o                         
   1   9   6       4237.92       4035.58       101.50 o                         
   2   9   6       3563.30       3401.66        85.04 o                         
   3   9   6        609.79        625.99        40.31 o                         
  -9  10   6        354.75        380.62        28.07 o                         
  -8  10   6         77.61         86.42         7.03 o                         
  -7  10   6       1909.94       1945.43        38.88 o                         
  -6  10   6       5504.16       5573.26        86.87 o                         
  -5  10   6       8637.93       8577.45       134.20 o                         
  -4  10   6       2013.64       2094.66        37.85 o                         
  -3  10   6       1519.82       1484.55        28.64 o                         
  -2  10   6        954.15        966.68        23.77 o                         
  -1  10   6       1633.30       1554.27        41.81 o                         
   0  10   6       2470.92       2263.32        54.65 o                         
   1  10   6       1073.09       1087.45        32.96 o                         
   2  10   6       4074.29       3447.05       131.71 o                         
  -8  11   6          0.93         11.09         6.71 o                         
  -7  11   6       2537.09       2545.50        45.62 o                         
  -6  11   6       4460.40       4639.39        86.45 o                         
  -5  11   6       7149.32       7284.52       111.49 o                         
  -4  11   6       4474.81       4538.38        82.35 o                         
  -3  11   6       1387.57       1346.28        29.11 o                         
  -2  11   6         14.46         35.61         6.96 o                         
  -1  11   6        880.53        839.09        29.24 o                         
   0  11   6       4153.98       3800.76       110.64 o                         
  -5  12   6       1799.62       1976.15        64.91 o                         
  -4  12   6       5051.86       5075.96       121.83 o                         
  -3  12   6       4701.91       4630.97       143.20 o                         
   3 -13   7       1127.55       1202.96        60.92 o                         
  -1 -12   7       9401.78       9261.32       385.20 o                         
   0 -12   7        425.46        491.70        16.08 o                         
   1 -12   7        475.24        517.19        15.96 o                         
   2 -12   7         12.74         29.37         4.88 o                         
   3 -12   7        272.63        314.78        11.58 o                         
   4 -12   7       4090.51       4066.80        83.51 o                         
   5 -12   7       5248.45       5369.44       102.30 o                         
   6 -12   7       1202.78       1206.56        39.00 o                         
  -2 -11   7       1830.35       1907.57        47.56 o                         
  -1 -11   7       3802.84       3759.69        72.80 o                         
   0 -11   7       4512.65       4462.41        79.65 o                         
   1 -11   7       1952.74       1989.57        37.29 o                         
   2 -11   7        144.65        168.66        11.15 o                         
   3 -11   7       2023.90       2013.42        34.14 o                         
   4 -11   7       2064.87       2106.28        37.76 o                         
   5 -11   7       5089.25       5263.08        94.92 o                         
   6 -11   7       6943.86       7014.93       113.20 o                         
   7 -11   7       1174.46       1216.86        26.20 o                         
   8 -11   7        142.71        163.89        13.37 o                         
  -4 -10   7        554.18        517.76        21.31 o                         
  -3 -10   7        236.15        267.25        15.94 o                         
  -2 -10   7       1709.76       1765.83        38.90 o                         
  -1 -10   7       3369.36       3386.03        62.93 o                         
   0 -10   7       8066.99       7921.53       129.39 o                         
   1 -10   7       4634.10       4620.64        74.14 o                         
   2 -10   7       2164.21       2127.78        36.46 o                         
   3 -10   7        820.33        832.82        17.49 o                         
   4 -10   7       1519.17       1592.80        29.22 o                         
   5 -10   7       2758.65       2846.61        48.30 o                         
   6 -10   7      10468.57      10583.26       168.95 o                         
   7 -10   7       1936.43       1943.80        41.18 o                         
   8 -10   7        388.14        393.57        14.42 o                         
   9 -10   7         61.67         63.58        15.30 o                         
  -5  -9   7       2583.75       2427.30        52.41 o                         
  -4  -9   7        799.89        811.91        21.96 o                         
  -3  -9   7        966.34        984.03        29.13 o                         
  -2  -9   7        384.12        376.51        12.98 o                         
  -1  -9   7       1708.01       1738.11        32.45 o                         
   0  -9   7       1595.25       1649.23        31.23 o                         
   1  -9   7      10878.23      11021.28       152.21 o                         
   2  -9   7        814.48        813.07        16.91 o                         
   3  -9   7       1838.21       1810.41        30.69 o                         
   4  -9   7        205.52        245.77         9.65 o                         
   5  -9   7        124.78        153.66        10.66 o                         
   6  -9   7       5661.59       5756.71       101.34 o                         
   7  -9   7       4104.32       4190.79        75.21 o                         
   8  -9   7       3840.51       3716.81        71.66 o                         
   9  -9   7       3968.53       4080.27        88.33 o                         
  -6  -8   7       2485.32       2353.55        63.31 o                         
  -5  -8   7       1223.99       1189.36        31.13 o                         
  -4  -8   7       2172.76       2164.37        43.87 o                         
  -3  -8   7        157.44        174.15         9.64 o                         
  -2  -8   7        364.15        396.43        11.88 o                         
  -1  -8   7        363.62        358.02        11.12 o                         
   0  -8   7       1258.24       1267.71        23.12 o                         
   1  -8   7       1701.01       1673.18        26.07 o                         
   2  -8   7       3114.87       3047.01        45.70 o                         
   3  -8   7        934.13        956.05        18.72 o                         
   4  -8   7        301.22        317.45        10.89 o                         
   5  -8   7        665.37        651.26        17.20 o                         
   6  -8   7        735.84        745.05        20.60 o                         
   7  -8   7       2556.60       2528.51        48.94 o                         
   8  -8   7       3268.25       3139.30        59.15 o                         
   9  -8   7       3543.71       3395.69        76.99 o                         
  10  -8   7        728.13        538.06        41.39 o                         
  -7  -7   7       1989.22       1931.97        81.50 o                         
  -6  -7   7       2630.34       2541.77        48.12 o                         
  -5  -7   7       3350.79       3244.03        55.16 o                         
  -4  -7   7       3609.85       3539.05        63.77 o                         
  -3  -7   7        190.51        201.01         8.90 o                         
  -2  -7   7         44.66        111.90         6.86 o                         
  -1  -7   7        105.59        132.00         7.51 o                         
   0  -7   7       2549.40       2457.04        37.12 o                         
   1  -7   7       3431.57       3328.91        45.37 o                         
   2  -7   7       2306.93       2309.10        35.77 o                         
   3  -7   7       1092.68       1081.18        18.21 o                         
   4  -7   7       8124.26       8116.09       112.53 o                         
   5  -7   7        505.60        565.21        19.59 o                         
   6  -7   7        194.67        186.89        12.35 o                         
   7  -7   7       1809.15       1725.11        38.85 o                         
   8  -7   7       2956.78       3050.33        65.85 o                         
   9  -7   7       5688.16       5353.15       118.08 o                         
  10  -7   7        816.22        841.49        29.86 o                         
  -8  -6   7       1272.75       1234.78        41.98 o                         
  -7  -6   7        545.18        534.05        19.89 o                         
  -6  -6   7        368.80        373.39        12.56 o                         
  -5  -6   7       4836.76       4596.13        76.04 o                         
  -4  -6   7       6931.93       6615.89        94.34 o                         
  -3  -6   7       7767.02       7997.62       120.98 o                         
  -2  -6   7        175.07        182.32        11.22 o                         
  -1  -6   7        777.30        867.84        39.95 o                         
   0  -6   7        147.34        188.20         9.59 o                         
   1  -6   7       8507.35       8313.21       155.42 o                         
   2  -6   7       4877.03       5008.02        88.84 o                         
   3  -6   7       8705.41       9115.22       169.43 o                         
   4  -6   7       8013.98       8084.03       117.42 o                         
   5  -6   7        229.87        234.24         9.44 o                         
   6  -6   7        458.35        448.90        13.94 o                         
   7  -6   7       2363.19       2263.76        44.21 o                         
   8  -6   7       5333.20       5411.84       104.75 o                         
   9  -6   7       3877.05       3849.99        71.70 o                         
  10  -6   7       1803.12       1719.04        36.95 o                         
  -8  -5   7       1703.27       1701.57        43.75 o                         
  -7  -5   7        140.90        154.24         9.01 o                         
  -6  -5   7          2.35         30.96         4.89 o                         
  -5  -5   7       1136.60       1098.57        22.32 o                         
  -4  -5   7       6533.11       6236.08        88.74 o                         
  -3  -5   7       8012.37       7990.65       151.41 o                         
  -2  -5   7       2311.98       2083.23        47.24 o                         
  -1  -5   7      15451.83      15597.49       423.51 o                         
   0  -5   7       2155.08       2507.92        83.20 o                         
   1  -5   7       6265.15       6996.69       131.08 o                         
   2  -5   7       5441.01       5569.46        97.93 o                         
   3  -5   7      14332.02      14440.52       273.20 o                         
   4  -5   7      18817.87      19142.25       388.60 o                         
   5  -5   7       7970.54       8017.52       108.07 o                         
   6  -5   7        106.26        110.55         6.95 o                         
   7  -5   7        297.46        289.22        13.14 o                         
   8  -5   7       9145.06       9138.67       165.11 o                         
   9  -5   7       5588.88       5345.86       103.47 o                         
  10  -5   7       4489.12       4533.21        87.31 o                         
  -9  -4   7       2979.44       3082.61       105.46 o                         
  -8  -4   7        670.23        675.34        22.70 o                         
  -7  -4   7        352.05        341.59        11.49 o                         
  -6  -4   7       1190.12       1184.16        25.21 o                         
  -5  -4   7        120.08        166.56         6.93 o                         
  -4  -4   7       4474.68       4366.44        55.51 o                         
  -3  -4   7       5800.59       5432.22       104.70 o                         
  -2  -4   7      14173.71      13860.31       243.54 o                         
  -1  -4   7       8821.03       8412.29       141.43 o                         
   0  -4   7       4090.37       4732.76        93.18 o                         
   1  -4   7        926.92       1033.35        22.70 o                         
   2  -4   7       3866.27       3993.22        67.91 o                         
   3  -4   7      14325.48      14824.32       270.36 o                         
   4  -4   7      16121.85      17256.91       351.95 o                         
   5  -4   7       5019.71       5152.25        77.13 o                         
   6  -4   7       1891.12       1933.07        40.04 o                         
   7  -4   7         76.95        113.97         9.66 o                         
   8  -4   7       1176.13       1140.21        27.44 o                         
   9  -4   7       3258.17       3217.46        59.85 o                         
  10  -4   7       1738.47       1751.41        42.08 o                         
  -9  -3   7       3414.68       3568.71        75.59 o                         
  -8  -3   7       4555.30       4307.26        65.34 o                         
  -7  -3   7       1776.16       1725.68        27.95 o                         
  -6  -3   7       1073.06       1033.40        24.58 o                         
  -5  -3   7        185.99        207.43         6.52 o                         
  -4  -3   7       7694.35       7442.77       126.02 o                         
  -3  -3   7       7271.42       6893.60       123.26 o                         
  -2  -3   7      22161.97      22029.05       379.37 o                         
  -1  -3   7       7622.58       7456.47       124.60 o                         
   0  -3   7        452.27        434.75        10.19 o                         
   1  -3   7       1954.77       2383.06        38.06 o                         
   2  -3   7       8605.00       9802.48       170.80 o                         
   3  -3   7      11363.43      11405.77       250.30 o                         
   4  -3   7       9424.33       9850.32       205.32 o                         
   5  -3   7       1485.89       1411.03        28.26 o                         
   6  -3   7       5899.35       5683.60        82.63 o                         
   7  -3   7       1613.75       1551.58        31.17 o                         
   8  -3   7       1319.16       1203.59        28.41 o                         
   9  -3   7       1056.33       1020.90        24.38 o                         
  10  -3   7       1405.78       1370.31        30.39 o                         
 -10  -2   7       1111.92       1216.18        48.14 o                         
  -9  -2   7       6503.04       6483.37       121.64 o                         
  -8  -2   7       5043.24       4958.43        67.77 o                         
  -7  -2   7       8572.35       8457.44       109.19 o                         
  -6  -2   7       3015.86       2921.64        37.98 o                         
  -5  -2   7        245.24        357.62        12.04 o                         
  -4  -2   7       8135.92       8578.09       143.45 o                         
  -3  -2   7      11907.00      11555.02       188.99 o                         
  -2  -2   7      38368.23      37834.87       651.72 o                         
  -1  -2   7      22366.94      21537.50       352.35 o                         
   0  -2   7       3223.70       3294.71        56.09 o                         
   1  -2   7        282.78        308.12         8.27 o                         
   2  -2   7       7189.41       7758.74       121.52 o                         
   3  -2   7      16726.13      16633.50       338.31 o                         
   4  -2   7      14199.23      14280.85       230.53 o                         
   5  -2   7       8062.55       7730.61       118.83 o                         
   6  -2   7       5246.37       5016.54        76.28 o                         
   7  -2   7         82.31        111.31         8.97 o                         
   8  -2   7        608.77        600.16        15.82 o                         
   9  -2   7        759.60        770.63        18.86 o                         
  10  -2   7       3343.75       3132.92        93.25 o                         
 -10  -1   7         96.19        137.62        11.88 o                         
  -9  -1   7       2602.09       2557.14        46.33 o                         
  -8  -1   7       6497.70       6295.40        88.34 o                         
  -7  -1   7      10139.38      10130.44       129.79 o                         
  -6  -1   7      10273.96      10207.20       113.46 o                         
  -5  -1   7       2077.10       2156.70        40.36 o                         
  -4  -1   7       2528.92       2785.43        40.51 o                         
  -3  -1   7       7042.26       6945.78       105.37 o                         
  -2  -1   7      30973.29      30185.37       468.34 o                         
  -1  -1   7      23241.07      22594.77       378.52 o                         
   0  -1   7      11872.88      11558.20       201.90 o                         
   1  -1   7        545.30        402.70         9.44 o                         
   2  -1   7        197.18        314.56         9.61 o                         
   3  -1   7      12354.61      12776.92       193.01 o                         
   4  -1   7       7117.84       7142.18       115.22 o                         
   5  -1   7      10723.86      10546.32       144.91 o                         
   6  -1   7       9841.12       9440.54       122.71 o                         
   7  -1   7       4492.23       4585.28        70.24 o                         
   8  -1   7        391.02        394.28        13.56 o                         
   9  -1   7        342.87        308.76        12.28 o                         
 -10   0   7         82.72        110.49         8.68 o                         
  -9   0   7       2329.52       2370.65        41.89 o                         
  -8   0   7       5186.25       5097.11        76.90 o                         
  -7   0   7       8010.92       8014.30       116.12 o                         
  -6   0   7       9423.72       9703.48       131.26 o                         
  -5   0   7         27.29         64.13         5.50 o                         
  -4   0   7       1361.86       1712.26        29.30 o                         
  -3   0   7       7344.14       7759.33       139.21 o                         
  -2   0   7      16233.59      16399.45       291.94 o                         
  -1   0   7      15170.93      15164.33       250.08 o                         
   0   0   7       3005.59       2635.16        49.08 o                         
   1   0   7      10807.66      10744.22       157.23 o                         
   2   0   7       1858.35       1835.48        35.71 o                         
   3   0   7        286.06        307.77        10.56 o                         
   4   0   7       2289.87       2250.91        42.75 o                         
   5   0   7      11452.08      11040.44       142.65 o                         
   6   0   7      13735.60      13435.59       173.23 o                         
   7   0   7       7660.02       7692.73        99.69 o                         
   8   0   7        970.71        990.52        22.41 o                         
   9   0   7        372.74        385.32        14.17 o                         
 -11   1   7       1109.69        986.03        46.54 o                         
 -10   1   7        428.71        443.59        16.30 o                         
  -9   1   7       2865.95       2887.69        57.38 o                         
  -8   1   7       4575.68       4641.13        77.14 o                         
  -7   1   7       9089.09       9047.21       147.27 o                         
  -6   1   7       4286.15       4135.38        62.58 o                         
  -5   1   7        249.90        257.57        11.42 o                         
  -4   1   7          3.76         35.00         9.21 o                         
  -3   1   7       4996.24       5316.87       103.32 o                         
  -2   1   7       4037.75       3962.55        71.00 o                         
  -1   1   7       8089.66       8720.92       136.84 o                         
   0   1   7       2811.24       2566.23        45.64 o                         
   1   1   7      12656.19      12311.80       248.87 o                         
   2   1   7       1267.44       1172.47        30.91 o                         
   3   1   7       1200.87       1355.34        31.42 o                         
   4   1   7        127.13        118.65         7.07 o                         
   5   1   7       3767.50       3629.91        45.77 o                         
   6   1   7       9641.76       9675.06       117.08 o                         
   7   1   7       3478.30       3412.06        52.29 o                         
   8   1   7       1536.21       1470.74        31.79 o                         
   9   1   7        826.47        837.88        27.78 o                         
 -11   2   7       1934.12       2037.20        47.55 o                         
 -10   2   7        119.86         82.25         9.01 o                         
  -9   2   7         10.57         21.80         7.93 o                         
  -8   2   7       4895.86       4976.55        93.76 o                         
  -7   2   7      15278.10      15110.21       243.43 o                         
  -6   2   7       5132.31       4978.09        81.39 o                         
  -5   2   7       2980.48       3225.16        76.63 o                         
  -4   2   7        833.94        857.50        25.34 o                         
  -3   2   7        790.47       1204.05        48.89 o                         
  -2   2   7      17554.40      18689.84       348.93 o                         
  -1   2   7      12163.61      12684.87       204.72 o                         
   0   2   7       7202.11       7036.45       129.00 o                         
   1   2   7      11926.54      11274.00       247.65 o                         
   2   2   7       2915.23       2735.19        69.64 o                         
   3   2   7        185.00        230.56        10.08 o                         
   4   2   7        141.06        161.59         7.10 o                         
   5   2   7       8033.33       8148.10       119.09 o                         
   6   2   7       6877.43       6843.35        95.08 o                         
   7   2   7       3585.25       3619.70        60.65 o                         
   8   2   7       1264.82       1325.02        31.08 o                         
 -11   3   7       1386.70       1480.61        37.25 o                         
 -10   3   7       1383.95       1412.70        39.52 o                         
  -9   3   7          6.13         13.74         8.08 o                         
  -8   3   7        305.72        284.84        16.67 o                         
  -7   3   7       5803.65       5679.17        82.51 o                         
  -6   3   7       4208.95       3976.41        51.68 o                         
  -5   3   7       6363.99       6668.36       148.52 o                         
  -4   3   7       6530.69       7022.27       127.94 o                         
  -3   3   7        529.59        655.89        27.12 o                         
  -2   3   7          5.19         54.81         5.39 o                         
  -1   3   7       3555.37       3733.26        66.59 o                         
   0   3   7      11770.89      11674.58       223.93 o                         
   1   3   7      20936.33      20045.20       467.02 o                         
   2   3   7       8346.96       7907.98       158.10 o                         
   3   3   7       1802.17       1760.75        28.67 o                         
   4   3   7        632.49        684.88        15.58 o                         
   5   3   7       4488.61       4543.44        69.60 o                         
   6   3   7       6570.99       6762.89       107.78 o                         
   7   3   7       3169.84       3172.24        56.77 o                         
   8   3   7       2750.36       2795.48        57.35 o                         
 -11   4   7       1171.89       1197.76        34.98 o                         
 -10   4   7        120.14        125.06        16.82 o                         
  -9   4   7        694.72        751.44        22.24 o                         
  -8   4   7        448.72        457.49        25.51 o                         
  -7   4   7         57.04         58.73         7.08 o                         
  -6   4   7       1006.00        912.57        20.67 o                         
  -5   4   7       3383.90       3366.64        99.94 o                         
  -4   4   7      17379.16      18686.66       326.04 o                         
  -3   4   7       3285.16       3358.38        58.67 o                         
  -2   4   7       4444.44       4950.49        89.88 o                         
  -1   4   7        108.10        133.19         7.53 o                         
   0   4   7      16330.19      16543.33       358.43 o                         
   1   4   7      10066.43       9562.96       209.89 o                         
   2   4   7       6984.08       6916.62       102.44 o                         
   3   4   7       7189.45       7338.49       107.55 o                         
   4   4   7        161.04        169.65         8.05 o                         
   5   4   7        601.31        648.93        16.63 o                         
   6   4   7       2708.30       2750.52        51.69 o                         
   7   4   7       1252.08       1379.66        33.00 o                         
 -11   5   7       1581.29       1625.51        53.20 o                         
 -10   5   7        738.09        716.58        20.12 o                         
  -9   5   7        794.91        881.29        22.92 o                         
  -8   5   7        426.29        437.25        15.64 o                         
  -7   5   7         77.46         94.81         9.44 o                         
  -6   5   7       2845.75       2770.14        48.22 o                         
  -5   5   7       2235.66       2067.44        33.11 o                         
  -4   5   7       8446.41       8658.62       154.46 o                         
  -3   5   7       2921.47       2997.54        53.59 o                         
  -2   5   7       1270.03       1407.76        29.18 o                         
  -1   5   7        338.13        430.18        18.94 o                         
   0   5   7       4712.02       5033.95        92.12 o                         
   1   5   7       1986.31       2090.36        34.26 o                         
   2   5   7       3564.89       3612.26        54.90 o                         
   3   5   7       4698.11       4818.78        83.31 o                         
   4   5   7        811.74        850.04        20.84 o                         
   5   5   7        111.68        119.15         9.10 o                         
   6   5   7         15.11         29.99         6.48 o                         
   7   5   7        210.13        235.64        12.44 o                         
 -10   6   7       4759.74       4589.94        90.36 o                         
  -9   6   7       2394.46       2486.26        50.86 o                         
  -8   6   7       1950.09       2006.52        45.10 o                         
  -7   6   7        643.77        650.47        19.05 o                         
  -6   6   7         25.34         41.59         5.73 o                         
  -5   6   7       4603.39       4498.00        60.65 o                         
  -4   6   7      10399.67      10303.43       118.63 o                         
  -3   6   7       7007.67       7236.37        89.74 o                         
  -2   6   7        885.05        922.38        16.67 o                         
  -1   6   7        158.77        179.95         7.39 o                         
   0   6   7        477.70        429.84        12.12 o                         
   1   6   7       5735.88       5916.55        97.37 o                         
   2   6   7       1254.82       1249.40        26.02 o                         
   3   6   7       3515.57       3593.65        77.63 o                         
   4   6   7       1717.16       1791.60        39.00 o                         
   5   6   7         21.12         45.22         7.25 o                         
   6   6   7         71.03         48.04        12.98 o                         
 -10   7   7       5117.54       5036.90       105.16 o                         
  -9   7   7       9328.89       9558.12       194.78 o                         
  -8   7   7       3169.71       3334.83        69.34 o                         
  -7   7   7       2629.61       2542.82        48.43 o                         
  -6   7   7        296.50        324.41        10.88 o                         
  -5   7   7       6647.71       6471.97        91.44 o                         
  -4   7   7       4797.49       4537.55        54.16 o                         
  -3   7   7      10503.87      10510.87       139.23 o                         
  -2   7   7       4524.11       4441.81        68.83 o                         
  -1   7   7       1038.21       1075.69        23.80 o                         
   0   7   7        376.26        372.94        12.31 o                         
   1   7   7        758.37        732.19        27.04 o                         
   2   7   7       2006.88       1945.40        45.85 o                         
   3   7   7       5462.73       5553.82       113.56 o                         
   4   7   7       2821.94       3035.22        85.68 o                         
   5   7   7        514.37        463.96        25.86 o                         
 -10   8   7       2361.53       2306.14        51.30 o                         
  -9   8   7       8447.13       8388.05       152.83 o                         
  -8   8   7       2427.34       2529.12        54.35 o                         
  -7   8   7       4410.95       4399.77        74.36 o                         
  -6   8   7         73.64         85.95         6.24 o                         
  -5   8   7       1023.76        997.82        16.66 o                         
  -4   8   7       1708.27       1673.47        25.38 o                         
  -3   8   7       2637.09       2582.62        38.73 o                         
  -2   8   7      10774.41      10710.56       157.44 o                         
  -1   8   7       3682.50       3634.90        62.30 o                         
   0   8   7        140.69        177.60        10.70 o                         
   1   8   7       1081.36       1176.97        30.28 o                         
   2   8   7        639.96        677.20        26.51 o                         
   3   8   7       3136.09       3120.83        78.87 o                         
   4   8   7       6387.99       6053.53       145.59 o                         
  -9   9   7       4622.49       4673.36       111.68 o                         
  -8   9   7       2499.68       2480.41        51.84 o                         
  -7   9   7       2475.25       2499.22        45.79 o                         
  -6   9   7        470.06        478.97        13.34 o                         
  -5   9   7       1719.33       1776.03        30.03 o                         
  -4   9   7         24.98         50.71         5.53 o                         
  -3   9   7       1307.70       1259.44        23.39 o                         
  -2   9   7       3265.64       3275.00        59.99 o                         
  -1   9   7       4305.57       4177.51        79.08 o                         
   0   9   7        806.10        806.36        28.93 o                         
   1   9   7       2412.11       2396.79        64.01 o                         
   2   9   7         19.44         30.21         8.33 o                         
   3   9   7       1651.01       1553.88        48.23 o                         
  -8  10   7       2545.95       2474.83        63.83 o                         
  -7  10   7       2317.81       2431.06        46.25 o                         
  -6  10   7       1417.78       1437.52        27.17 o                         
  -5  10   7        326.06        338.52        11.75 o                         
  -4  10   7        707.87        703.02        18.33 o                         
  -3  10   7        568.36        612.62        15.49 o                         
  -2  10   7       2631.27       2604.56        56.21 o                         
  -1  10   7       5783.05       5539.25       110.21 o                         
   0  10   7        974.98        962.42        30.86 o                         
   1  10   7        312.03        326.28        16.07 o                         
  -7  11   7       3804.90       3965.48        72.81 o                         
  -6  11   7       3261.33       3441.84        65.49 o                         
  -5  11   7        844.64        841.94        21.76 o                         
  -4  11   7        980.92        977.36        22.51 o                         
  -3  11   7        848.26        936.38        24.24 o                         
  -2  11   7       7703.83       7354.75       158.77 o                         
  -1  11   7        695.87        733.81        32.72 o                         
   0 -12   8        606.91        605.39        24.40 o                         
   1 -12   8       3556.22       3570.41        68.01 o                         
   2 -12   8       4316.06       4379.15        76.74 o                         
   3 -12   8       1059.28       1120.59        26.53 o                         
   4 -12   8       1329.81       1383.60        34.04 o                         
   5 -12   8        272.94        286.58        14.87 o                         
   6 -12   8        159.37        149.79        19.83 o                         
  -2 -11   8       1902.28       1883.94        42.06 o                         
  -1 -11   8         26.32         50.18         7.26 o                         
   0 -11   8       2428.91       2452.76        54.65 o                         
   1 -11   8        298.33        380.32        17.36 o                         
   2 -11   8       8186.36       8018.87       121.57 o                         
   3 -11   8       2186.94       2199.98        41.28 o                         
   4 -11   8       2963.66       2995.65        64.66 o                         
   5 -11   8       1263.41       1354.03        29.84 o                         
   6 -11   8          2.25         25.20         5.29 o                         
   7 -11   8       1345.03       1262.33        26.37 o                         
  -4 -10   8       1676.62       1738.76        57.51 o                         
  -3 -10   8       3193.93       3204.56        66.83 o                         
  -2 -10   8       5108.29       4984.90        87.93 o                         
  -1 -10   8        610.67        647.10        18.03 o                         
   0 -10   8        996.42       1012.54        21.59 o                         
   1 -10   8        145.38        187.65        10.72 o                         
   2 -10   8       7621.01       7629.43       107.03 o                         
   3 -10   8       6721.40       6639.55       100.17 o                         
   4 -10   8       4505.61       4453.92        69.68 o                         
   5 -10   8       6837.40       6877.59       106.27 o                         
   6 -10   8       1026.04       1060.69        23.98 o                         
   7 -10   8       2323.35       2252.86        43.26 o                         
   8 -10   8       1817.93       1774.67        37.01 o                         
  -5  -9   8         32.43         22.45         5.44 o                         
  -4  -9   8        538.40        528.38        16.43 o                         
  -3  -9   8       2462.28       2435.18        52.35 o                         
  -2  -9   8       2595.00       2594.61        47.07 o                         
  -1  -9   8       1528.17       1585.29        30.54 o                         
   0  -9   8       1738.59       1771.36        31.03 o                         
   1  -9   8       1006.40       1058.69        22.45 o                         
   2  -9   8       1092.11       1121.05        19.78 o                         
   3  -9   8       7583.08       7442.76       107.09 o                         
   4  -9   8       3894.82       4026.30        63.89 o                         
   5  -9   8       7970.40       7867.79       126.58 o                         
   6  -9   8       4829.37       4812.51        86.01 o                         
   7  -9   8         94.85         93.21         8.64 o                         
   8  -9   8        828.68        817.70        25.37 o                         
   9  -9   8       3984.37       4220.15       114.34 o                         
  -6  -8   8        100.84         82.39        10.63 o                         
  -5  -8   8        357.30        318.81        12.71 o                         
  -4  -8   8        389.83        407.41        19.92 o                         
  -3  -8   8       1137.21       1139.03        25.49 o                         
  -2  -8   8       2107.49       2110.00        36.84 o                         
  -1  -8   8       2207.03       2230.58        37.80 o                         
   0  -8   8       3118.33       3133.47        45.86 o                         
   1  -8   8       1578.18       1568.65        29.22 o                         
   2  -8   8       1084.30       1091.26        18.57 o                         
   3  -8   8       1211.05       1291.77        23.82 o                         
   4  -8   8       7667.20       7824.21       113.97 o                         
   5  -8   8       3224.96       3249.09        61.12 o                         
   6  -8   8       2144.93       2180.17        43.96 o                         
   7  -8   8        610.25        564.52        19.97 o                         
   8  -8   8          0.05          3.54         6.60 o                         
   9  -8   8       1365.46       1363.78        45.26 o                         
  -7  -7   8       1330.46       1307.21        39.16 o                         
  -6  -7   8        105.72        126.25         8.35 o                         
  -5  -7   8        677.88        654.65        18.18 o                         
  -4  -7   8         41.04         63.35         7.03 o                         
  -3  -7   8       3947.01       3915.72        61.81 o                         
  -2  -7   8       4120.66       4063.16        60.73 o                         
  -1  -7   8       4907.19       4817.22        70.68 o                         
   0  -7   8       4161.40       4032.15        56.44 o                         
   1  -7   8        139.26        144.73         6.08 o                         
   2  -7   8          9.87         27.31         3.79 o                         
   3  -7   8       2312.42       2353.04        35.83 o                         
   4  -7   8       5657.96       5645.22        84.04 o                         
   5  -7   8      11208.11      11282.04       214.55 o                         
   6  -7   8        100.65        110.28         9.72 o                         
   7  -7   8       1742.70       1595.37        36.34 o                         
   8  -7   8         52.77         46.12         8.37 o                         
   9  -7   8        613.06        646.09        24.26 o                         
  -7  -6   8       4662.79       4426.07        73.76 o                         
  -6  -6   8       1862.27       1805.80        35.32 o                         
  -5  -6   8       3651.94       3556.28        59.28 o                         
  -4  -6   8       1406.41       1400.48        26.25 o                         
  -3  -6   8        526.90        491.61        13.31 o                         
  -2  -6   8       3532.87       3503.69        49.62 o                         
  -1  -6   8       8317.34       7949.28       104.89 o                         
   0  -6   8      16332.86      16332.12       282.93 o                         
   1  -6   8       2127.73       2270.50        49.63 o                         
   2  -6   8        905.84       1022.93        23.55 o                         
   3  -6   8        493.00        471.39        12.07 o                         
   4  -6   8       6557.66       6470.61        90.53 o                         
   5  -6   8       8559.61       8501.60       133.95 o                         
   6  -6   8        335.35        396.89        15.01 o                         
   7  -6   8       4004.20       3945.26        69.56 o                         
   8  -6   8       1047.66        980.45        27.10 o                         
   9  -6   8        153.78        150.34        11.07 o                         
  10  -6   8        714.17        722.64        52.05 o                         
  -8  -5   8         51.60         46.33         6.28 o                         
  -7  -5   8       4922.47       4652.30        69.88 o                         
  -6  -5   8       3294.37       3091.01        49.13 o                         
  -5  -5   8       5933.56       5592.69        75.65 o                         
  -4  -5   8       2710.69       2684.28        44.38 o                         
  -3  -5   8        338.89        410.51        10.73 o                         
  -2  -5   8       1939.77       1991.32        42.78 o                         
  -1  -5   8       7982.41       7351.05       132.33 o                         
   0  -5   8      11823.09      11477.96       211.71 o                         
   1  -5   8       3169.59       3192.20        63.33 o                         
   2  -5   8       2068.52       2148.08        44.63 o                         
   3  -5   8       3672.90       4044.29       109.40 o                         
   4  -5   8        101.11        109.17         6.70 o                         
   5  -5   8       1093.51       1064.28        20.12 o                         
   6  -5   8      14172.21      13978.87       224.15 o                         
   7  -5   8       2390.46       2360.88        47.13 o                         
   8  -5   8       7117.03       7145.09       139.21 o                         
   9  -5   8        873.20        834.97        21.20 o                         
  10  -5   8        236.30        243.23        14.51 o                         
  -9  -4   8        480.32        498.08        40.56 o                         
  -8  -4   8       1666.62       1529.83        31.55 o                         
  -7  -4   8       1069.30       1048.32        21.15 o                         
  -6  -4   8       4385.58       4283.69        63.41 o                         
  -5  -4   8       4029.34       3782.15        49.83 o                         
  -4  -4   8       2840.31       2645.79        33.59 o                         
  -3  -4   8         18.61         28.39         4.41 o                         
  -2  -4   8        774.48       1087.36        49.69 o                         
  -1  -4   8       5090.36       5170.31        94.08 o                         
   0  -4   8       1651.75       1429.90        29.89 o                         
   1  -4   8       7115.89       7761.79       127.78 o                         
   2  -4   8       6096.54       6200.67       119.62 o                         
   3  -4   8       5195.00       5656.62       135.26 o                         
   4  -4   8        424.68        552.20        20.17 o                         
   5  -4   8        536.10        522.55        12.73 o                         
   6  -4   8       1412.75       1348.93        29.75 o                         
   7  -4   8       5026.99       5142.39       119.89 o                         
   8  -4   8       5745.83       5771.26       101.24 o                         
   9  -4   8       2035.12       1982.74        41.71 o                         
  10  -4   8       1712.67       1625.98        72.85 o                         
  -9  -3   8        617.65        669.52        23.47 o                         
  -8  -3   8       1010.10        988.90        21.35 o                         
  -7  -3   8        440.80        461.33        14.56 o                         
  -6  -3   8      15440.95      15112.60       189.97 o                         
  -5  -3   8       7746.22       7476.67        88.71 o                         
  -4  -3   8       2245.30       2201.50        43.46 o                         
  -3  -3   8       1412.14       1342.76        26.43 o                         
  -2  -3   8        764.75       1000.18        30.11 o                         
  -1  -3   8       7365.32       7402.48       131.06 o                         
   0  -3   8       8539.82       8538.34       143.13 o                         
   1  -3   8       2649.76       2618.09        52.71 o                         
   2  -3   8       6411.29       6524.82       142.70 o                         
   3  -3   8       4687.39       4692.14        95.82 o                         
   4  -3   8       1155.18       1362.63        34.27 o                         
   5  -3   8        218.61        247.86         9.30 o                         
   6  -3   8        259.16        237.76        11.28 o                         
   7  -3   8      12226.06      12235.24       205.40 o                         
   8  -3   8       2477.40       2645.46        51.38 o                         
   9  -3   8       3591.84       3677.54        62.81 o                         
  10  -3   8        815.07        875.24        37.98 o                         
 -10  -2   8       3662.75       3491.66       115.04 o                         
  -9  -2   8       1971.82       2060.69        44.21 o                         
  -8  -2   8         85.21         72.16         6.76 o                         
  -7  -2   8       1593.45       1632.06        42.89 o                         
  -6  -2   8       9163.98       9200.01       122.84 o                         
  -5  -2   8      12523.46      12645.95       146.81 o                         
  -4  -2   8       5004.97       4768.28        79.81 o                         
  -3  -2   8       5164.71       4793.55        81.31 o                         
  -2  -2   8       3993.54       4370.96        97.95 o                         
  -1  -2   8         77.70         60.06         5.30 o                         
   0  -2   8       6851.64       7329.57       142.40 o                         
   1  -2   8       4253.23       3723.45        74.78 o                         
   2  -2   8      38255.88      40476.68       662.95 o                         
   3  -2   8      10372.33      10427.15       172.15 o                         
   4  -2   8       2440.63       2586.64        55.18 o                         
   5  -2   8         42.57         70.99         5.09 o                         
   6  -2   8       1949.80       1937.20        34.62 o                         
   7  -2   8      14245.41      14197.53       222.89 o                         
   8  -2   8       6483.02       6554.42       100.85 o                         
   9  -2   8       1190.67       1188.73        24.55 o                         
 -10  -1   8       4710.93       4851.72       140.58 o                         
  -9  -1   8        843.74        861.54        19.30 o                         
  -8  -1   8       1780.71       1710.00        29.94 o                         
  -7  -1   8        236.22        307.55        17.83 o                         
  -6  -1   8       3188.04       3249.86        66.21 o                         
  -5  -1   8       6011.47       5871.94        78.68 o                         
  -4  -1   8       8184.67       8025.81       114.60 o                         
  -3  -1   8      18775.43      18378.33       272.39 o                         
  -2  -1   8      15221.57      15058.48       248.36 o                         
  -1  -1   8       2638.24       2942.51        67.67 o                         
   0  -1   8       2090.81       2229.55        46.63 o                         
   1  -1   8      13680.60      14127.23       217.96 o                         
   2  -1   8      23431.19      23309.74       460.02 o                         
   3  -1   8      22499.68      23219.27       372.98 o                         
   4  -1   8       7467.35       7713.04       178.34 o                         
   5  -1   8       3229.92       3180.40        41.24 o                         
   6  -1   8       1793.97       1800.97        29.55 o                         
   7  -1   8       5448.84       5353.27        85.23 o                         
   8  -1   8       8064.46       7979.19       120.57 o                         
   9  -1   8       5314.87       5398.73       102.45 o                         
 -10   0   8       5523.49       5610.17        98.54 o                         
  -9   0   8        242.33        294.86        13.33 o                         
  -8   0   8       1270.57       1260.38        25.79 o                         
  -7   0   8        506.70        577.80        21.56 o                         
  -6   0   8        190.96        183.97         7.96 o                         
  -5   0   8       5452.93       5653.29       109.79 o                         
  -4   0   8       7384.81       7876.78       153.01 o                         
  -3   0   8      13444.31      13296.77       269.63 o                         
  -2   0   8       4904.91       4645.65        86.58 o                         
  -1   0   8       9458.77       9951.00       165.35 o                         
   0   0   8       1139.83       1177.37        23.31 o                         
   1   0   8       7598.75       7779.89       134.32 o                         
   2   0   8      12335.94      11592.26       229.08 o                         
   3   0   8      25855.54      27273.06       828.32 o                         
   4   0   8       3638.82       3402.61        59.92 o                         
   5   0   8      10779.56      10766.47       142.04 o                         
   6   0   8        468.85        505.85        13.28 o                         
   7   0   8        627.58        635.96        14.59 o                         
   8   0   8       4310.84       4096.50        67.79 o                         
   9   0   8       6426.19       6174.49       142.88 o                         
 -10   1   8       4221.00       4157.63        75.19 o                         
  -9   1   8       2511.62       2519.62        51.10 o                         
  -8   1   8       2156.77       2259.24        45.04 o                         
  -7   1   8        458.15        536.75        19.93 o                         
  -6   1   8        200.22        216.04         9.79 o                         
  -5   1   8       4423.87       4727.30        95.92 o                         
  -4   1   8       5467.05       5612.53       110.75 o                         
  -3   1   8      24281.42      26130.20       522.54 o                         
  -2   1   8       5692.73       5293.28        94.76 o                         
  -1   1   8       1618.74       1574.31        28.20 o                         
   0   1   8        772.55        798.55        16.34 o                         
   1   1   8       6888.36       6720.52       135.08 o                         
   2   1   8      13918.43      13383.06       264.55 o                         
   3   1   8       3961.23       3964.03        80.48 o                         
   4   1   8       8391.70       7995.55       142.66 o                         
   5   1   8       2927.63       2788.82        39.88 o                         
   6   1   8        113.05        111.06         9.62 o                         
   7   1   8        170.07        180.26         9.24 o                         
   8   1   8        535.53        554.37        15.17 o                         
   9   1   8       3101.66       3003.64       136.69 o                         
 -11   2   8        787.38       1013.25        55.72 o                         
 -10   2   8       3298.04       3315.51        67.85 o                         
  -9   2   8       9465.42       9282.35       162.95 o                         
  -8   2   8       4146.94       4530.10        86.28 o                         
  -7   2   8       4563.01       4878.71       130.45 o                         
  -6   2   8          1.59         17.07         4.11 o                         
  -5   2   8       2117.01       2091.16        53.80 o                         
  -4   2   8      15304.59      15683.98       335.05 o                         
  -3   2   8      23435.18      24180.51       459.12 o                         
  -2   2   8      18115.46      18937.10       354.57 o                         
  -1   2   8       1606.98       1411.39        28.39 o                         
   0   2   8        259.91        262.17         9.87 o                         
   1   2   8       3179.73       2939.39        94.35 o                         
   2   2   8      13025.46      12283.10       242.82 o                         
   3   2   8       5563.16       5291.81        73.11 o                         
   4   2   8      11809.74      11728.10       199.61 o                         
   5   2   8        917.45        921.39        18.52 o                         
   6   2   8        494.80        475.31        15.25 o                         
   7   2   8         85.67        107.23         7.96 o                         
   8   2   8        115.72        134.33         9.07 o                         
 -11   3   8        222.16        263.34        22.78 o                         
 -10   3   8        345.53        345.17        17.92 o                         
  -9   3   8       5292.92       5241.73       113.00 o                         
  -8   3   8      11205.95      11344.80       189.92 o                         
  -7   3   8       6859.02       7078.29       106.45 o                         
  -6   3   8       1015.98       1022.74        19.76 o                         
  -5   3   8          1.72         25.59         6.14 o                         
  -4   3   8       6890.42       6838.72       148.14 o                         
  -3   3   8      24697.54      25857.12       398.10 o                         
  -2   3   8      14373.28      14839.42       246.58 o                         
  -1   3   8       4588.66       4217.04        74.23 o                         
   0   3   8       3058.33       3006.14        66.33 o                         
   1   3   8        590.43        647.97        21.72 o                         
   2   3   8       3671.00       3481.03        54.48 o                         
   3   3   8       4530.24       4468.11        62.15 o                         
   4   3   8       6690.89       6805.32       100.60 o                         
   5   3   8       6188.29       6308.49        99.46 o                         
   6   3   8       1881.95       1947.58        33.45 o                         
   7   3   8        863.63        920.14        35.61 o                         
   8   3   8         90.81        121.99        13.01 o                         
 -11   4   8          0.51          3.54         7.50 o                         
 -10   4   8         88.28        107.88        11.13 o                         
  -9   4   8       2022.68       1938.69        58.16 o                         
  -8   4   8       8387.24       8304.35       137.30 o                         
  -7   4   8       4022.62       4123.33        63.76 o                         
  -6   4   8       2085.21       2182.56        39.13 o                         
  -5   4   8        201.22        237.93         8.67 o                         
  -4   4   8       2570.69       2416.61        48.11 o                         
  -3   4   8       4225.92       4156.80        72.13 o                         
  -2   4   8       3315.97       3261.82        61.73 o                         
  -1   4   8      10699.29      11001.91       207.80 o                         
   0   4   8       2766.28       2613.65        63.30 o                         
   1   4   8        596.00        686.81        14.82 o                         
   2   4   8         21.57         43.49         4.92 o                         
   3   4   8        202.15        223.03         9.21 o                         
   4   4   8       5673.87       5741.19        92.89 o                         
   5   4   8       7917.45       8104.22       135.52 o                         
   6   4   8       2058.89       2133.51        44.28 o                         
   7   4   8       1728.32       1713.46        35.00 o                         
 -11   5   8        215.93        217.01        32.44 o                         
 -10   5   8        452.29        467.85        25.83 o                         
  -9   5   8       2342.58       2342.94        52.13 o                         
  -8   5   8       6880.47       6747.74       112.24 o                         
  -7   5   8        712.29        737.30        21.62 o                         
  -6   5   8       3441.55       3579.98        67.53 o                         
  -5   5   8        545.39        585.52        14.49 o                         
  -4   5   8       1943.81       1907.15        26.44 o                         
  -3   5   8       1678.09       1572.41        25.95 o                         
  -2   5   8       1699.55       1735.48        27.87 o                         
  -1   5   8       4704.39       4764.73        77.44 o                         
   0   5   8       4373.70       4516.36        63.08 o                         
   1   5   8         88.85        114.76         6.11 o                         
   2   5   8        616.80        648.24        14.61 o                         
   3   5   8          2.89         26.14         5.07 o                         
   4   5   8       2199.36       2297.32        43.87 o                         
   5   5   8       2249.74       2340.68        53.22 o                         
   6   5   8       1300.58       1372.78        33.07 o                         
 -10   6   8          1.94          9.77         6.47 o                         
  -9   6   8       2354.58       2430.57        53.51 o                         
  -8   6   8       3258.95       3108.90        68.00 o                         
  -7   6   8       3784.18       3793.06        67.60 o                         
  -6   6   8       4959.57       5028.90        83.39 o                         
  -5   6   8        972.56       1041.94        22.92 o                         
  -4   6   8         10.19         14.94         3.76 o                         
  -3   6   8        473.56        406.88         8.78 o                         
  -2   6   8       2200.07       2113.77        30.73 o                         
  -1   6   8       4007.89       4049.33        58.86 o                         
   0   6   8       6068.90       6529.05       116.85 o                         
   1   6   8       1106.68       1144.81        22.92 o                         
   2   6   8       2373.63       2486.07        45.37 o                         
   3   6   8        632.13        604.49        18.41 o                         
   4   6   8       1948.08       2031.26        47.00 o                         
   5   6   8       1423.47       1470.93        35.98 o                         
   6   6   8       2790.73       2724.80        94.50 o                         
 -10   7   8       1245.48       1243.15        31.74 o                         
  -9   7   8        151.62        214.84        19.62 o                         
  -8   7   8       1091.53       1142.78        30.44 o                         
  -7   7   8       2393.62       2399.61        46.26 o                         
  -6   7   8       1216.46       1240.12        25.72 o                         
  -5   7   8      13106.34      13071.26       177.92 o                         
  -4   7   8        892.55        858.84        14.86 o                         
  -3   7   8       1569.47       1620.56        27.93 o                         
  -2   7   8        454.60        423.82        12.19 o                         
  -1   7   8       5844.01       5768.92        90.17 o                         
   0   7   8       8208.50       8056.80       129.33 o                         
   1   7   8       7201.94       7317.32       151.31 o                         
   2   7   8       2077.56       2135.27        49.52 o                         
   3   7   8        195.67        228.29        12.55 o                         
   4   7   8       2652.03       2607.22        63.25 o                         
   5   7   8       1122.46       1178.29        39.93 o                         
 -10   8   8       1153.07       1152.69        40.44 o                         
  -9   8   8        844.24        833.04        22.48 o                         
  -8   8   8         22.48         23.45         6.80 o                         
  -7   8   8        104.40        120.39        12.70 o                         
  -6   8   8       2551.81       2473.83        37.69 o                         
  -5   8   8       4229.53       4077.31        52.94 o                         
  -4   8   8       7690.47       7772.92        96.81 o                         
  -3   8   8       3921.28       4052.58        60.87 o                         
  -2   8   8        205.54        241.55         9.78 o                         
  -1   8   8       2298.98       2178.08        43.25 o                         
   0   8   8       2976.24       2842.00        55.84 o                         
   1   8   8       5587.83       5492.33       100.59 o                         
   2   8   8       6573.54       6539.51       155.55 o                         
   3   8   8       1197.87       1201.37        36.28 o                         
   4   8   8        116.73        115.54        13.99 o                         
  -9   9   8        917.99        923.40        28.34 o                         
  -8   9   8         83.71         68.54         7.45 o                         
  -7   9   8         75.44         71.77         6.96 o                         
  -6   9   8       2501.53       2490.40        42.49 o                         
  -5   9   8       1422.10       1414.35        24.35 o                         
  -4   9   8       5208.77       5099.66        73.67 o                         
  -3   9   8       1744.96       1704.38        32.37 o                         
  -2   9   8       1706.24       1649.66        33.79 o                         
  -1   9   8        721.72        675.90        18.84 o                         
   0   9   8       1055.48        982.46        27.95 o                         
   1   9   8       1967.80       1858.48        45.00 o                         
   2   9   8       3778.43       3537.02        86.26 o                         
  -8  10   8        670.10        649.74        20.03 o                         
  -7  10   8        435.04        439.09        15.95 o                         
  -6  10   8       3178.33       3180.59        58.44 o                         
  -5  10   8       3402.48       3447.11        60.45 o                         
  -4  10   8       2249.28       2159.31        40.47 o                         
  -3  10   8       4975.45       4849.98        83.90 o                         
  -2  10   8         28.37         33.58         5.61 o                         
  -1  10   8         11.27         20.89         5.74 o                         
   0  10   8        773.13        681.80        23.95 o                         
   1  10   8       2600.28       2325.03        86.17 o                         
  -6  11   8       3701.22       3847.51        85.61 o                         
  -5  11   8       3353.35       3377.56        86.39 o                         
  -4  11   8       4549.67       4531.14       113.04 o                         
  -3  11   8       4321.20       4362.52        96.76 o                         
  -2  11   8        416.42        412.73        15.58 o                         
  -1  11   8         15.54         17.76         8.94 o                         
   0 -12   9       1063.11       1207.47        56.88 o                         
   1 -12   9       3639.89       3700.90        74.19 o                         
   2 -12   9       1714.96       1649.19        47.16 o                         
   3 -12   9        149.25        155.92        11.62 o                         
   4 -12   9        938.60        883.01        21.88 o                         
   5 -12   9       2599.48       2482.79        88.09 o                         
  -2 -11   9       2735.08       2671.91        56.03 o                         
  -1 -11   9       2590.56       2599.76        51.96 o                         
   0 -11   9       7814.24       7552.26       128.82 o                         
   1 -11   9       2657.48       2617.41        46.49 o                         
   2 -11   9       4412.60       4474.01        81.61 o                         
   3 -11   9        316.01        313.06        11.23 o                         
   4 -11   9        594.30        576.29        16.05 o                         
   5 -11   9       4553.96       4493.29        96.46 o                         
   6 -11   9       5580.25       5617.69       106.24 o                         
   7 -11   9       1535.64       1489.06        44.71 o                         
  -3 -10   9       1373.69       1414.24        37.60 o                         
  -2 -10   9        243.47        260.12        11.74 o                         
  -1 -10   9       3399.89       3392.98        57.75 o                         
   0 -10   9       7952.15       7721.23       118.88 o                         
   1 -10   9       6310.72       6283.38        97.96 o                         
   2 -10   9       8608.11       8482.37       120.51 o                         
   3 -10   9        348.97        365.31        12.72 o                         
   4 -10   9         68.12         94.55         7.53 o                         
   5 -10   9       2344.06       2427.96        49.58 o                         
   6 -10   9       7567.40       7556.33       137.18 o                         
   7 -10   9       6193.09       6189.10       121.86 o                         
   8 -10   9       4111.18       3823.96       156.14 o                         
  -5  -9   9       1529.63       1511.60        98.43 o                         
  -4  -9   9       4297.04       4159.58        79.70 o                         
  -3  -9   9        469.95        463.58        15.05 o                         
  -2  -9   9         13.39         23.22         4.94 o                         
  -1  -9   9       1475.47       1460.72        27.01 o                         
   0  -9   9       2315.49       2417.14        48.26 o                         
   1  -9   9      11073.15      10744.32       136.62 o                         
   2  -9   9       1504.23       1404.15        24.68 o                         
   3  -9   9       3454.79       3405.41        55.30 o                         
   4  -9   9        130.53        140.05         8.66 o                         
   5  -9   9        214.23        260.77        12.88 o                         
   6  -9   9       2247.69       2224.82        50.04 o                         
   7  -9   9       3341.12       3348.79        72.10 o                         
   8  -9   9       4280.33       4175.58        99.00 o                         
  -6  -8   9       2694.62       2672.56        61.65 o                         
  -5  -8   9       1303.84       1312.93        37.75 o                         
  -4  -8   9       4639.89       4470.29        77.04 o                         
  -3  -8   9       1363.68       1405.04        27.62 o                         
  -2  -8   9         21.88         32.24         5.36 o                         
  -1  -8   9        470.92        480.91        12.74 o                         
   0  -8   9       3224.21       3235.89        48.76 o                         
   1  -8   9       6315.26       6246.68        81.34 o                         
   2  -8   9       2703.73       2725.19        39.66 o                         
   3  -8   9       1318.53       1349.91        24.55 o                         
   4  -8   9       1923.01       1879.69        36.91 o                         
   5  -8   9         39.01         57.21         8.70 o                         
   6  -8   9        750.11        775.90        24.06 o                         
   7  -8   9       2053.49       2163.71        52.77 o                         
   8  -8   9       4469.09       4466.76        97.73 o                         
   9  -8   9       2591.98       2777.91        69.60 o                         
  -7  -7   9        513.16        549.45        33.91 o                         
  -6  -7   9       2327.56       2317.89        49.02 o                         
  -5  -7   9       4617.32       4444.61       111.22 o                         
  -4  -7   9       5320.24       5288.60        80.25 o                         
  -3  -7   9       3962.07       3976.59        57.42 o                         
  -2  -7   9        411.82        438.46        12.10 o                         
  -1  -7   9        232.68        258.21        12.04 o                         
   0  -7   9       1950.09       1811.53        31.26 o                         
   1  -7   9       7153.43       6993.26        95.78 o                         
   2  -7   9       2718.50       2676.03        39.12 o                         
   3  -7   9       3750.71       3708.49        60.48 o                         
   4  -7   9       2665.24       2599.53        47.76 o                         
   5  -7   9        624.12        681.44        20.11 o                         
   6  -7   9         98.14         88.68         8.49 o                         
   7  -7   9        852.20        893.45        26.07 o                         
   8  -7   9       6102.19       6036.16       144.55 o                         
   9  -7   9       6084.71       6282.39       147.40 o                         
  -7  -6   9        120.74        135.66        12.72 o                         
  -6  -6   9         63.57         84.25        10.02 o                         
  -5  -6   9       2926.08       2741.82        71.47 o                         
  -4  -6   9       3735.56       3627.68        55.01 o                         
  -3  -6   9       2584.50       2613.65        39.87 o                         
  -2  -6   9       2560.04       2444.60        38.59 o                         
  -1  -6   9       4747.94       4732.70       100.11 o                         
   0  -6   9        270.12        321.78        13.04 o                         
   1  -6   9       2870.57       2846.60        40.73 o                         
   2  -6   9       3809.16       3936.61        58.27 o                         
   3  -6   9      12689.50      12862.53       191.45 o                         
   4  -6   9       5699.31       5748.44        94.62 o                         
   5  -6   9       5890.74       5881.74        99.52 o                         
   6  -6   9       1445.02       1430.54        30.77 o                         
   7  -6   9        358.62        388.45        14.53 o                         
   8  -6   9       9101.38       8954.66       167.70 o                         
   9  -6   9       6011.41       5844.46       224.25 o                         
  -8  -5   9        920.12        893.35        21.42 o                         
  -7  -5   9        367.61        331.51        11.04 o                         
  -6  -5   9        340.36        329.68        11.26 o                         
  -5  -5   9        437.82        430.90        13.46 o                         
  -4  -5   9       2344.72       2235.52        34.70 o                         
  -3  -5   9       1217.90       1141.95        18.13 o                         
  -2  -5   9       9038.83       8975.19       104.04 o                         
  -1  -5   9       3482.10       3555.09        78.03 o                         
   0  -5   9        147.01        166.37        12.06 o                         
   1  -5   9         52.31        119.35         7.85 o                         
   2  -5   9       1507.07       1477.20        40.67 o                         
   3  -5   9      10263.13      10263.90       165.79 o                         
   4  -5   9      10694.18      10632.31       141.58 o                         
   5  -5   9       3142.67       3026.61        51.55 o                         
   6  -5   9        939.46        928.54        22.98 o                         
   7  -5   9        303.40        288.85        15.61 o                         
   8  -5   9       2974.19       3018.98        60.58 o                         
   9  -5   9       3678.88       3585.00        68.31 o                         
  -8  -4   9        221.71        214.54        10.47 o                         
  -7  -4   9        155.76        148.63         8.15 o                         
  -6  -4   9       1282.94       1210.43        32.62 o                         
  -5  -4   9        179.89        211.78         7.81 o                         
  -4  -4   9        510.16        480.59        10.09 o                         
  -3  -4   9        558.26        552.99        11.56 o                         
  -2  -4   9       4637.46       4622.87        85.78 o                         
  -1  -4   9       4224.51       4151.38        77.26 o                         
   0  -4   9       5893.81       6231.27       113.09 o                         
   1  -4   9        655.06        696.54        21.31 o                         
   2  -4   9         39.08         49.42         7.91 o                         
   3  -4   9       5366.68       5578.77       162.79 o                         
   4  -4   9       7915.62       7919.33       107.05 o                         
   5  -4   9       2078.19       2077.38        36.13 o                         
   6  -4   9      10031.35       9898.98       167.34 o                         
   7  -4   9        908.22        876.55        24.65 o                         
   8  -4   9        132.53        124.59         9.60 o                         
   9  -4   9       1743.77       1743.80        33.10 o                         
  -9  -3   9       2748.69       2780.28        72.35 o                         
  -8  -3   9       3022.18       2865.33        48.06 o                         
  -7  -3   9       1182.65       1111.38        21.99 o                         
  -6  -3   9       4257.86       4244.67        63.44 o                         
  -5  -3   9        216.67        232.16         9.43 o                         
  -4  -3   9       1016.73        959.13        16.36 o                         
  -3  -3   9       4828.48       4784.45        81.97 o                         
  -2  -3   9       8445.20       7949.50       131.88 o                         
  -1  -3   9      21336.61      22378.79       361.67 o                         
   0  -3   9       1630.29       1574.05        36.57 o                         
   1  -3   9        370.02        378.39        14.10 o                         
   2  -3   9       2302.56       2288.94        60.25 o                         
   3  -3   9       5780.16       5480.76       112.37 o                         
   4  -3   9       7018.85       7024.87       107.19 o                         
   5  -3   9       1365.29       1307.66        26.26 o                         
   6  -3   9       2392.04       2431.76        51.19 o                         
   7  -3   9        122.80        160.53        10.80 o                         
   8  -3   9         52.71         68.47         7.68 o                         
   9  -3   9        249.94        228.85        10.49 o                         
  -9  -2   9        846.95        878.27        29.50 o                         
  -8  -2   9       3624.73       3430.85        53.97 o                         
  -7  -2   9       7204.22       7193.93       101.35 o                         
  -6  -2   9       9824.12       9702.98       129.34 o                         
  -5  -2   9       1344.68       1230.44        19.21 o                         
  -4  -2   9        505.49        561.64        13.66 o                         
  -3  -2   9       3586.57       3620.14        63.06 o                         
  -2  -2   9      17087.78      16823.56       261.59 o                         
  -1  -2   9      20432.00      20708.14       397.71 o                         
   0  -2   9       4994.43       4947.51        99.71 o                         
   1  -2   9       5168.23       5272.78       110.11 o                         
   2  -2   9        185.32        250.18        12.41 o                         
   3  -2   9       4456.76       4483.77        91.91 o                         
   4  -2   9       4707.89       4553.68        67.70 o                         
   5  -2   9       6751.28       6540.31        90.11 o                         
   6  -2   9       4338.43       4358.64        73.98 o                         
   7  -2   9       3557.62       3806.26        65.34 o                         
   8  -2   9         62.20         58.02         6.79 o                         
   9  -2   9         84.32         75.92         6.69 o                         
 -10  -1   9        154.61        220.20        22.66 o                         
  -9  -1   9         16.86         28.81         6.78 o                         
  -8  -1   9       1933.60       1882.85        33.96 o                         
  -7  -1   9       9229.85       9053.34       143.44 o                         
  -6  -1   9      10560.43      10337.39       138.17 o                         
  -5  -1   9       8931.56       8862.22       119.37 o                         
  -4  -1   9       1655.43       1661.96        39.65 o                         
  -3  -1   9         39.45         63.40         6.47 o                         
  -2  -1   9      11773.42      11894.93       230.85 o                         
  -1  -1   9      14256.63      14061.09       272.18 o                         
   0  -1   9      22236.00      23343.30       442.35 o                         
   1  -1   9      13503.25      13449.40       269.81 o                         
   2  -1   9       3914.53       4107.47        80.83 o                         
   3  -1   9       1688.40       1987.26        45.81 o                         
   4  -1   9        837.73        784.59        14.91 o                         
   5  -1   9       8766.33       8735.32       123.02 o                         
   6  -1   9       8591.09       8507.12       137.75 o                         
   7  -1   9       4501.33       4411.23        68.35 o                         
   8  -1   9       2716.76       2837.93        49.55 o                         
   9  -1   9        443.65        507.05        29.71 o                         
 -10   0   9          8.65         32.43         5.99 o                         
  -9   0   9        102.57        110.09         8.50 o                         
  -8   0   9        662.23        683.53        24.12 o                         
  -7   0   9      10437.42      10369.26       151.53 o                         
  -6   0   9       5404.29       5307.77        78.48 o                         
  -5   0   9       6771.25       6973.76       111.94 o                         
  -4   0   9       1482.17       1396.47        33.51 o                         
  -3   0   9         73.41        127.83        12.39 o                         
  -2   0   9       6205.15       6433.38       124.69 o                         
  -1   0   9       2857.58       2839.04        55.97 o                         
   0   0   9       8254.46       8498.36       141.44 o                         
   1   0   9      14172.37      13532.71       238.18 o                         
   2   0   9       2643.98       2354.98        57.33 o                         
   3   0   9       2813.94       3124.76        68.05 o                         
   4   0   9         59.27         88.68         7.47 o                         
   5   0   9       2039.07       1954.11        32.46 o                         
   6   0   9      10241.37      10123.19       143.49 o                         
   7   0   9       4190.65       4253.08        68.35 o                         
   8   0   9       7625.49       7708.71       129.09 o                         
   9   0   9       1718.83       1769.25        58.83 o                         
 -10   1   9       1125.60       1180.12        29.45 o                         
  -9   1   9        279.74        279.01        14.25 o                         
  -8   1   9       2662.63       2655.52        66.09 o                         
  -7   1   9      11022.61      11309.95       181.08 o                         
  -6   1   9       7869.87       7790.53       116.68 o                         
  -5   1   9       6214.82       6237.38        86.20 o                         
  -4   1   9       1953.93       1821.88        41.59 o                         
  -3   1   9          7.36         24.92         5.29 o                         
  -2   1   9       2713.76       2784.99        57.80 o                         
  -1   1   9       1510.21       1470.28        34.50 o                         
   0   1   9      10697.81      11065.56       186.71 o                         
   1   1   9      12466.04      11944.38       236.70 o                         
   2   1   9       3995.32       3744.20        80.22 o                         
   3   1   9       4347.60       4416.02        62.17 o                         
   4   1   9         21.32         23.00         4.00 o                         
   5   1   9       1690.78       1693.84        26.78 o                         
   6   1   9       8991.02       8910.33       125.39 o                         
   7   1   9       2235.95       2237.19        39.11 o                         
   8   1   9       4328.81       4333.88       115.91 o                         
 -10   2   9       2512.89       2532.95        53.36 o                         
  -9   2   9         74.37        133.24        12.23 o                         
  -8   2   9       4249.50       4248.73        93.29 o                         
  -7   2   9       7264.77       7431.74       116.27 o                         
  -6   2   9       6822.72       6970.00        94.24 o                         
  -5   2   9       7149.74       6905.57        96.15 o                         
  -4   2   9      13420.17      14751.44       317.64 o                         
  -3   2   9        171.18        160.95        11.86 o                         
  -2   2   9       1768.53       1988.67        40.00 o                         
  -1   2   9        253.78        214.74         8.79 o                         
   0   2   9      13038.20      12854.28       261.91 o                         
   1   2   9      17059.90      16181.38       317.95 o                         
   2   2   9       7643.59       7017.89       127.55 o                         
   3   2   9       5474.01       5311.37        66.15 o                         
   4   2   9        610.83        613.61        14.31 o                         
   5   2   9       4449.66       4537.03        66.29 o                         
   6   2   9       4186.41       4039.02        62.44 o                         
   7   2   9       8227.04       8185.18       116.94 o                         
   8   2   9       3165.85       3434.57       109.20 o                         
 -10   3   9       1592.35       1575.89        36.74 o                         
  -9   3   9       1434.28       1541.49        40.83 o                         
  -8   3   9         63.43        132.00        10.24 o                         
  -7   3   9       2271.72       2354.52        42.48 o                         
  -6   3   9       5718.49       5863.62        83.22 o                         
  -5   3   9       5119.19       5036.29        74.30 o                         
  -4   3   9      13426.38      14259.30       308.19 o                         
  -3   3   9       3809.79       3776.05        63.47 o                         
  -2   3   9       5644.19       6042.75       104.50 o                         
  -1   3   9       1779.86       1955.08        42.55 o                         
   0   3   9       5077.45       4651.15        97.15 o                         
   1   3   9      17382.82      16671.53       360.78 o                         
   2   3   9      13591.26      13063.91       191.08 o                         
   3   3   9       9324.11       9240.93       128.35 o                         
   4   3   9       3839.91       3907.10        61.09 o                         
   5   3   9       2853.01       2988.16        48.01 o                         
   6   3   9       1856.41       1880.75        36.69 o                         
   7   3   9       7497.72       7531.25       133.27 o                         
 -10   4   9        620.21        611.06        20.43 o                         
  -9   4   9       3220.80       3234.49       163.73 o                         
  -8   4   9          5.60         28.15         6.86 o                         
  -7   4   9       1336.28       1308.39        25.70 o                         
  -6   4   9       1118.27       1092.32        24.38 o                         
  -5   4   9       2671.75       2638.62        42.08 o                         
  -4   4   9       7814.93       7668.39       101.54 o                         
  -3   4   9       6439.30       6912.77       100.11 o                         
  -2   4   9       2842.18       2845.98        55.74 o                         
  -1   4   9         32.14         46.98         5.55 o                         
   0   4   9       1174.09       1074.90        18.65 o                         
   1   4   9       8176.65       8152.84       107.41 o                         
   2   4   9       5951.96       5907.73        85.73 o                         
   3   4   9       6420.73       6327.65        95.97 o                         
   4   4   9       6487.57       6592.17       112.04 o                         
   5   4   9         10.78         30.97         5.40 o                         
   6   4   9        229.82        250.46        11.46 o                         
   7   4   9       1833.97       1960.03        63.35 o                         
 -10   5   9       1968.64       1896.49        53.47 o                         
  -9   5   9       1172.07       1154.30        48.66 o                         
  -8   5   9        270.18        290.44        13.61 o                         
  -7   5   9         63.20         80.50         8.75 o                         
  -6   5   9       1128.20       1060.71        26.53 o                         
  -5   5   9       7714.76       7981.47       123.40 o                         
  -4   5   9       4189.04       4121.91        54.31 o                         
  -3   5   9       4943.90       4953.20        59.49 o                         
  -2   5   9       2096.47       2049.79        26.94 o                         
  -1   5   9        812.34        891.03        16.90 o                         
   0   5   9       3596.32       3702.08        56.85 o                         
   1   5   9       3171.98       3080.70        47.74 o                         
   2   5   9       4346.03       4315.26        64.78 o                         
   3   5   9       3475.62       3359.96        57.58 o                         
   4   5   9       1125.03       1175.73        29.19 o                         
   5   5   9        182.95        200.02        11.29 o                         
   6   5   9         24.89         31.26         5.53 o                         
 -10   6   9       5168.39       4971.95       150.17 o                         
  -9   6   9       3439.32       3590.78        83.05 o                         
  -8   6   9       3073.79       3168.24        87.67 o                         
  -7   6   9        808.63        891.65        23.38 o                         
  -6   6   9         15.78         23.73         6.30 o                         
  -5   6   9      12513.51      12293.92       183.32 o                         
  -4   6   9       9302.96       9428.59       124.76 o                         
  -3   6   9       4192.79       4174.30        52.29 o                         
  -2   6   9       6092.66       6165.69        79.31 o                         
  -1   6   9        196.44        247.57         9.43 o                         
   0   6   9       3651.79       3595.32        58.50 o                         
   1   6   9       3108.22       3075.01        51.33 o                         
   2   6   9       2504.70       2537.55        49.07 o                         
   3   6   9       3024.49       3026.45        61.11 o                         
   4   6   9        138.86        184.26        13.16 o                         
   5   6   9       1013.69       1043.44        38.52 o                         
 -10   7   9       1855.89       1867.72        76.41 o                         
  -9   7   9       5438.93       5827.01       121.26 o                         
  -8   7   9       4152.15       4122.18        77.38 o                         
  -7   7   9       4697.13       4871.80        88.06 o                         
  -6   7   9        275.87        309.75        12.60 o                         
  -5   7   9       2073.12       2037.47        33.78 o                         
  -4   7   9       7609.24       7741.89        97.04 o                         
  -3   7   9       5699.52       5579.44        81.25 o                         
  -2   7   9       6810.07       6681.79        91.58 o                         
  -1   7   9       1102.18       1126.23        23.15 o                         
   0   7   9         87.34        116.09         8.35 o                         
   1   7   9         28.67         39.40         6.24 o                         
   2   7   9       3703.51       3634.92        70.88 o                         
   3   7   9       5506.90       5507.06       111.55 o                         
   4   7   9        437.01        491.92        23.43 o                         
  -9   8   9       2158.65       2177.27        44.59 o                         
  -8   8   9       2964.75       2956.79        52.42 o                         
  -7   8   9       2487.24       2538.22        46.96 o                         
  -6   8   9       1436.33       1444.57        27.60 o                         
  -5   8   9        205.57        197.04         8.78 o                         
  -4   8   9       2938.22       2829.09        40.48 o                         
  -3   8   9       1179.05       1129.54        22.73 o                         
  -2   8   9       5700.91       5732.84        89.93 o                         
  -1   8   9       1843.81       1832.70        35.29 o                         
   0   8   9       1236.56       1261.08        28.85 o                         
   1   8   9        723.92        744.32        21.75 o                         
   2   8   9        495.57        483.58        17.83 o                         
   3   8   9       1518.68       1496.89        41.80 o                         
  -9   9   9        944.16        886.74       104.53 o                         
  -8   9   9       2706.69       2704.54        49.86 o                         
  -7   9   9       2060.25       2097.84        38.84 o                         
  -6   9   9        352.21        377.91        13.50 o                         
  -5   9   9         83.60         84.66         6.94 o                         
  -4   9   9          7.74         19.16         5.35 o                         
  -3   9   9       2377.10       2372.97        39.90 o                         
  -2   9   9        877.52        875.63        22.15 o                         
  -1   9   9        860.12        841.83        23.63 o                         
   0   9   9       1240.96       1253.10        32.95 o                         
   1   9   9       2814.39       2642.09        60.72 o                         
   2   9   9          0.69          3.82         7.01 o                         
  -7  10   9       3069.36       3059.56        60.09 o                         
  -6  10   9        412.33        424.71        14.71 o                         
  -5  10   9        126.89        123.14         7.66 o                         
  -4  10   9       1105.85       1031.44        24.74 o                         
  -3  10   9       1777.03       1677.05        35.07 o                         
  -2  10   9        998.13        944.31        22.30 o                         
  -1  10   9       3493.65       3284.89        82.34 o                         
   0  10   9       1055.83       1035.81        42.68 o                         
  -5  11   9       1738.58       1818.39        77.90 o                         
  -4  11   9       2176.71       2147.57        48.75 o                         
  -3  11   9        137.93        151.30        10.43 o                         
   1 -12  10        139.12        174.64        13.45 o                         
   2 -12  10       1549.04       1565.12        47.13 o                         
   3 -12  10       4356.32       4045.39       101.53 o                         
   4 -12  10        892.46        888.23        33.28 o                         
  -2 -11  10       5559.82       5176.20       610.56 o                         
  -1 -11  10        644.34        632.18        19.79 o                         
   0 -11  10        342.43        405.56        16.19 o                         
   1 -11  10        199.77        246.82        13.93 o                         
   2 -11  10       1239.42       1352.89        38.64 o                         
   3 -11  10       4215.73       4020.42        73.64 o                         
   4 -11  10       4111.43       4058.58        74.04 o                         
   5 -11  10       4732.42       4790.75       101.71 o                         
   6 -11  10       1174.61       1209.25        33.28 o                         
  -3 -10  10       2357.71       2377.26       115.90 o                         
  -2 -10  10       4572.19       4443.16        83.44 o                         
  -1 -10  10       3471.22       3533.12        57.62 o                         
   0 -10  10       5050.50       5041.73        78.55 o                         
   1 -10  10        121.73        170.14        10.13 o                         
   2 -10  10         26.39         80.06         9.60 o                         
   3 -10  10       2878.80       2791.26        51.52 o                         
   4 -10  10       9366.81       9551.38       190.44 o                         
   5 -10  10      11643.21      11818.77       222.34 o                         
   6 -10  10       2596.02       2734.33        54.76 o                         
   7 -10  10        619.17        613.21        19.20 o                         
  -4  -9  10        175.98        202.36        13.08 o                         
  -3  -9  10       2705.98       2712.25        52.12 o                         
  -2  -9  10       1199.52       1221.24        27.13 o                         
  -1  -9  10       4260.55       4196.29        64.34 o                         
   0  -9  10       4516.65       4481.43        70.22 o                         
   1  -9  10        713.10        728.10        22.41 o                         
   2  -9  10         86.67         91.21         6.06 o                         
   3  -9  10         32.00         43.91         5.47 o                         
   4  -9  10       4610.72       4587.14        90.26 o                         
   5  -9  10      12156.94      12234.94       209.00 o                         
   6  -9  10       6486.18       6398.21       124.79 o                         
   7  -9  10       1568.09       1633.49        45.44 o                         
   8  -9  10        348.80        321.89        16.65 o                         
  -5  -8  10         12.90         22.30         6.46 o                         
  -4  -8  10          4.56         41.58         5.72 o                         
  -3  -8  10       1960.25       1852.69        34.92 o                         
  -2  -8  10       1820.21       1763.79        30.87 o                         
  -1  -8  10       4590.67       4661.36        71.06 o                         
   0  -8  10       7068.38       6987.28        94.97 o                         
   1  -8  10       3337.95       3321.63        55.41 o                         
   2  -8  10       1238.28       1313.73        24.96 o                         
   3  -8  10        223.10        237.07        11.16 o                         
   4  -8  10      12139.51      12247.55       234.89 o                         
   5  -8  10       6188.21       6319.22       139.40 o                         
   6  -8  10       6096.81       6069.26       129.72 o                         
   7  -8  10        900.68        924.58        37.40 o                         
   8  -8  10        315.32        275.77        16.31 o                         
  -6  -7  10       3360.57       3314.56       100.56 o                         
  -5  -7  10       1783.04       1729.22        36.11 o                         
  -4  -7  10         61.61        107.52         8.14 o                         
  -3  -7  10       2215.62       2205.02        38.21 o                         
  -2  -7  10       3494.73       3391.73        47.21 o                         
  -1  -7  10      10507.60      10146.93       135.33 o                         
   0  -7  10       9226.31       9276.51       134.26 o                         
   1  -7  10       4267.69       4325.60        61.12 o                         
   2  -7  10        155.86        185.18         9.32 o                         
   3  -7  10       2839.79       2790.06        52.67 o                         
   4  -7  10       2905.32       2997.14        62.55 o                         
   5  -7  10       7205.35       7368.44       139.26 o                         
   6  -7  10       5497.03       5363.26        97.21 o                         
   7  -7  10       2848.80       2782.08        54.35 o                         
   8  -7  10         43.92         34.35         8.88 o                         
   9  -7  10        316.19        339.04        18.80 o                         
  -7  -6  10       1068.18       1089.64        28.34 o                         
  -6  -6  10       2981.35       2960.48        52.85 o                         
  -5  -6  10       6808.84       6539.11        97.94 o                         
  -4  -6  10        257.48        262.41        10.61 o                         
  -3  -6  10         68.27         80.79         5.82 o                         
  -2  -6  10       1176.19       1153.47        19.39 o                         
  -1  -6  10       6656.40       6474.00        88.87 o                         
   0  -6  10      14171.43      13990.49       179.77 o                         
   1  -6  10       8881.84       8899.35       120.92 o                         
   2  -6  10       3390.97       3409.78        58.90 o                         
   3  -6  10         69.70        110.68         8.76 o                         
   4  -6  10       1603.50       1648.72        36.33 o                         
   5  -6  10      10077.81      10207.80       166.59 o                         
   6  -6  10       6048.98       6065.60       102.70 o                         
   7  -6  10       9124.68       8817.54       154.10 o                         
   8  -6  10       1163.03       1190.39        29.89 o                         
   9  -6  10          6.35          6.78         6.79 o                         
  -8  -5  10        197.30        211.63        16.50 o                         
  -7  -5  10         34.30         35.85         5.70 o                         
  -6  -5  10       2241.41       2120.24        37.21 o                         
  -5  -5  10       9208.31       8656.60       115.50 o                         
  -4  -5  10        874.00        838.53        16.17 o                         
  -3  -5  10        719.99        696.95        14.35 o                         
  -2  -5  10        237.22        258.21         7.84 o                         
  -1  -5  10       4136.91       3914.34        66.10 o                         
   0  -5  10      10669.38      10785.43       155.32 o                         
   1  -5  10       2589.67       2487.51        42.80 o                         
   2  -5  10       5638.03       5683.83        99.23 o                         
   3  -5  10        849.99        826.69        18.85 o                         
   4  -5  10       1845.08       1872.58        33.53 o                         
   5  -5  10        395.74        412.63        15.02 o                         
   6  -5  10       1795.64       1887.53        40.36 o                         
   7  -5  10       5103.58       5054.72       111.41 o                         
   8  -5  10       5790.59       5858.25       121.66 o                         
   9  -5  10        855.53        811.49        33.88 o                         
  -8  -4  10          5.86          1.35         4.82 o                         
  -7  -4  10       1732.77       1595.99        30.19 o                         
  -6  -4  10       2339.23       2171.69        36.48 o                         
  -5  -4  10       6188.24       5959.44        75.65 o                         
  -4  -4  10       1848.42       1806.66        28.24 o                         
  -3  -4  10        355.31        393.44         9.99 o                         
  -2  -4  10          0.52         23.97         3.95 o                         
  -1  -4  10       1116.81       1046.00        37.16 o                         
   0  -4  10       1935.69       1842.67        45.97 o                         
   1  -4  10        937.31        856.73        34.61 o                         
   2  -4  10       5057.92       5151.09       140.05 o                         
   3  -4  10       1845.78       1880.83        29.77 o                         
   4  -4  10         45.04         55.56         5.34 o                         
   5  -4  10        724.40        720.42        20.74 o                         
   6  -4  10         54.25         82.11         8.81 o                         
   7  -4  10       8464.96       8319.41       174.78 o                         
   8  -4  10       2650.44       2591.84        53.06 o                         
   9  -4  10       1919.71       1871.03        44.67 o                         
  -9  -3  10        645.27        686.36        24.31 o                         
  -8  -3  10         12.48         10.34         5.26 o                         
  -7  -3  10       2018.11       1849.07        32.53 o                         
  -6  -3  10       3748.16       3718.75        66.68 o                         
  -5  -3  10       3912.72       3849.09        56.00 o                         
  -4  -3  10       5550.55       5490.31        71.79 o                         
  -3  -3  10       2745.92       2750.97        39.19 o                         
  -2  -3  10        203.15        252.47        10.14 o                         
  -1  -3  10       2478.72       2346.84        49.95 o                         
   0  -3  10       1596.27       1477.67        38.86 o                         
   1  -3  10       5180.69       5586.54       162.42 o                         
   2  -3  10       5094.65       4839.14       314.05 o                         
   3  -3  10       2300.35       2356.47        47.22 o                         
   4  -3  10        452.63        478.01        15.00 o                         
   5  -3  10         53.76         72.27         8.13 o                         
   6  -3  10        930.10        951.71        24.03 o                         
   7  -3  10       3739.71       3792.09        74.44 o                         
   8  -3  10        981.11       1042.87        24.70 o                         
   9  -3  10       3140.62       3016.13        62.36 o                         
  -9  -2  10       3406.14       3255.71        77.87 o                         
  -8  -2  10        914.99        859.00        22.54 o                         
  -7  -2  10          0.65         29.43         5.85 o                         
  -6  -2  10       1692.69       1752.38        52.85 o                         
  -5  -2  10       4347.79       4336.87        63.35 o                         
  -4  -2  10       6305.56       6048.54        81.10 o                         
  -3  -2  10       7946.36       7831.73       160.26 o                         
  -2  -2  10       1410.40       1312.37        46.23 o                         
  -1  -2  10         71.18         95.98        11.72 o                         
   0  -2  10        430.14        590.94        22.30 o                         
   1  -2  10       3613.41       3706.45        98.24 o                         
   2  -2  10      10533.09      10834.69       291.81 o                         
   3  -2  10       5823.41       5551.11       116.60 o                         
   4  -2  10       6744.53       6873.43       116.72 o                         
   5  -2  10       1003.17       1078.71        23.99 o                         
   6  -2  10        165.69        178.98        10.60 o                         
   7  -2  10       1936.09       2043.07        36.62 o                         
   8  -2  10       5381.29       5400.61        88.41 o                         
   9  -2  10       2673.93       2652.19        63.76 o                         
 -10  -1  10       1497.32       1517.16        72.14 o                         
  -9  -1  10       3223.91       3199.52        60.64 o                         
  -8  -1  10       2049.52       2018.20        42.60 o                         
  -7  -1  10       1541.57       1524.90        58.42 o                         
  -6  -1  10       1153.48       1142.92        35.44 o                         
  -5  -1  10         34.52         68.05         5.64 o                         
  -4  -1  10       2401.87       2312.21        40.55 o                         
  -3  -1  10      17048.23      17137.26       349.57 o                         
  -2  -1  10      12671.06      13395.67       274.30 o                         
  -1  -1  10       1137.46        972.09        25.08 o                         
   0  -1  10       3689.57       3959.26        85.70 o                         
   1  -1  10        599.61        589.60        20.13 o                         
   2  -1  10      14627.01      15210.61       531.96 o                         
   3  -1  10       7540.49       7380.08       114.92 o                         
   4  -1  10      11007.11      10787.62       149.05 o                         
   5  -1  10       6422.49       6419.89        95.84 o                         
   6  -1  10          1.45          7.41         4.63 o                         
   7  -1  10        490.99        510.66        15.37 o                         
   8  -1  10       3125.80       3221.06        58.03 o                         
   9  -1  10       3757.91       2891.24       129.19 o                         
 -10   0  10       1142.10       1190.86        36.20 o                         
  -9   0  10       1710.19       1680.30        33.58 o                         
  -8   0  10       1734.47       1720.65        38.02 o                         
  -7   0  10       2787.19       2810.02        59.04 o                         
  -6   0  10         15.90         42.95         6.79 o                         
  -5   0  10        182.01        211.06         8.88 o                         
  -4   0  10       1075.17       1049.35        23.23 o                         
  -3   0  10       5539.82       5404.04       115.47 o                         
  -2   0  10      13590.12      14930.48       282.06 o                         
  -1   0  10       5408.46       5338.70       105.22 o                         
   0   0  10       2156.70       2008.87        45.01 o                         
   1   0  10        211.69        250.72        10.07 o                         
   2   0  10       5569.75       5755.17       153.16 o                         
   3   0  10       5137.02       5060.24        89.02 o                         
   4   0  10       6961.72       6690.87        87.81 o                         
   5   0  10       8329.37       8665.12       120.69 o                         
   6   0  10         87.80         97.63         7.14 o                         
   7   0  10        172.35        177.18         9.40 o                         
   8   0  10         19.94         39.27         5.52 o                         
 -10   1  10       1746.53       1858.00        65.79 o                         
  -9   1  10       2270.33       2337.77        47.40 o                         
  -8   1  10       6438.78       6506.36       119.19 o                         
  -7   1  10       3018.71       3221.52        78.38 o                         
  -6   1  10        755.05        775.08        30.06 o                         
  -5   1  10        188.31        204.86         9.96 o                         
  -4   1  10       3092.54       3036.27        67.17 o                         
  -3   1  10      16058.65      16438.07       333.15 o                         
  -2   1  10      15860.34      16567.37       313.22 o                         
  -1   1  10      11362.35      11670.41       188.61 o                         
   0   1  10       2646.48       2366.80        44.68 o                         
   1   1  10        540.75        562.00        18.84 o                         
   2   1  10       5461.69       5344.76        83.12 o                         
   3   1  10       6014.35       5853.64        85.30 o                         
   4   1  10       5093.62       5028.74        71.85 o                         
   5   1  10       3442.83       3302.55        52.35 o                         
   6   1  10        873.95        875.01        22.12 o                         
   7   1  10         10.27         21.15         6.16 o                         
   8   1  10        168.61        209.41        15.53 o                         
 -10   2  10        923.34        958.53        30.34 o                         
  -9   2  10       2310.31       2413.72        63.26 o                         
  -8   2  10      10791.59      10850.28       205.98 o                         
  -7   2  10       7666.58       7903.60       130.18 o                         
  -6   2  10       5284.00       5319.73        96.22 o                         
  -5   2  10       1189.49       1264.09        32.98 o                         
  -4   2  10       6859.90       7033.59       124.09 o                         
  -3   2  10      13474.16      13940.54       328.26 o                         
  -2   2  10      12086.21      12313.49       240.44 o                         
  -1   2  10      20073.16      21185.58       391.18 o                         
   0   2  10       5558.05       5388.97       111.36 o                         
   1   2  10         24.24         70.10         7.31 o                         
   2   2  10       1251.47       1201.16        19.14 o                         
   3   2  10       7440.74       7220.93        91.37 o                         
   4   2  10       5966.10       5858.55        76.56 o                         
   5   2  10       7301.40       7081.17        98.99 o                         
   6   2  10       1501.40       1424.65        25.79 o                         
   7   2  10        494.72        510.42        27.56 o                         
 -10   3  10         39.16         67.89         9.36 o                         
  -9   3  10       1575.36       1595.54        46.18 o                         
  -8   3  10      10037.18       9916.05       159.69 o                         
  -7   3  10       4168.82       4401.43        72.61 o                         
  -6   3  10       9421.29       9735.65       150.22 o                         
  -5   3  10       4579.06       4583.67        78.89 o                         
  -4   3  10         43.26         48.36         5.19 o                         
  -3   3  10       6803.94       6872.25        89.09 o                         
  -2   3  10       8334.43       8197.56       139.77 o                         
  -1   3  10      23346.70      22723.36       427.97 o                         
   0   3  10      15614.21      15416.46       232.02 o                         
   1   3  10        490.99        435.72        10.30 o                         
   2   3  10        339.52        341.46        10.32 o                         
   3   3  10       1740.03       1856.24        31.47 o                         
   4   3  10       9310.81       9377.52       146.22 o                         
   5   3  10       7412.47       7567.58       118.44 o                         
   6   3  10       2903.26       2921.77        48.66 o                         
   7   3  10       6117.27       6045.05       180.73 o                         
 -10   4  10         14.09          8.75         6.67 o                         
  -9   4  10       1736.79       1694.84        51.43 o                         
  -8   4  10       3920.07       4141.26        76.36 o                         
  -7   4  10       8219.70       8424.04       151.60 o                         
  -6   4  10       4321.18       4427.20        81.72 o                         
  -5   4  10       1204.59       1245.58        24.90 o                         
  -4   4  10         91.50        136.26         7.10 o                         
  -3   4  10       2921.75       2936.77        39.07 o                         
  -2   4  10       4109.55       4076.22        51.15 o                         
  -1   4  10       7970.73       7911.22        98.64 o                         
   0   4  10       3138.94       3041.06        43.47 o                         
   1   4  10       3696.89       3750.31        55.33 o                         
   2   4  10       3713.92       3708.75        56.82 o                         
   3   4  10         25.17         37.59         5.79 o                         
   4   4  10       4762.13       4874.40        79.54 o                         
   5   4  10        988.14       1099.81        24.41 o                         
   6   4  10       6078.55       6115.37       121.16 o                         
 -10   5  10         35.88         24.05         7.86 o                         
  -9   5  10       3614.55       3477.09        81.93 o                         
  -8   5  10       4639.17       4638.87       104.53 o                         
  -7   5  10       8153.83       8257.62       143.54 o                         
  -6   5  10       1891.79       1997.05        42.47 o                         
  -5   5  10        709.27        775.62        18.10 o                         
  -4   5  10         76.32         92.72         5.76 o                         
  -3   5  10        522.45        495.14        10.33 o                         
  -2   5  10        655.75        640.30        12.21 o                         
  -1   5  10       6371.95       6231.33        87.84 o                         
   0   5  10       4361.87       4521.37        72.00 o                         
   1   5  10       2413.35       2479.75        40.21 o                         
   2   5  10       2613.29       2663.63        42.77 o                         
   3   5  10        435.26        442.31        14.01 o                         
   4   5  10       1502.24       1520.16        34.18 o                         
   5   5  10       1998.90       2046.23        43.54 o                         
 -10   6  10        277.84        291.55        28.69 o                         
  -9   6  10       1439.10       1426.35        54.46 o                         
  -8   6  10       3131.55       3118.19        60.84 o                         
  -7   6  10       5010.41       5050.57        86.59 o                         
  -6   6  10       9248.06       9209.75       136.49 o                         
  -5   6  10       1697.29       1783.74        31.76 o                         
  -4   6  10        244.62        272.58         9.97 o                         
  -3   6  10         35.00         58.48         5.17 o                         
  -2   6  10       1944.76       1830.98        27.13 o                         
  -1   6  10       5757.93       5698.92        81.10 o                         
   0   6  10       6050.36       6157.53        95.49 o                         
   1   6  10       2308.03       2416.52        44.63 o                         
   2   6  10       3935.64       4035.50        73.15 o                         
   3   6  10         78.49        108.14         9.80 o                         
   4   6  10        703.66        724.23        19.38 o                         
   5   6  10       2312.55       2422.94        58.07 o                         
  -9   7  10         29.08         26.81         6.39 o                         
  -8   7  10        653.26        653.75        19.81 o                         
  -7   7  10        849.87        869.33        29.48 o                         
  -6   7  10       7351.91       7224.07       108.48 o                         
  -5   7  10       3941.55       3922.20        57.61 o                         
  -4   7  10        853.55        922.09        18.56 o                         
  -3   7  10       3164.11       3147.55        47.10 o                         
  -2   7  10         22.59         32.44         5.23 o                         
  -1   7  10       1518.50       1438.10        27.78 o                         
   0   7  10       5669.90       5641.92        99.17 o                         
   1   7  10       5740.74       5776.23       105.95 o                         
   2   7  10       4990.95       4924.66       107.06 o                         
   3   7  10       1955.89       1963.01        44.76 o                         
   4   7  10         76.57         62.75         8.86 o                         
  -9   8  10         15.03         14.67         5.43 o                         
  -8   8  10         72.87         63.68         7.89 o                         
  -7   8  10         10.47         21.66         6.39 o                         
  -6   8  10       2294.68       2272.35        38.56 o                         
  -5   8  10       2353.67       2310.36        39.90 o                         
  -4   8  10       2908.20       2810.03        43.19 o                         
  -3   8  10       3463.35       3395.19        55.98 o                         
  -2   8  10        149.03        175.70         9.25 o                         
  -1   8  10         74.43         68.10         6.49 o                         
   0   8  10       1144.79       1116.48        28.72 o                         
   1   8  10       5859.89       5717.31       112.14 o                         
   2   8  10       3470.35       3454.56        85.47 o                         
   3   8  10        760.46        694.03        29.24 o                         
  -8   9  10        305.63        291.78        13.04 o                         
  -7   9  10         77.92         62.67         7.17 o                         
  -6   9  10       1265.62       1302.83        28.19 o                         
  -5   9  10       2435.28       2326.70        44.05 o                         
  -4   9  10       1973.52       1966.33        38.10 o                         
  -3   9  10       2893.91       2925.74        49.83 o                         
  -2   9  10        277.82        271.25        11.82 o                         
  -1   9  10        589.11        594.64        17.68 o                         
   0   9  10        138.88        134.95        12.49 o                         
   1   9  10       1946.91       1818.53        55.76 o                         
  -7  10  10         14.25         21.33        13.47 o                         
  -6  10  10        843.09        862.91        23.81 o                         
  -5  10  10       3294.39       3218.69        64.87 o                         
  -4  10  10       4660.45       4484.88        90.13 o                         
  -3  10  10       3364.18       3262.60        74.51 o                         
  -2  10  10         58.00         57.87         7.02 o                         
  -1  10  10         24.53         21.86         5.38 o                         
   2 -12  11       1374.17       1147.99       136.82 o                         
   3 -12  11        121.95         84.94        17.50 o                         
  -1 -11  11        417.04        410.79        48.52 o                         
   0 -11  11       2211.79       2241.14        62.50 o                         
   1 -11  11       8903.91       8865.06       168.91 o                         
   2 -11  11       4476.14       4323.92       100.90 o                         
   3 -11  11       1140.78       1155.10        29.86 o                         
   4 -11  11        108.26        102.41        10.58 o                         
   5 -11  11        936.42        911.72        32.42 o                         
   6 -11  11       2511.57       2476.76        74.39 o                         
  -3 -10  11       2847.50       2843.76       206.78 o                         
  -2 -10  11        561.29        530.39        30.09 o                         
  -1 -10  11         10.29         20.79         5.62 o                         
   0 -10  11       1594.92       1605.78        30.41 o                         
   1 -10  11       8409.27       8068.12       119.40 o                         
   2 -10  11       7502.30       7306.35       135.16 o                         
   3 -10  11       3470.91       3550.90        72.04 o                         
   4 -10  11       2213.80       2205.52        55.40 o                         
   5 -10  11        100.23        149.80        10.92 o                         
   6 -10  11       2214.88       2235.63        56.30 o                         
   7 -10  11       2661.54       2539.91        69.11 o                         
  -4  -9  11       4611.32       4559.46       120.65 o                         
  -3  -9  11       4611.76       4459.07        88.77 o                         
  -2  -9  11        184.55        227.81        14.46 o                         
  -1  -9  11        119.03        124.90         7.70 o                         
   0  -9  11        842.18        849.49        18.31 o                         
   1  -9  11       5095.57       5028.82        83.63 o                         
   2  -9  11       4578.70       4572.09        73.09 o                         
   3  -9  11       3903.02       3841.37        70.25 o                         
   4  -9  11       3400.31       3396.40        64.84 o                         
   5  -9  11        290.45        301.27        17.45 o                         
   6  -9  11         68.07         64.72         9.19 o                         
   7  -9  11         92.21         91.34         9.78 o                         
  -5  -8  11       2849.64       2812.30       106.86 o                         
  -4  -8  11       6759.92       6749.59       115.31 o                         
  -3  -8  11       3262.75       3192.73        56.42 o                         
  -2  -8  11        402.73        391.26        12.77 o                         
  -1  -8  11        190.51        205.68         9.58 o                         
   0  -8  11       2280.87       2257.04        39.98 o                         
   1  -8  11       1997.11       1951.06        33.88 o                         
   2  -8  11       6947.19       6695.23       110.33 o                         
   3  -8  11       3212.79       3271.70        61.47 o                         
   4  -8  11       4477.42       4489.72        94.28 o                         
   5  -8  11        850.63        816.57        23.78 o                         
   6  -8  11        166.48        158.73        12.35 o                         
   7  -8  11        412.70        413.24        17.95 o                         
   8  -8  11       3115.34       3179.25       103.48 o                         
  -6  -7  11        255.02        228.69        13.01 o                         
  -5  -7  11       3486.64       3543.23       105.34 o                         
  -4  -7  11       8008.55       7773.59       150.59 o                         
  -3  -7  11       5982.59       5559.45        84.87 o                         
  -2  -7  11       5739.01       5698.44        80.13 o                         
  -1  -7  11        434.69        485.39        16.09 o                         
   0  -7  11       1010.81       1059.23        35.60 o                         
   1  -7  11       2731.21       2728.86        62.04 o                         
   2  -7  11       7729.27       7770.56       127.04 o                         
   3  -7  11       8344.69       8673.71       158.13 o                         
   4  -7  11       5709.37       5992.69       122.51 o                         
   5  -7  11        279.54        304.79        15.05 o                         
   6  -7  11        899.25        830.32        22.58 o                         
   7  -7  11       1166.14       1141.61        26.92 o                         
   8  -7  11       3824.06       3952.24       110.64 o                         
  -7  -6  11        819.46        844.96        52.31 o                         
  -6  -6  11        164.18        161.92        11.57 o                         
  -5  -6  11       1071.79       1052.72        27.97 o                         
  -4  -6  11       4186.63       4026.41        66.17 o                         
  -3  -6  11       4360.19       4247.45        65.45 o                         
  -2  -6  11      10614.93      10248.01       132.61 o                         
  -1  -6  11       2081.85       2145.27        34.21 o                         
   0  -6  11         15.53         49.65         5.93 o                         
   1  -6  11          7.31         33.81         5.23 o                         
   2  -6  11       1993.57       2023.20        41.95 o                         
   3  -6  11      15560.99      15842.36       306.01 o                         
   4  -6  11      12113.07      12272.18       214.48 o                         
   5  -6  11       6690.30       6711.17       112.60 o                         
   6  -6  11       3219.10       3163.92        57.68 o                         
   7  -6  11        283.96        288.21        13.77 o                         
   8  -6  11       6422.17       6338.04       120.19 o                         
   9  -6  11       4744.98       4344.03       180.29 o                         
  -7  -5  11         68.08         67.00         7.55 o                         
  -6  -5  11        349.59        357.66        19.98 o                         
  -5  -5  11         96.46        122.12         7.95 o                         
  -4  -5  11       1458.23       1438.24        25.07 o                         
  -3  -5  11       1627.39       1586.55        28.21 o                         
  -2  -5  11       2983.53       2887.73        41.74 o                         
  -1  -5  11       9133.31       9344.20       129.34 o                         
   0  -5  11       2123.55       2172.09        37.75 o                         
   1  -5  11        220.81        253.61         9.92 o                         
   2  -5  11         33.17         47.91         8.13 o                         
   3  -5  11      14017.07      14194.65       238.64 o                         
   4  -5  11       8175.06       8273.19       136.96 o                         
   5  -5  11       5954.22       5944.30       104.38 o                         
   6  -5  11       3089.13       3192.66        61.77 o                         
   7  -5  11        408.92        391.76        16.42 o                         
   8  -5  11       2020.81       2007.80        47.22 o                         
   9  -5  11       1930.56       2149.56        66.49 o                         
  -8  -4  11       1194.53       1188.13        28.49 o                         
  -7  -4  11       1967.53       1799.98        32.78 o                         
  -6  -4  11         70.76         75.27         6.45 o                         
  -5  -4  11        630.19        607.91        18.40 o                         
  -4  -4  11        343.74        344.01        10.43 o                         
  -3  -4  11        834.64        838.13        17.18 o                         
  -2  -4  11       5009.86       4927.40        71.22 o                         
  -1  -4  11       9294.32       9345.67       135.66 o                         
   0  -4  11        619.60        616.68        17.05 o                         
   1  -4  11         54.18         67.02         6.91 o                         
   2  -4  11        488.99        568.57        18.23 o                         
   3  -4  11       6191.04       6341.67        91.64 o                         
   4  -4  11       3851.04       3823.93        62.79 o                         
   5  -4  11       7440.14       7546.40       142.62 o                         
   6  -4  11       3134.92       3166.06        65.27 o                         
   7  -4  11        504.23        510.29        20.20 o                         
   8  -4  11         15.63         22.39         6.29 o                         
   9  -4  11       1828.99       1833.88        48.12 o                         
  -9  -3  11       1547.37       1569.08        91.64 o                         
  -8  -3  11        927.85        911.53        23.07 o                         
  -7  -3  11       3916.33       3804.11        69.28 o                         
  -6  -3  11       1170.10       1108.13        26.51 o                         
  -5  -3  11        378.03        379.76        16.20 o                         
  -4  -3  11        203.50        229.51         8.95 o                         
  -3  -3  11       1366.67       1297.56        21.14 o                         
  -2  -3  11       8832.98       8481.23       124.01 o                         
  -1  -3  11       6888.00       6494.36       328.99 o                         
   0  -3  11       5191.41       5115.88       121.23 o                         
   1  -3  11       2733.87       2867.85        85.03 o                         
   2  -3  11        444.22        456.77        15.14 o                         
   3  -3  11       4799.20       4720.63        79.23 o                         
   4  -3  11       7239.71       7404.33       133.84 o                         
   5  -3  11       5614.62       5798.65       105.21 o                         
   6  -3  11       2574.51       2669.37        54.09 o                         
   7  -3  11        154.21        148.26        10.49 o                         
   8  -3  11        423.10        411.64        14.22 o                         
   9  -3  11         11.50         13.07        16.64 o                         
  -9  -2  11        294.23        249.88        14.00 o                         
  -8  -2  11        308.15        316.08        20.92 o                         
  -7  -2  11       5858.69       5651.15        99.12 o                         
  -6  -2  11       6339.98       6165.48       104.31 o                         
  -5  -2  11        894.09        895.50        19.61 o                         
  -4  -2  11       4442.97       4506.14        65.18 o                         
  -3  -2  11       1029.85       1006.53        19.16 o                         
  -2  -2  11       8401.75       8381.16       200.91 o                         
  -1  -2  11       6315.14       5941.12       121.24 o                         
   0  -2  11      11181.62      11324.94       222.14 o                         
   1  -2  11       6109.60       6495.69       197.27 o                         
   2  -2  11         52.74        103.75         9.58 o                         
   3  -2  11        358.13        328.92        12.33 o                         
   4  -2  11       1901.39       1902.82        38.69 o                         
   5  -2  11       3842.53       3936.57        68.12 o                         
   6  -2  11       9583.56       9717.46       221.88 o                         
   7  -2  11        908.66        940.36        25.26 o                         
   8  -2  11        856.28        890.99        22.61 o                         
  -9  -1  11        298.83        264.62        13.44 o                         
  -8  -1  11        151.86        128.96        10.95 o                         
  -7  -1  11       2453.33       2389.73        51.35 o                         
  -6  -1  11       8051.40       8148.10       135.05 o                         
  -5  -1  11       2208.99       2166.90        42.91 o                         
  -4  -1  11       3256.79       3219.15        54.69 o                         
  -3  -1  11        338.52        361.29        17.54 o                         
  -2  -1  11       1866.38       1894.21        50.66 o                         
  -1  -1  11       4330.94       4355.51        95.08 o                         
   0  -1  11       5519.61       5247.98       119.38 o                         
   1  -1  11       8499.92       8727.04       308.32 o                         
   2  -1  11       1417.38       1410.17        24.63 o                         
   3  -1  11       1107.74       1165.02        23.09 o                         
   4  -1  11          2.76         19.09         4.90 o                         
   5  -1  11       2013.48       2070.43        35.35 o                         
   6  -1  11       5252.86       5419.55        90.02 o                         
   7  -1  11       2152.22       2205.53        40.24 o                         
   8  -1  11       4397.57       4375.80        76.72 o                         
 -10   0  11        796.52        814.60        47.99 o                         
  -9   0  11        907.15        860.88        24.39 o                         
  -8   0  11       1010.34        982.07        34.41 o                         
  -7   0  11       2943.04       2956.93        70.64 o                         
  -6   0  11       6710.46       6788.68       118.49 o                         
  -5   0  11       2108.94       2031.71        42.53 o                         
  -4   0  11       3136.76       3107.85        46.22 o                         
  -3   0  11         43.05         52.68         7.36 o                         
  -2   0  11       1024.99       1051.35        29.25 o                         
  -1   0  11        892.93        928.37        30.90 o                         
   0   0  11       2572.99       2428.08        63.24 o                         
   1   0  11       3626.07       3597.57        91.65 o                         
   2   0  11        551.81        562.18        13.47 o                         
   3   0  11       2673.65       2665.99        38.74 o                         
   4   0  11       2525.12       2519.01        39.74 o                         
   5   0  11        140.47        117.94         7.24 o                         
   6   0  11        774.32        786.59        17.66 o                         
   7   0  11       2534.83       2574.79        46.09 o                         
   8   0  11       4847.09       4729.37        90.11 o                         
 -10   1  11       2198.75       2349.01        84.60 o                         
  -9   1  11        328.79        361.34        15.96 o                         
  -8   1  11         66.95         72.66        11.36 o                         
  -7   1  11       2794.61       2907.99        56.02 o                         
  -6   1  11       9180.64       9398.52       153.04 o                         
  -5   1  11       8595.61       8713.63       121.23 o                         
  -4   1  11       3209.59       3156.52        43.45 o                         
  -3   1  11         67.53         72.77         6.68 o                         
  -2   1  11        310.10        402.89        17.27 o                         
  -1   1  11       1010.23       1056.42        40.74 o                         
   0   1  11       6302.33       6511.87       142.85 o                         
   1   1  11       3401.50       3101.37        42.75 o                         
   2   1  11       4219.38       4022.25        53.78 o                         
   3   1  11       2240.28       2165.62        33.51 o                         
   4   1  11       1603.44       1633.60        25.29 o                         
   5   1  11        825.08        757.13        16.95 o                         
   6   1  11        404.74        424.88        13.40 o                         
   7   1  11       1400.02       1375.05        29.73 o                         
 -10   2  11       4059.77       4275.56       100.19 o                         
  -9   2  11       3976.17       3970.90        79.15 o                         
  -8   2  11        399.77        443.40        30.16 o                         
  -7   2  11       1309.36       1369.40        40.78 o                         
  -6   2  11       2705.13       2845.41        49.77 o                         
  -5   2  11      18425.82      18608.21       259.20 o                         
  -4   2  11       6575.51       6543.25        95.78 o                         
  -3   2  11       4704.96       4738.41        74.50 o                         
  -2   2  11        363.20        317.58        10.22 o                         
  -1   2  11        604.70        691.47        16.42 o                         
   0   2  11       6819.92       6938.84        98.69 o                         
   1   2  11      11189.40      10307.79       149.90 o                         
   2   2  11       3955.44       3711.17        57.24 o                         
   3   2  11       6026.31       5791.01        79.87 o                         
   4   2  11       3218.64       3053.83        43.12 o                         
   5   2  11          2.55         27.72         5.20 o                         
   6   2  11        796.95        776.22        18.89 o                         
   7   2  11       3354.79       3343.79        65.70 o                         
 -10   3  11       4959.77       4959.30       103.27 o                         
  -9   3  11       2985.84       3166.80        76.88 o                         
  -8   3  11        374.55        480.88        27.47 o                         
  -7   3  11         25.52         34.55         6.56 o                         
  -6   3  11        113.15        182.61        12.50 o                         
  -5   3  11       7580.51       7922.82       131.34 o                         
  -4   3  11       8431.03       8343.65       120.83 o                         
  -3   3  11       8646.53       8629.31       113.48 o                         
  -2   3  11       5123.67       4999.40        61.33 o                         
  -1   3  11       6046.03       5949.07        97.28 o                         
   0   3  11        157.41        191.85         7.43 o                         
   1   3  11       7579.88       7544.57       105.06 o                         
   2   3  11       9837.87       9238.06       125.52 o                         
   3   3  11      17014.17      16329.04       236.53 o                         
   4   3  11       3378.01       3342.43        53.93 o                         
   5   3  11        708.33        697.60        18.16 o                         
   6   3  11        532.18        541.83        14.83 o                         
 -10   4  11       3260.44       3067.94       134.72 o                         
  -9   4  11       1742.42       1808.87        53.02 o                         
  -8   4  11        323.58        350.86        15.59 o                         
  -7   4  11        709.87        760.98        21.32 o                         
  -6   4  11       1075.46       1175.43        46.16 o                         
  -5   4  11       3074.63       3000.05        55.48 o                         
  -4   4  11       9455.10       9734.40       141.98 o                         
  -3   4  11       5372.61       5472.91        71.18 o                         
  -2   4  11      10345.46      10046.13       125.79 o                         
  -1   4  11       3742.17       3574.66        57.49 o                         
   0   4  11        143.12        171.39         7.57 o                         
   1   4  11       2233.60       2274.95        34.72 o                         
   2   4  11       5874.69       5638.51        79.07 o                         
   3   4  11       9171.47       9043.39       134.23 o                         
   4   4  11       2181.49       2129.24        38.63 o                         
   5   4  11       1117.87       1112.32        26.46 o                         
   6   4  11        661.01        690.59        30.67 o                         
 -10   5  11       2059.95       1942.71        75.52 o                         
  -9   5  11       4543.14       4474.21       109.93 o                         
  -8   5  11       1815.61       1927.30        50.20 o                         
  -7   5  11        497.12        596.46        21.87 o                         
  -6   5  11         11.22         13.98         6.48 o                         
  -5   5  11       1269.02       1276.21        28.18 o                         
  -4   5  11       7349.30       7568.25       102.59 o                         
  -3   5  11       6904.76       6748.41        88.31 o                         
  -2   5  11      10450.07      10446.82       150.88 o                         
  -1   5  11        398.91        365.27        10.98 o                         
   0   5  11          4.73         16.08         4.48 o                         
   1   5  11         33.23         41.44         5.43 o                         
   2   5  11       7186.06       7193.77       116.90 o                         
   3   5  11       6575.58       6506.32       106.04 o                         
   4   5  11       2761.76       2764.76        55.10 o                         
   5   5  11        361.31        422.23        23.18 o                         
  -9   6  11       6525.61       6347.00       168.78 o                         
  -8   6  11       3749.12       3945.95        74.02 o                         
  -7   6  11       3187.37       3278.86        64.01 o                         
  -6   6  11        269.22        328.17        14.11 o                         
  -5   6  11        182.38        162.63        10.33 o                         
  -4   6  11       6770.12       6564.70        95.31 o                         
  -3   6  11       9360.55       9122.04       113.39 o                         
  -2   6  11      15368.81      14888.67       178.00 o                         
  -1   6  11       2860.73       2831.55        43.67 o                         
   0   6  11         13.93         37.57         6.46 o                         
   1   6  11        638.65        638.78        16.32 o                         
   2   6  11       3985.59       3916.37        66.52 o                         
   3   6  11       5531.84       5604.20       104.18 o                         
   4   6  11       4166.24       4191.55        85.39 o                         
  -9   7  11       2295.67       2089.47        49.72 o                         
  -8   7  11       5156.15       5092.92        94.50 o                         
  -7   7  11       6385.86       6439.66       115.48 o                         
  -6   7  11       1202.65       1296.82        26.88 o                         
  -5   7  11         56.87         58.51         8.07 o                         
  -4   7  11       1117.99       1118.88        23.70 o                         
  -3   7  11       8591.28       8419.45       125.63 o                         
  -2   7  11       6204.57       6055.54        94.67 o                         
  -1   7  11       4512.98       4519.18        75.72 o                         
   0   7  11       1414.71       1443.55        28.73 o                         
   1   7  11        139.24        174.49        10.08 o                         
   2   7  11        337.31        361.72        13.98 o                         
   3   7  11       2925.43       2912.35        60.92 o                         
  -8   8  11       4447.83       4458.54        78.15 o                         
  -7   8  11       2170.31       2171.26        39.95 o                         
  -6   8  11        842.39        827.25        19.01 o                         
  -5   8  11        119.91        102.96         7.77 o                         
  -4   8  11         14.89         24.33         5.89 o                         
  -3   8  11       1523.80       1477.74        29.67 o                         
  -2   8  11       3000.77       2908.90        54.27 o                         
  -1   8  11       2023.32       2015.05        39.32 o                         
   0   8  11       2704.92       2711.64        52.57 o                         
   1   8  11        801.64        882.59        23.11 o                         
   2   8  11         21.25         39.97         7.99 o                         
  -7   9  11       3046.50       3184.45        66.06 o                         
  -6   9  11        245.02        252.59        12.55 o                         
  -5   9  11         17.19         19.24         5.92 o                         
  -4   9  11        147.92        128.11         8.74 o                         
  -3   9  11        866.81        815.19        18.34 o                         
  -2   9  11       1599.85       1532.53        32.50 o                         
  -1   9  11        237.77        243.97        12.78 o                         
   0   9  11       1789.42       1809.51        59.51 o                         
  -6  10  11        731.59        706.45        45.14 o                         
  -5  10  11        684.25        654.34        21.84 o                         
  -4  10  11          6.76         20.24         6.80 o                         
  -3  10  11        164.30        183.90        12.69 o                         
  -2  10  11       1762.44       1799.65        55.64 o                         
   0 -11  12       1400.13       1647.07        78.12 o                         
   1 -11  12        132.45        205.01        25.42 o                         
   2 -11  12        735.94        700.87        22.61 o                         
   3 -11  12        783.50        811.73        26.55 o                         
   4 -11  12       2184.58       2235.39        56.48 o                         
   5 -11  12       3553.91       3407.66       318.78 o                         
  -2 -10  12        729.22        720.89        59.90 o                         
  -1 -10  12       2174.12       2198.20        59.04 o                         
   0 -10  12       2984.80       2864.34        79.43 o                         
   1 -10  12       3399.89       3310.34        63.78 o                         
   2 -10  12        385.33        431.77        25.62 o                         
   3 -10  12         72.50         71.17        10.31 o                         
   4 -10  12       2677.62       2614.07        60.01 o                         
   5 -10  12       5874.22       5724.71       180.41 o                         
   6 -10  12       2786.63       2658.93        76.53 o                         
  -4  -9  12          0.56         25.39         8.08 o                         
  -3  -9  12         20.61         43.02         7.25 o                         
  -2  -9  12       1290.41       1294.13        32.77 o                         
  -1  -9  12       2164.39       2093.61        44.71 o                         
   0  -9  12       5159.75       5161.75       104.60 o                         
   1  -9  12       1726.39       1757.86        39.98 o                         
   2  -9  12       2873.77       2818.14        53.92 o                         
   3  -9  12          3.19          5.02         6.61 o                         
   4  -9  12        465.55        507.32        17.99 o                         
   5  -9  12       4734.19       4809.27       111.91 o                         
   6  -9  12       3627.03       3656.52        86.85 o                         
   7  -9  12       5737.01       5526.86       119.06 o                         
  -5  -8  12       2576.86       2570.20       151.44 o                         
  -4  -8  12         38.77         73.41         7.35 o                         
  -3  -8  12        295.79        312.00        14.66 o                         
  -2  -8  12       1731.95       1618.27        33.37 o                         
  -1  -8  12       1343.71       1355.40        27.82 o                         
   0  -8  12       8139.70       7954.50       145.53 o                         
   1  -8  12       1798.20       1773.49        35.11 o                         
   2  -8  12       3608.56       3672.85        68.65 o                         
   3  -8  12         77.63         98.45         9.94 o                         
   4  -8  12       2038.35       2081.32        46.11 o                         
   5  -8  12       3189.68       3127.06        72.71 o                         
   6  -8  12       4217.53       4285.76        83.66 o                         
   7  -8  12       3727.30       3470.95        75.93 o                         
  -6  -7  12       3158.07       3404.72       102.13 o                         
  -5  -7  12       5401.81       5446.85       154.66 o                         
  -4  -7  12       1942.90       1956.44        57.33 o                         
  -3  -7  12        330.69        321.22        13.03 o                         
  -2  -7  12        118.29        133.01         8.06 o                         
  -1  -7  12       9296.50       9256.37       145.52 o                         
   0  -7  12      14638.98      14617.68       233.92 o                         
   1  -7  12       6670.74       6628.55       116.85 o                         
   2  -7  12       4750.64       4940.79        89.62 o                         
   3  -7  12       1572.40       1579.43        38.47 o                         
   4  -7  12       3179.85       3378.58        74.62 o                         
   5  -7  12       5380.83       5502.56       106.62 o                         
   6  -7  12       4988.98       5103.74        92.75 o                         
   7  -7  12       5975.62       5865.95       111.15 o                         
   8  -7  12       2007.62       1884.61        50.48 o                         
  -6  -6  12       6116.61       6058.84       131.04 o                         
  -5  -6  12       5076.92       5138.93        95.32 o                         
  -4  -6  12       7244.32       7040.77       112.38 o                         
  -3  -6  12        907.21        897.06        20.81 o                         
  -2  -6  12         68.33         91.07         6.93 o                         
  -1  -6  12       6010.62       6057.03       100.64 o                         
   0  -6  12       9597.14       9595.73       149.16 o                         
   1  -6  12      10125.91      10067.29       172.96 o                         
   2  -6  12       7701.37       7675.83       145.28 o                         
   3  -6  12       5953.82       6093.21       124.75 o                         
   4  -6  12       2177.58       2179.76        47.48 o                         
   5  -6  12       1163.15       1209.52        29.27 o                         
   6  -6  12       2953.25       2975.73        57.89 o                         
   7  -6  12      10616.33      10514.24       181.06 o                         
   8  -6  12       4309.10       4082.37        85.47 o                         
  -7  -5  12        599.56        586.80        24.00 o                         
  -6  -5  12       3690.84       3537.48        63.58 o                         
  -5  -5  12       3161.14       3098.13        53.53 o                         
  -4  -5  12       3963.25       3878.93        62.38 o                         
  -3  -5  12       3539.59       3573.54        57.07 o                         
  -2  -5  12        852.04        863.32        21.37 o                         
  -1  -5  12       3765.55       3823.36        70.17 o                         
   0  -5  12       3577.18       3624.40        68.57 o                         
   1  -5  12      11297.38      11197.44       181.57 o                         
   2  -5  12       6612.65       6523.77       123.29 o                         
   3  -5  12       2858.53       2849.66        56.12 o                         
   4  -5  12        671.35        664.67        19.27 o                         
   5  -5  12         12.36         17.87         6.66 o                         
   6  -5  12       2832.64       2832.50        55.83 o                         
   7  -5  12       4373.64       4548.61        87.90 o                         
   8  -5  12       5253.11       5369.65       101.63 o                         
  -8  -4  12         79.70         83.62        10.21 o                         
  -7  -4  12        906.71        859.90        23.96 o                         
  -6  -4  12       2798.75       2707.50        43.07 o                         
  -5  -4  12      12460.91      12158.77       163.61 o                         
  -4  -4  12       1853.36       1839.58        33.95 o                         
  -3  -4  12       4403.54       4514.73        72.52 o                         
  -2  -4  12         31.48         62.61         6.37 o                         
  -1  -4  12       3859.78       3682.99        67.60 o                         
   0  -4  12       4022.43       3891.37        88.02 o                         
   1  -4  12       7591.97       7643.38       136.02 o                         
   2  -4  12       4515.04       4534.31        77.13 o                         
   3  -4  12       1702.68       1693.37        31.46 o                         
   4  -4  12       2115.92       2072.96        39.29 o                         
   5  -4  12        163.66        188.83        12.65 o                         
   6  -4  12       1399.52       1413.60        34.49 o                         
   7  -4  12       1108.46       1204.45        33.03 o                         
   8  -4  12       2458.25       2696.07        59.47 o                         
  -8  -3  12        202.74        207.72        11.84 o                         
  -7  -3  12        103.60         91.92         9.46 o                         
  -6  -3  12       4934.24       4914.36        82.51 o                         
  -5  -3  12       7038.52       6831.32       104.68 o                         
  -4  -3  12       4140.90       4049.28        67.08 o                         
  -3  -3  12       7377.21       7293.95       107.97 o                         
  -2  -3  12        294.15        344.10        12.18 o                         
  -1  -3  12         98.39        120.19         8.79 o                         
   0  -3  12       2140.28       2156.16        39.15 o                         
   1  -3  12       5046.51       4960.99        83.23 o                         
   2  -3  12      13118.93      12945.54       202.43 o                         
   3  -3  12       3015.26       3035.93        58.32 o                         
   4  -3  12       1226.26       1219.01        31.96 o                         
   5  -3  12       1690.17       1679.55        40.18 o                         
   6  -3  12       1762.14       1814.52        41.66 o                         
   7  -3  12       3522.36       3514.71        76.65 o                         
   8  -3  12       2775.45       3016.25        58.28 o                         
  -9  -2  12       1596.86       1535.84        41.46 o                         
  -8  -2  12       1733.17       1670.14        36.63 o                         
  -7  -2  12        195.43        192.88        15.55 o                         
  -6  -2  12        268.03        282.87        16.44 o                         
  -5  -2  12       3635.30       3541.83        63.26 o                         
  -4  -2  12       6361.15       6370.51       108.60 o                         
  -3  -2  12       3711.46       3471.62        53.14 o                         
  -2  -2  12       5391.42       5488.11       102.23 o                         
  -1  -2  12        932.86       1053.76        28.26 o                         
   0  -2  12        178.60        214.65        11.66 o                         
   1  -2  12       1606.15       1593.40        32.29 o                         
   2  -2  12      12311.00      12327.59       206.97 o                         
   3  -2  12       7054.32       6866.30       149.17 o                         
   4  -2  12       7149.66       7140.94       126.22 o                         
   5  -2  12       5285.58       5263.62        96.32 o                         
   6  -2  12        177.80        175.61        10.52 o                         
   7  -2  12       4369.72       4421.32        78.86 o                         
   8  -2  12       1865.96       1922.81        42.43 o                         
  -9  -1  12       1304.03       1241.90        41.91 o                         
  -8  -1  12        990.56        923.89        24.80 o                         
  -7  -1  12        227.42        245.00        14.31 o                         
  -6  -1  12         93.54        109.42        10.39 o                         
  -5  -1  12        117.41        182.31        14.45 o                         
  -4  -1  12       1046.29       1040.18        37.08 o                         
  -3  -1  12       4126.17       4083.11        65.34 o                         
  -2  -1  12       1924.55       1908.65        32.00 o                         
  -1  -1  12       5375.45       5363.14        95.57 o                         
   0  -1  12       4286.81       4385.72        76.28 o                         
   1  -1  12         11.53         35.75         5.68 o                         
   2  -1  12       3872.40       3846.03        62.04 o                         
   3  -1  12       5670.89       5516.36        91.74 o                         
   4  -1  12       8474.07       8386.95       129.23 o                         
   5  -1  12       4987.52       4983.53        79.52 o                         
   6  -1  12       1481.99       1550.96        32.62 o                         
   7  -1  12        560.85        509.59        17.59 o                         
   8  -1  12        715.05        768.20        29.51 o                         
  -9   0  12        995.42       1049.86        39.22 o                         
  -8   0  12       3214.60       3208.25        73.91 o                         
  -7   0  12         31.08         57.66         8.52 o                         
  -6   0  12         18.51         32.83         7.36 o                         
  -5   0  12        523.83        549.01        24.59 o                         
  -4   0  12       1364.56       1397.30        30.22 o                         
  -3   0  12       3384.64       3378.12        53.61 o                         
  -2   0  12       1974.42       1820.78        32.07 o                         
  -1   0  12       3291.62       3338.07        57.86 o                         
   0   0  12       2516.88       2500.32        49.57 o                         
   1   0  12        132.42        141.11         7.61 o                         
   2   0  12        124.95        114.88         6.69 o                         
   3   0  12       2609.14       2543.44        49.38 o                         
   4   0  12       6663.22       6597.73        97.74 o                         
   5   0  12       2204.91       2214.36        37.30 o                         
   6   0  12       1112.47       1070.85        25.28 o                         
   7   0  12        531.60        535.49        16.70 o                         
  -9   1  12       1900.40       2014.39        47.86 o                         
  -8   1  12       5253.31       5293.13       102.73 o                         
  -7   1  12       1009.34       1023.82        27.04 o                         
  -6   1  12        365.06        371.64        16.18 o                         
  -5   1  12       1179.67       1168.95        31.51 o                         
  -4   1  12       1090.98       1072.71        21.16 o                         
  -3   1  12       3324.06       3339.47        48.76 o                         
  -2   1  12       3762.89       3698.19        54.92 o                         
  -1   1  12       7430.46       7187.55       107.06 o                         
   0   1  12       7905.38       7716.59       112.37 o                         
   1   1  12        543.55        599.55        14.62 o                         
   2   1  12         62.87         72.43         6.27 o                         
   3   1  12        897.24        905.06        19.65 o                         
   4   1  12       8748.63       8326.55       115.31 o                         
   5   1  12       2258.55       2192.26        38.89 o                         
   6   1  12        176.86        207.85        10.67 o                         
   7   1  12       1199.68       1223.18        28.54 o                         
 -10   2  12        287.48        236.25        30.92 o                         
  -9   2  12        977.38        903.25        36.82 o                         
  -8   2  12       1725.15       1806.43        39.25 o                         
  -7   2  12      13377.38      13235.60       211.12 o                         
  -6   2  12       4063.72       4245.69        70.43 o                         
  -5   2  12       3863.37       3913.99        63.46 o                         
  -4   2  12         57.56         68.02         8.13 o                         
  -3   2  12       3524.35       3490.72        57.46 o                         
  -2   2  12       9316.32       9113.43       119.20 o                         
  -1   2  12      14430.83      13996.55       192.46 o                         
   0   2  12       4507.39       4239.56        59.84 o                         
   1   2  12        726.65        661.05        14.30 o                         
   2   2  12         76.04         62.81         5.48 o                         
   3   2  12        408.39        397.94        11.79 o                         
   4   2  12       5651.04       5438.04       102.75 o                         
   5   2  12       3086.35       3051.57        54.39 o                         
   6   2  12        969.32        962.96        24.44 o                         
 -10   3  12        683.58        740.85        99.66 o                         
  -9   3  12        406.98        338.14        20.48 o                         
  -8   3  12       1852.07       1904.39        40.44 o                         
  -7   3  12       6965.21       7280.75       114.29 o                         
  -6   3  12       6746.26       6757.39       112.98 o                         
  -5   3  12       4585.59       4874.15        84.69 o                         
  -4   3  12        483.84        532.80        18.58 o                         
  -3   3  12        336.54        364.06        12.02 o                         
  -2   3  12       2116.71       2191.66        35.83 o                         
  -1   3  12       5404.12       5370.31        76.24 o                         
   0   3  12       8568.05       8166.64       136.23 o                         
   1   3  12       3486.27       3223.84        58.54 o                         
   2   3  12       1509.99       1348.86        23.39 o                         
   3   3  12        381.95        386.65        12.93 o                         
   4   3  12        401.05        448.84        13.24 o                         
   5   3  12       2524.97       2479.05        45.39 o                         
   6   3  12       4828.81       4819.94       125.13 o                         
  -9   4  12         17.68         30.06        10.85 o                         
  -8   4  12       2171.82       2131.92        44.75 o                         
  -7   4  12       2314.11       2394.06        48.40 o                         
  -6   4  12       9833.06       9983.77       171.65 o                         
  -5   4  12       4813.38       5042.21        93.17 o                         
  -4   4  12        267.35        243.20        10.94 o                         
  -3   4  12         97.74        105.75         6.98 o                         
  -2   4  12       1654.83       1697.16        28.61 o                         
  -1   4  12       3648.75       3645.78        57.00 o                         
   0   4  12       3238.31       3131.00        44.09 o                         
   1   4  12       4271.69       4111.29        56.39 o                         
   2   4  12       2058.46       1987.76        33.80 o                         
   3   4  12        247.72        243.08        10.69 o                         
   4   4  12        297.03        290.12        11.98 o                         
   5   4  12        509.47        520.37        21.72 o                         
  -9   5  12         88.76         71.17         8.89 o                         
  -8   5  12       3544.54       3455.66        73.49 o                         
  -7   5  12       4445.43       4669.28       111.03 o                         
  -6   5  12      10918.05      11406.76       186.03 o                         
  -5   5  12       3977.38       3894.33        65.50 o                         
  -4   5  12        229.46        312.62        12.27 o                         
  -3   5  12        307.91        306.21        10.55 o                         
  -2   5  12       1063.67       1043.10        19.81 o                         
  -1   5  12       5349.85       5314.02        80.04 o                         
   0   5  12       1048.31       1108.13        23.32 o                         
   1   5  12       3246.75       3160.39        53.15 o                         
   2   5  12       3626.44       3553.30        61.51 o                         
   3   5  12        473.87        470.34        16.05 o                         
   4   5  12          1.15          2.41         5.21 o                         
  -9   6  12        354.40        356.44        17.71 o
[truncated: 104,086 more chars]
